# Supplementary material for: Protrudin and PDZD8 contribute to neuronal integrity by promoting lipid extraction required for endosome maturation
Source: Nat Commun. 2020 Sep 11;11:4576. doi: 10.1038/s41467-020-18413-9 (PMC7486383; doi:10.1038/s41467-020-18413-9)
Supplement: Supplementary file 4 — Source Data [file 41467_2020_18413_MOESM4_ESM.xlsx]

## Sheet: Fig1a
Fig 1a	Proeomics (Exogenous-protrudin)
(080218)
		After concentration		Before concentration

## Sheet: Fig1b
Fig 1b	Proteomics (Endogenous protrudin)
	Exp-1	(090708)		Exp-2	(090803)
	Red: Immunoglobulin

## Sheet: Fig 1b_Exp1
## blastclust	exp1wt	IF	exp1ko	MasterIPI	Description	ScoreNo1	Master	MasterEnGene	EnGenes	GO(BP)N	GO(MF)N	GO(CC)N	GO(BP)	GO(MF)	GO(CC)	InterPro	SeqLen	TrypCnt	SameSetIPI	IncludeIPI	FragSeqs	ScoreNo1	ScoreNo2	ScoreNo3	ScoreNo4	ScoreNo5	ScoreNo6	ScoreNo7	ScoreNo8	ScoreNo9	ScoreNo10	All	130729exp6ko	130729exp6wt	ReLinkScore
612	22	2.84159	-	IPI00273491.7	PDZ DOMAIN CONTAINING 8.	125.03		107368	107368	GO:0007242	GO:0005515;GO:0008270		intracellular signaling cascade	protein binding;zinc ion binding		DAG_PE_bd(IPR002219) PDZ(IPR001478)	1147	44	IPI00273491.7		AGIEDIETLENLSLDQHSK:DLDSEFEDLASDVR:DSSDDPQMWESSEVLYR:DVFLGDTVPFIK:EEHFVGQMSLSENK + Oxidation (M) {8}:EGGLDDSVFIAVK:ELHLVEEVSTLPK:IKVEFEELLQTK:ITSTLQVLK:KEGGLDDSVFIAVK:LEFMLDKLQNEIDQELEHNNSLVR:LEGQDPLLGLPPRVEIEANK:LFIFGSYDR:LLEGLSLR:LSEPGTDLVEPSPK:SAYLFVK:SVDQGEDVAAGK:TPTTLSIKPLGAISPVLNR:TPTTLSIKPLGAISPVLNR + Phospho (ST) {14}:TVELIK:VLLPPPPADKPAEK:VTLLECSR:YLKPVPGLPLR	125.03	116.37	103.94	101.44	93.26	92.47	84.08	82.69	81.88	78.92	22	-	22	125.03:M3:20130728:61448:1721:1;116.37:M3:20130728:61446:1685:1;103.94:M3:20130728:61448:1723:1;101.44:M3:20130728:61448:1075:1;93.26:M3:20130728:61448:861:1;92.47:M3:20130728:61446:686:1;84.08:M3:20130728:61446:842:1;82.69:M3:20130728:61448:702:1;81.88:M3:20130728:61446:1681:1;78.92:M3:20130728:61448:1079:1;76.82:M3:20130728:61446:688:1;75.56:M3:20130728:61448:886:1;73.74:M3:20130728:61448:704:1…
1295	4	3.27333	-	IPI00308162.3	CALCIUM-BINDING MITOCHONDRIAL CARRIER PROTEIN ARALAR1.	108.02	UniProtKB/Swiss-Prot; Q8BH59; CMC1_MOUSE; M.	78830	78830	GO:0015810;GO:0015813;GO:0043490;GO:0051592	GO:0005313;GO:0005509;GO:0015183	GO:0005743	aspartate transport;L-glutamate transport;malate-aspartate shuttle;response to calcium ion	L-glutamate transmembrane transporter activity;calcium ion binding;L-aspartate transmembrane transporter activity	mitochondrial inner membrane	Aden_trnslctor(IPR002113) EF-Hand_type(IPR011992) EF_hand_Ca_bd(IPR002048) Mit_carrier(IPR002067) Mitoch_carrier(IPR001993)	677	33	IPI00308162.3		AGQTTYSGVVDCFR:GLIPQLIGVAPEK:LATATFAGIENK:SSPQFGVTLVTYELLQR	108.02	72.9	51.64	45.85	-	-	-	-	-	-	4	-	4	108.02:M3:20130728:61452:1613:1;72.9:M3:20130728:61452:1062:1;51.64:M3:20130728:61452:725:1;45.85:M3:20130728:61452:617:1
2056	3	5.76722	-	IPI00136703.1	CREATINE KINASE B-TYPE.	103.81	UniProtKB/Swiss-Prot; Q04447; KCRB_MOUSE; M.	12709	12709			GO:0005739			mitochondrion	ATP-gua_Ptrans(IPR000749) Gln_synth/guanido_kin_cat(IPR014746)	381	18	IPI00136703.1		LAVEALSSLDGDLSGR:LGFSEVELVQMVVDGVK:VLTPELYAELR	103.81	37.59	32.09	-	-	-	-	-	-	-	3	-	3	103.81:M3:20130728:61454:1085:1;37.59:M3:20130728:61454:1410:1;32.09:M3:20130728:61454:668:1
1046	3	2.75432	-	IPI00622235.5	TRANSITIONAL ENDOPLASMIC RETICULUM ATPASE.	101.91	UniProtKB/Swiss-Prot; Q01853; TERA_MOUSE; M.	269523	269523	GO:0006919;GO:0030970	GO:0005515	GO:0005783;GO:0005792;GO:0005829	caspase activation;retrograde protein transport, ER to cytosol	protein binding	endoplasmic reticulum;microsome;cytosol	AAA+_ATPase_core(IPR003593) AAA_ATPase_core(IPR003959) AAA_ATPase_CS(IPR003960) AAA_CDC48(IPR005938) Asp_de-COase-like_fold(IPR009010) ATPaseVAT_N(IPR003338)	806	37	IPI00622235.5:IPI00676914.1		GGNIGDGGGAADR:NAPAIIFIDELDAIAPK:WALSQSNPSALR	101.91	86.68	61.2	-	-	-	-	-	-	-	3	-	3	101.91:M3:20130728:61450:1438:1;86.68:M3:20130728:61450:701:1;61.2:M3:20130728:61450:482:1
1052	3	2.28971	-	IPI00129526.1	ENDOPLASMIN PRECURSOR.	80.14	UniProtKB/Swiss-Prot; P08113; ENPL_MOUSE; M.	22027	22027			GO:0005783			endoplasmic reticulum	ATP_bd_ATPase(IPR003594) Endoplasmin(IPR015566) ER_targeting_sequence(IPR000886) Hsp90(IPR001404)	802	35	IPI00129526.1	IPI00652998.1:IPI00830494.1	ELISNASDALDK:ELISNASDALDKIR:GVVDSDDLPLNVSR	80.14	60.57	25.63	-	-	-	-	-	-	-	3	-	3	80.14:M3:20130728:61450:1056:1;60.57:M3:20130728:61450:953:1;25.63:M3:20130728:61450:645:1
24	3	5.23077	-	IPI00227900.1	ISOFORM 2 OF CAMP-DEPENDENT PROTEIN KINASE CATALYTIC SUBUNIT ALPHA.	68	UniProtKB/Swiss-Prot; P05132-2; KAPCA_MOUSE; M.	18747	18747	GO:0001707;GO:0046777;GO:0046827;GO:0050804	GO:0004691;GO:0005515	GO:0005739;GO:0005886;GO:0031594	mesoderm formation;protein amino acid autophosphorylation;positive regulation of protein export from ...;regulation of synaptic transmission	cAMP-dependent protein kinase activity;protein binding	mitochondrion;plasma membrane;neuromuscular junction	Pkinase_C(IPR000961) Prot_kinase_core(IPR000719) Protein_kinase_ATP_bd_CS(IPR017441) Ser_thr_pkin_AS(IPR008271) Ser_thr_pkinase(IPR002290)	343	13	IPI00227900.1:IPI00230005.3		DLKPENLLIDQQGYIQVTDFGFAK:NLLQVDLTK:QIEHTLNEK	68	37.63	30.48	-	-	-	-	-	-	-	3	-	3	68:M3:20130728:61454:2328:1;37.63:M3:20130728:61454:450:1;30.48:M3:20130728:61454:505:1
1047	3	1.03943	-	IPI00130389.3	DIPEPTIDYL AMINOPEPTIDASE-LIKE PROTEIN 6.	36.38	UniProtKB/Swiss-Prot; Q9Z218; DPP6_MOUSE; M.	13483	13483							Peptidase_S9(IPR001375) Peptidase_S9B(IPR002469)	804	35	IPI00130389.3:IPI00762083.2:IPI00880742.1:IPI00881709.1	IPI00396687.3:IPI00830456.1	EQYIDK:LYASAFSER:MFDLEANEEVQK	36.38	29.18	24.46	-	-	-	-	-	-	-	3	-	3	36.38:M3:20130728:61450:416:1;29.18:M3:20130728:61450:892:1;24.46:M3:20130728:61450:240:2
1763	2	5.6285	-	IPI00134492.4	ISOFORM IIB OF SYNAPSIN-2.	112.57	UniProtKB/Swiss-Prot; Q64332-2; SYN2_MOUSE; M.	20965	20965	GO:0007269	GO:0046983	GO:0030672;GO:0045202	neurotransmitter secretion	protein dimerization activity	synaptic vesicle membrane;synapse	ATP_grasp_subdomain_2(IPR013816) Synapsin(IPR001359)	479	20	IPI00134492.4:IPI00469548.2		QLITDLVISK:QTAASAGLVDAPAPSAASR	112.57	34.39	-	-	-	-	-	-	-	-	2	-	2	112.57:M3:20130728:61452:1318:1;34.39:M3:20130728:61452:520:1
993	2	2.13098	-	IPI00229796.3	GLYCOGEN PHOSPHORYLASE, BRAIN FORM.	87.37	UniProtKB/Swiss-Prot; Q8CI94; PYGB_MOUSE; M.	110078	110078							Glycg_phsphrylas(IPR011833) Glyco_trans_35(IPR000811)	843	41	IPI00229796.3		HLEIIYAINQR:QAVDQISSGFFSPK	87.37	64.32	-	-	-	-	-	-	-	-	2	-	2	87.37:M3:20130728:61450:1002:1;64.32:M3:20130728:61450:763:1
1059	2	2.20103	-	IPI00111181.1	VACUOLAR PROTEIN SORTING-ASSOCIATED PROTEIN 35.	85.84	UniProtKB/Swiss-Prot; Q9EQH3; VPS35_MOUSE; M.	65114	65114							Vps35(IPR005378)	796	39	IPI00111181.1		ENDAVTIQVLNQLIQK:IPVDTYNNILTVLK	85.84	75.79	-	-	-	-	-	-	-	-	2	-	2	85.84:M3:20130728:61450:1464:1;75.79:M3:20130728:61450:1146:1
1624	2	3.71619	-	IPI00169711.1	AMINE OXIDASE [FLAVIN-CONTAINING] A.	78.04	UniProtKB/Swiss-Prot; Q64133; AOFA_MOUSE; M.	17161	17161	GO:0042420		GO:0005739	dopamine catabolic process		mitochondrion	Amineoxid_fl(IPR001613) Amino_oxidase(IPR002937)	526	21	IPI00169711.1:IPI00890076.1		DVPALEITHTFLER:MTDLEKPSITGHMFDVVVIGGGISGLAAAKLLSEYK + Phospho (ST) {10,24} + Phospho (Y) {35}	78.04	25.39	-	-	-	-	-	-	-	-	2	-	2	78.04:M3:20130728:61452:1176:1;25.39:M3:20130728:61450:2742:1
440	2	1.12773	-	IPI00420706.4	LEUCINE-RICH PPR MOTIF-CONTAINING PROTEIN, MITOCHONDRIAL PRECURSOR.	74.43	UniProtKB/Swiss-Prot; Q6PB66; LPPRC_MOUSE; M.	72416	72416		GO:0003697;GO:0048487	GO:0000794;GO:0005739;GO:0005856;GO:0048471		single-stranded DNA binding;beta-tubulin binding	condensed nuclear chromosome;mitochondrion;cytoskeleton;perinuclear region of cytoplasm	PPR(IPR002885)	1392	66	IPI00420706.4:IPI00875457.1		EKVDSQKTSQVTSSDLESTLEK:TSQVTSSDLESTLEK	74.43	36.64	-	-	-	-	-	-	-	-	2	-	2	74.43:M3:20130728:61448:1099:1;36.64:M3:20130728:61448:2059:1
1280	2	2.76692	-	IPI00221456.1	SYNAPTIC VESICLE GLYCOPROTEIN 2B.	71.94	UniProtKB/Swiss-Prot; Q8BG39; SV2B_MOUSE; M.	64176	64176	GO:0007268		GO:0008021	synaptic transmission		synaptic vesicle	MFS(IPR007114) MFS_1(IPR011701) SV2(IPR005988)	683	26	IPI00221456.1		ADGLGGQADLMAER:HVLFEDTFFDK	71.94	68.55	-	-	-	-	-	-	-	-	2	-	2	71.94:M3:20130728:61450:818:1;68.55:M3:20130728:61450:808:1
2436	2	5.48769	-	IPI00283862.6	PROTEASOME SUBUNIT ALPHA TYPE-1.	71.34	UniProtKB/Swiss-Prot; Q9R1P4; PSA1_MOUSE; M.	26440	26440		GO:0005515			protein binding		Proteasome_A_B_su(IPR001353) Proteasome_alpha_CS(IPR000426)	263	13	IPI00283862.6		AQSELAAHQK:NQYDNDVTVWSPQGR	71.34	45.99	-	-	-	-	-	-	-	-	2	-	2	71.34:M3:20130728:61458:1346:1;45.99:M3:20130728:61458:591:1
708	2	1.5795	-	IPI00338964.3	ISOFORM SERCA2B OF SARCOPLASMIC/ENDOPLASMIC RETICULUM CALCIUM ATPASE 2.	63.18	UniProtKB/Swiss-Prot; O55143-1; AT2A2_MOUSE; M.	11938	11938	GO:0002026;GO:0006874;GO:0006937;GO:0006984;GO:0045822	GO:0005388;GO:0005515	GO:0005792;GO:0016529	regulation of the force of heart contraction;cellular calcium ion homeostasis;regulation of muscle contraction;ER-nuclear signaling pathway;negative regulation of heart contraction	calcium-transporting ATPase activity;protein binding	microsome;sarcoplasmic reticulum	ATPase_P(IPR001757) ATPase_P_cat_C(IPR006068) ATPase_P_cat_N(IPR004014) Calcium_ATPase(IPR005782) Dehalogen-like_hydro(IPR005834) E1-E2_ATPase_reg(IPR008250)	1044	40	IPI00338964.3:IPI00468900.5		DIVPGDIVEIAVGDKVPADIR:ISLPVILMDETLK	63.18	56.07	-	-	-	-	-	-	-	-	2	-	2	63.18:M3:20130728:61448:868:1;56.07:M3:20130728:61448:1803:1
320	2	0.717857	-	IPI00129356.1	ISOFORM 1 OF INTERSECTIN-1.	50.25	UniProtKB/Swiss-Prot; Q9Z0R4-1; ITSN1_MOUSE; M.	16443	16443	GO:0007264	GO:0005515	GO:0030027	small GTPase mediated signal transduction	protein binding	lamellipodium	C2_Ca-dep(IPR000008) DH-domain(IPR000219) EF-Hand_type(IPR011992) EF_hand_Ca_bd(IPR002048) EPS15_homology(IPR000261) GDS_CDC24_CS(IPR001331) PH(IPR001849) PH_type(IPR011993) SH3(IPR001452) Spectrin_alpha(IPR013315)	1714	70	IPI00129356.1:IPI00831223.1	IPI00222409.1:IPI00462032.3:IPI00755029.3:IPI00831017.1:IPI00831310.1:IPI00831697.1	ELYGFLFNDFLLLTQITKPLGSSGTDK + Phospho (ST) {17,22,23,25}:SKLQEIDVFNNQLK	50.25	25.69	-	-	-	-	-	-	-	-	2	-	2	50.25:M3:20130728:61446:1148:1;25.69:M3:20130728:61446:2468:1
1765	2	2.17391	-	IPI00123219.1	ISOFORM A OF SEPTIN-4.	50	UniProtKB/Swiss-Prot; P28661-1; SEPT4_MOUSE; M.	18952	18952	GO:0007420;GO:0030382;GO:0048240		GO:0009434	brain development;sperm mitochondrion organization and biogen...;sperm capacitation		microtubule-based flagellum	Cell_Div_GTP_bd(IPR000038) Septin(IPR016491)	478	23	IPI00123219.1:IPI00341299.1:IPI00648822.2:IPI00649106.1:IPI00649441.1:IPI00649730.1:IPI00649833.1		KGFDFTLMVAGESGLGK:VNIVPILAK	50	41.9	-	-	-	-	-	-	-	-	2	-	2	50:M3:20130728:61454:1271:1;41.9:M3:20130728:61454:382:1
510	2	0.641636	-	IPI00411045.1	DESMUSLIN ISOFORM M.	35.29		233335	233335			GO:0005624;GO:0060053			membrane fraction;neurofilament cytoskeleton	F(IPR016044) IF(IPR001664)	1259	55	IPI00411045.1:IPI00469184.1	IPI00402765.2:IPI00515428.3	GLLTSRHSSSATTSGQQKPLEK + Phospho (ST) {13,14}:LCAQEADALR	35.29	21.36	-	-	-	-	-	-	-	-	2	-	2	35.29:M3:20130728:61446:530:1;21.36:M3:20130728:61458:2049:1
2624	2	3.00444	-	IPI00135372.1	IN VITRO FERTILIZED EGGS CDNA, RIKEN FULL-LENGTH ENRICHED LIBRARY, CLONE:7420700M11 PRODUCT:OBOX2 HOMOLOG.	27.04	UniProtKB/TrEMBL; Q9D350; Q9D350_MOUSE; M.	71468	71468	GO:0006355	GO:0003700;GO:0043565	GO:0005634	regulation of transcription, DNA-dependent	transcription factor activity;sequence-specific DNA binding	nucleus	Homeobox(IPR001356) Homeodomain-rel(IPR012287) HTH_lambrepressr(IPR000047)	204	9	IPI00135372.1	IPI00165875.1:IPI00754223.3	QSGCMLLSDKYVNKQTGPMASR + Oxidation (M) {5} + Phospho (ST) {2,8,21}:SSLSVPER + Phospho (ST) {4}	27.04	21.03	-	-	-	-	-	-	-	-	2	-	2	27.04:M3:20130728:61454:373:1;21.03:M3:20130728:61444:2195:1
799	2	0.63425	-	IPI00470981.2	ISOFORM 1 OF RETICULON-3.	25.37	UniProtKB/Swiss-Prot; Q9ES97-1; RTN3_MOUSE; M.	20168	20168		GO:0005515			protein binding		Reticulon(IPR003388)	964	40	IPI00470981.2:IPI00480414.2		DPLVLLDKK:STGDWTEAFTEGKPVR	25.37	21.98	-	-	-	-	-	-	-	-	2	-	2	25.37:M3:20130728:61448:1297:1;21.98:M3:20130728:61458:561:1
1971	2	1.40722	-	IPI00125974.1	SPROUTY-RELATED, EVH1 DOMAIN-CONTAINING PROTEIN 2.	25.33	UniProtKB/Swiss-Prot; Q924S7; SPRE2_MOUSE; M.	114716	114716	GO:0000188	GO:0005173	GO:0005886;GO:0031410	inactivation of MAPK activity	stem cell factor receptor binding	plasma membrane;cytoplasmic vesicle	EVH1(IPR000697) PH_type(IPR011993) Sprouty(IPR007875)	410	18	IPI00125974.1:IPI00515404.1	IPI00125975.1:IPI00461756.2:IPI00515149.1	EPTTRTISSPTSCEHR + Phospho (ST) {3,4,8,9,11,12}:FGLTFQSPADARAFDR + Phospho (ST) {4}	25.33	20.41	-	-	-	-	-	-	-	-	2	-	2	25.33:M3:20130728:61450:2118:1;20.41:M3:20130728:61446:1406:1
2687	2	2.529	-	IPI00221615.5	ADP-RIBOSYLATION FACTOR 5.	25.29	UniProtKB/Swiss-Prot; P84084; ARF5_MOUSE; M.	11844	11844		GO:0005525	GO:0005886		GTP binding	plasma membrane	ARF(IPR006688) ARF/SAR(IPR006689) Ras_trnsfrmng(IPR001806) Small_GTP_bd(IPR005225)	180	10	IPI00221615.5:IPI00331663.7:IPI00876029.1	IPI00135730.1:IPI00221613.5:IPI00221614.3:IPI00221616.5:IPI00420298.3:IPI00775970.1	QMRILMVGLDAAGK + Oxidation (M) {6}:TTILYKLK	25.29	22	-	-	-	-	-	-	-	-	2	-	2	25.29:M3:20130728:61448:422:1;22:M3:20130728:61452:1001:1
1540	2	1.61133	-	IPI00338087.3	ISOFORM 1 OF PHOSPHATASE AND ACTIN REGULATOR 3.	24.17	UniProtKB/Swiss-Prot; Q8BYK5-1; PHAR3_MOUSE; M.	74189	74189							RPEL_repeat(IPR004018)	558	15	IPI00338087.3	IPI00395154.1:IPI00395155.1:IPI00395156.1:IPI00757817.1	AASEDGSSCLVSR + Phospho (ST) {12}:ELLAVKLRNRPSK + Phospho (ST) {12}	24.17	21.17	-	-	-	-	-	-	-	-	2	-	2	24.17:M3:20130728:61454:1087:1;21.17:M3:20130728:61458:919:1
1073	2	0.723939	-	IPI00229246.3	ISOFORM 3 OF DISRUPTED IN SCHIZOPHRENIA 1 HOMOLOG.	23.89	UniProtKB/Swiss-Prot; Q811T9-3; DISC1_MOUSE; M.	244667	244667		GO:0005515			protein binding			789	33	IPI00229246.3	IPI00399803.3:IPI00666003.2:IPI00752934.2:IPI00760027.3	LPALLEAKMLALSETR + Oxidation (M) {9} + Phospho (ST) {13,15}:LSQELEEQEVLLR + Phospho (ST) {2}	23.89	20.69	-	-	-	-	-	-	-	-	2	-	2	23.89:M3:20130728:61458:1539:1;20.69:M3:20130728:61452:1212:1
1388	2	0.94	-	IPI00117277.2	ISOFORM 2 OF LEUCINE-RICH REPEAT FLIGHTLESS-INTERACTING PROTEIN 1.	23.5	UniProtKB/Swiss-Prot; Q3UZ39-2; LRRF1_MOUSE; M.	16978	16978								628	25	IPI00117277.2:IPI00403280.2		NMPSLSAATLASLGGTSSRR + Phospho (ST) {6}:TNGYDGDYCGSQSLSR + Phospho (ST) {11,13,15} + Phospho (Y) {4}	23.5	22.67	-	-	-	-	-	-	-	-	2	-	2	23.5:M3:20130728:61448:1706:1;22.67:M3:20130728:61450:1808:1
2459	2	2.86875	-	IPI00114407.2	ISOFORM 1 OF THO COMPLEX SUBUNIT 4.	22.95	UniProtKB/Swiss-Prot; O08583-1; THOC4_MOUSE; M.	21681	21681		GO:0003697;GO:0003723	GO:0005634		single-stranded DNA binding;RNA binding	nucleus	a_b_plait_nuc_bd(IPR012677) RRM_RNP1(IPR000504)	255	8	IPI00114407.2		AGSQGGRGGAVQAAAR + Phospho (ST) {3}:GGSRGR	22.95	20.31	-	-	-	-	-	-	-	-	2	-	2	22.95:M3:20130728:61444:187:1;20.31:M3:20130728:61452:965:1
1909	2	1.42	-	IPI00331497.9	ISOFORM 2 OF SEPTIN-8.	22.72	UniProtKB/Swiss-Prot; Q8CHH9-2; SEPT8_MOUSE; M.	20362	20362							Cell_Div_GTP_bd(IPR000038) Septin(IPR016491)	430	16	IPI00331497.9:IPI00751005.2:IPI00875717.2:IPI00880314.1	IPI00885682.1	AATDLERVSNAEPEPRSLSLGGHVGFDSLPDQLVSK + Phospho (ST) {17}:VNIIPIIAKADTISK + Phospho (ST) {12,14}	22.72	20.3	-	-	-	-	-	-	-	-	2	-	2	22.72:M3:20130728:61450:2735:1;20.3:M3:20130728:61450:1369:1
2511	2	2.03364	-	IPI00113845.1	PROTEASOME SUBUNIT BETA TYPE-1 PRECURSOR.	22.37	UniProtKB/Swiss-Prot; O09061; PSB1_MOUSE; M.	19170	19170							Proteasome_A_B_su(IPR001353) Proteasome_bsu_CS(IPR016050)	240	11	IPI00113845.1		ICIVTK + Phospho (ST) {5}:MYKHSNNKAMTTGAIAAMLSTILYSR + Oxidation (M) {10,18} + Phospho (ST) {5}	22.37	20.62	-	-	-	-	-	-	-	-	2	-	2	22.37:M3:20130728:61458:426:1;20.62:M3:20130728:61442:2227:1
1040	2	0.856538	-	IPI00808277.2	FORKHEAD BOX K2.	22.27		68837	68837		GO:0000287;GO:0043565	GO:0005634		magnesium ion binding;sequence-specific DNA binding	nucleus	FHA(IPR000253) TF_Fork_head(IPR001766)	809	26	IPI00808277.2	IPI00854998.1	APARIGQASQAMAAAAALSGAGAPPAGGGAGGGGSPPGGWAVAR + Phospho (ST) {19}:NSSQGSVDVSMGHSSFISR + Oxidation (M) {11} + Phospho (ST) {14}	22.27	21.49	20.16	-	-	-	-	-	-	-	2	-	2	22.27:M3:20130728:61458:1703:1;21.49:M3:20130728:61454:2738:1;20.16:M3:20130728:61444:1601:1
1776	2	1.23389	-	IPI00123306.2	ANKYRIN REPEAT, SAM AND BASIC LEUCINE ZIPPER DOMAIN-CONTAINING PROTEIN 1.	22.21	UniProtKB/Swiss-Prot; Q8VD46; ASZ1_MOUSE; M.	74068	74068	GO:0007281	GO:0004871	GO:0005737	germ cell development	signal transducer activity	cytoplasm	ANK(IPR002110) SAM(IPR001660) SAM_2(IPR011510)	475	18	IPI00123306.2	IPI00880972.1:IPI00885997.1	GLAVAGGGESSDSEDDGWDIGYLDRSSQKLK + Phospho (ST) {10,11}:TETFKKALTTGDISLVK + Phospho (ST) {3}	22.21	20.33	-	-	-	-	-	-	-	-	2	-	2	22.21:M3:20130728:61446:2484:1;20.33:M3:20130728:61454:1520:1
2627	2	2.216	-	IPI00404079.2	RECEPTOR EXPRESSION-ENHANCING PROTEIN 1.	22.16	UniProtKB/Swiss-Prot; Q8BGH4; REEP1_MOUSE; M.	52250	52250							TB2_DP1_HVA22(IPR004345)	201	10	IPI00404079.2		FVHPTLSSKEK + Phospho (ST) {8}:GLNVAATAAVMAASKGQGALSERLR + Oxidation (M) {11} + Phospho (ST) {7,14,21}	22.16	21.23	21	-	-	-	-	-	-	-	2	-	2	22.16:M3:20130728:61454:2296:1;21.23:M3:20130728:61456:774:1;21:M3:20130728:61450:2375:1
2450	2	1.78333	-	IPI00136960.1	DICKKOPF-RELATED PROTEIN 2 PRECURSOR.	21.4	UniProtKB/Swiss-Prot; Q9QYZ8; DKK2_MOUSE; M.	56811	56811								259	12	IPI00136960.1	IPI00329850.1	AKPNSIKSSLGGETPAQSANR + Phospho (ST) {5,8}:SAGMNQGLAFGGSKK + Oxidation (M) {4} + Phospho (ST) {1,13}	21.4	20.43	-	-	-	-	-	-	-	-	2	-	2	21.4:M3:20130728:61450:1181:1;20.43:M3:20130728:61456:1880:1
1593	2	0.855417	-	IPI00752988.1	SIMILAR TO CORONIN, ACTIN BINDING PROTEIN 1C.	20.53		69829	69829							Coronin(IPR015505) DUF1899(IPR015048) WD40/YVTN_repeat-like(IPR015943) WD40_repeat(IPR001680) WD40_repeat-like(IPR011046)	537	24	IPI00752988.1		HGQCAKRSQGGFDSER + Phospho (ST) {14}:HGQCAKRSQGGMDSER + Oxidation (M) {12} + Phospho (ST) {14}	20.53	20.53	-	-	-	-	-	-	-	-	2	-	2	20.53:M3:20130728:61446:1431:1;20.53:M3:20130728:61446:1431:2
1319	1	2.98065	-	IPI00230351.1	SUCCINATE DEHYDROGENASE [UBIQUINONE] FLAVOPROTEIN SUBUNIT, MITOCHONDRIAL PRECURSOR.	92.4	UniProtKB/Swiss-Prot; Q8K2B3; DHSA_MOUSE; M.	66945	66945			GO:0005743			mitochondrial inner membrane	FAD_bind2_N(IPR003953) FAD_pyr_nucl-diS_OxRdtase(IPR013027) FRD_SDH_FAD_BS(IPR003952) Fum_Rdtase/Succ_DHase_flav_C(IPR004112) Pyr_nuc-diS_OxRdtase(IPR001100) Succ_DHase_flav_su_fwd(IPR011281) Succ_Dhase_frdA_Gneg(IPR014006)	664	31	IPI00230351.1		AAFGLSEAGFNTACLTK	92.4	-	-	-	-	-	-	-	-	-	1	-	1	92.4:M3:20130728:61452:1338:1
1478	1	3.99524	-	IPI00114352.1	ISOFORM 1 OF MYC BOX-DEPENDENT-INTERACTING PROTEIN 1.	83.9	UniProtKB/Swiss-Prot; O08539-1; BIN1_MOUSE; M.	30948	30948							Amphiphysin(IPR003005) Amphiphysin_2(IPR003023) BAR(IPR004148) SH3(IPR001452)	588	21	IPI00114352.1:IPI00282748.4:IPI00458777.2		LNQNLNDVLVSLEK	83.9	81.59	-	-	-	-	-	-	-	-	1	-	1	83.9:M3:20130728:61450:1140:1;81.59:M3:20130728:61450:1138:1
1613	1	3.749	-	IPI00116281.3	T-COMPLEX PROTEIN 1 SUBUNIT ZETA.	74.98	UniProtKB/Swiss-Prot; P80317; TCPZ_MOUSE; M.	12466	12466			GO:0005832			chaperonin-containing T-complex	Chap_CCT_zeta(IPR012722) Chaperonin_TCP-1_CS(IPR002194) Chaprnin_Cpn60(IPR001844) Cpn60/TCP-1(IPR002423)	531	20	IPI00116281.3		NAIDDGCVVPGAGAVEVALAEALIK	74.98	-	-	-	-	-	-	-	-	-	1	-	1	74.98:M3:20130728:61452:2175:1
2200	1	4.846	-	IPI00116753.4	ELECTRON TRANSFER FLAVOPROTEIN SUBUNIT ALPHA, MITOCHONDRIAL PRECURSOR.	72.69	UniProtKB/Swiss-Prot; Q99LC5; ETFA_MOUSE; M.	110842	110842		GO:0009055	GO:0017133		electron carrier activity	mitochondrial electron transfer flavoprotei...	ETF_a(IPR001308) ETF_a/b_N(IPR014730) ETF_a_C(IPR014731) Rossmann-like_a/b/a_fold(IPR014729)	333	15	IPI00116753.4		GLLPEELTPLILETQK	72.69	-	-	-	-	-	-	-	-	-	1	-	1	72.69:M3:20130728:61458:1359:1
1847	1	3.12	-	IPI00274407.1	ISOFORM 1 OF ELONGATION FACTOR TU, MITOCHONDRIAL PRECURSOR.	71.76	UniProtKB/Swiss-Prot; Q8BFR5-1; EFTU_MOUSE; M.	233870	233870	GO:0006414	GO:0003746	GO:0005743	translational elongation	translation elongation factor activity	mitochondrial inner membrane	ProtSyn_GTP_bd(IPR000795) Transl_elong_EFTu/EF1A_2(IPR004161) Transl_elong_EFTu/EF1A_bac/org(IPR004541) Transl_elong_EFTu/EF1A_C(IPR004160)	452	23	IPI00274407.1:IPI00625588.1		VEAQVYILSK	71.76	-	-	-	-	-	-	-	-	-	1	-	1	71.76:M3:20130728:61454:534:1
711	1	1.59558	-	IPI00399905.5	LIPRIN-ALPHA-3.	68.61	UniProtKB/Swiss-Prot; P60469; LIPA3_MOUSE; M.	76787	76787							SAM(IPR001660) SAM_2(IPR011510)	1043	43	IPI00399905.5		QAQSPGGVSSEVEVLK	68.61	-	-	-	-	-	-	-	-	-	1	-	1	68.61:M3:20130728:61448:1084:1
1578	1	2.77083	-	IPI00116279.3	T-COMPLEX PROTEIN 1 SUBUNIT EPSILON.	66.5	UniProtKB/Swiss-Prot; P80316; TCPE_MOUSE; M.	12465	12465		GO:0005515	GO:0005832		protein binding	chaperonin-containing T-complex	Chap_CCT_epsi(IPR012718) Chaperonin_TCP-1_CS(IPR002194) Chaprnin_Cpn60(IPR001844) Cpn60/TCP-1(IPR002423)	541	24	IPI00116279.3:IPI00886090.1		DVDFELIKVEGK	66.5	-	-	-	-	-	-	-	-	-	1	-	1	66.5:M3:20130728:61452:805:1
2202	1	3.948	-	IPI00607969.1	ISOFORM 1 OF 39S RIBOSOMAL PROTEIN L44, MITOCHONDRIAL PRECURSOR.	59.22	UniProtKB/Swiss-Prot; Q9CY73-1; RM44_MOUSE; M.	69163	69163								333	15	IPI00607969.1:IPI00665641.2		SEKPNWDYHAEVQAFGSR	59.22	-	-	-	-	-	-	-	-	-	1	-	1	59.22:M3:20130728:61456:1720:1
1965	1	2.55739	-	IPI00269408.1	ISOFORM 1 OF T-SNARE COILED-COIL HOMOLOGY DOMAIN-CONTAINING PROTEIN C1ORF142 HOMOLOG.	58.82	UniProtKB/Swiss-Prot; Q8R570-1; CA142_MOUSE; M.	67826	67826							T_SNARE(IPR000727)	413	23	IPI00269408.1:IPI00649110.1:IPI00869421.1:IPI00885328.1		DLQQQSEQLDSVLK	58.82	-	-	-	-	-	-	-	-	-	1	-	1	58.82:M3:20130728:61454:1116:1
2118	1	3.91667	-	IPI00221841.1	PROTEIN-L-ISOASPARTATE O-METHYLTRANSFERASE DOMAIN-CONTAINING PROTEIN 2.	58.75	UniProtKB/Swiss-Prot; Q8BHD8; PCMD2_MOUSE; M.	245867	245867							PCMT(IPR000682)	359	15	IPI00221841.1:IPI00751000.2:IPI00885268.1		ADYYLEEFKENAYK	58.75	-	-	-	-	-	-	-	-	-	1	-	1	58.75:M3:20130728:61454:1306:1
1296	1	1.66581	-	IPI00135651.1	CALCIUM-BINDING MITOCHONDRIAL CARRIER PROTEIN ARALAR2.	51.64	UniProtKB/Swiss-Prot; Q9QXX4; CMC2_MOUSE; M.	50799	50799	GO:0015810;GO:0015813;GO:0043490;GO:0051592	GO:0005313;GO:0015183	GO:0005743	aspartate transport;L-glutamate transport;malate-aspartate shuttle;response to calcium ion	L-glutamate transmembrane transporter activity;L-aspartate transmembrane transporter activity	mitochondrial inner membrane	EF-Hand_type(IPR011992) EF_hand_Ca_bd(IPR002048) Mit_carrier(IPR002067) Mitoch_carrier(IPR001993)	676	31	IPI00135651.1		GLLPQLLGVAPEK	51.64	-	-	-	-	-	-	-	-	-	1	-	1	51.64:M3:20130728:61452:725:2
805	1	1.07489	-	IPI00117657.2	ISOFORM 1 OF DYNAMIN-LIKE 120 KDA PROTEIN, MITOCHONDRIAL PRECURSOR.	50.52	UniProtKB/Swiss-Prot; P58281-1; OPA1_MOUSE; M.	74143	74143	GO:0007007;GO:0007601;GO:0045768	GO:0003924	GO:0005741;GO:0005758;GO:0030061;GO:0030425	inner mitochondrial membrane organization a...;visual perception;positive regulation of anti-apoptosis	GTPase activity	mitochondrial outer membrane;mitochondrial intermembrane space;mitochondrial crista;dendrite	Dynamin_GTPase(IPR001401)	960	47	IPI00117657.2:IPI00403336.4:IPI00855011.1		ATDHGSESDKHYR	50.52	-	-	-	-	-	-	-	-	-	1	-	1	50.52:M3:20130728:61450:984:1
382	1	0.711692	-	IPI00339916.9	BIFUNCTIONAL AMINOACYL-TRNA SYNTHETASE.	46.26	UniProtKB/Swiss-Prot; Q8CGC7; SYEP_MOUSE; M.	107508	107508							aa-tRNA-synt_IIb(IPR002314) aa-tRNA-synth_I_CS(IPR001412) aa-tRNA-synth_II(IPR006195) Anticodon_bd(IPR004154) Glu-tRNA-synth_Ic_arc/euk(IPR004526) Glu/Gln-tRNA-synth_Ic(IPR000924) Glutathione-S-Trfase_C-like(IPR010987) Pro-tRNA-synth_IIa(IPR002316) Pro-tRNA-synth_IIa_pro-type(IPR004499) Pro-tRNA_synth_II_C(IPR016061) S15_NS1_RNA_bd(IPR009068) WHEP-TRS(IPR000738)	1512	65	IPI00339916.9		GDVSISVEEGKENLLR	46.26	-	-	-	-	-	-	-	-	-	1	-	1	46.26:M3:20130728:61446:1223:1
1330	1	1.52867	-	IPI00118875.4	EUKARYOTIC TRANSLATION ELONGATION FACTOR 1 DELTA ISOFORM A.	45.86		66656	66656								660	30	IPI00118875.4:IPI00468771.3:IPI00515654.2:IPI00620302.3:IPI00831082.1:IPI00831202.1:IPI00831299.1		GVVQDLQQAISK	45.86	-	-	-	-	-	-	-	-	-	1	-	1	45.86:M3:20130728:61456:719:1
2544	1	5.66125	-	IPI00225109.1	UNCHARACTERIZED PROTEIN LOC389073 HOMOLOG.	45.29	UniProtKB/Swiss-Prot; Q8C3M9; YB027_MOUSE; M.	98303	98303								231	8	IPI00225109.1:IPI00881579.1		RQSVKLR + Phospho (ST) {3}	45.29	-	-	-	-	-	-	-	-	-	1	-	1	45.29:M3:20130728:61444:387:1
900	1	1.08585	-	IPI00119818.1	ADULT MALE LIVER CDNA, RIKEN FULL-LENGTH ENRICHED LIBRARY, CLONE:1300004A21 PRODUCT:INTER ALPHA-TRYPSIN INHIBITOR, HEAVY CHAIN 4, FULL INSERT SEQUENCE.	44.52	UniProtKB/TrEMBL; Q9DBK8; Q9DBK8_MOUSE; M.	16427	16427			GO:0005737;GO:0005886			cytoplasm;plasma membrane	ITI_HC_C(IPR010600) VIT(IPR013694) VIT_met(IPR006587) VWF_A(IPR002035)	902	41	IPI00119818.1:IPI00312711.3:IPI00881701.1		LQDQGPDVLLAK	44.52	-	-	-	-	-	-	-	-	-	1	-	1	44.52:M3:20130728:61450:670:1
682	1	0.92	-	IPI00875333.2	ISOFORM 1 OF UNCHARACTERIZED PROTEIN KIAA1370.	44.16	UniProtKB/Swiss-Prot; Q69ZK7-1; K1370_MOUSE; M.	235493	235493								1075	48	IPI00875333.2:IPI00881423.1		SLPVVDSSVSSCQSSR + Phospho (ST) {8,10,11}	44.16	-	-	-	-	-	-	-	-	-	1	-	1	44.16:M3:20130728:61452:1609:1
2184	1	3.99545	-	IPI00124692.1	TRANSALDOLASE.	43.95	UniProtKB/Swiss-Prot; Q93092; TALDO_MOUSE; M.	21351	21351							Aldolase_TIM(IPR013785) Transaldolase(IPR001585) Transaldolase_AB(IPR004730)	337	11	IPI00124692.1		LSFDKDAMVAR + Oxidation (M) {8}	43.95	-	-	-	-	-	-	-	-	-	1	-	1	43.95:M3:20130728:61446:619:1
2533	1	4.77667	-	IPI00828240.1	ISOFORM 3 OF PROBABLE E3 UBIQUITIN-PROTEIN LIGASE HERC4.	42.99	UniProtKB/Swiss-Prot; Q6PAV2-3; HERC4_MOUSE; M.	67345	67345							HECT(IPR000569) Reg_chr_condens(IPR000408) Reg_csome_cond/b-lactamase_inh(IPR009091)	233	9	IPI00828240.1		FGQLGLNDENGR	42.99	-	-	-	-	-	-	-	-	-	1	-	1	42.99:M3:20130728:61458:791:1
2782	1	8.5	-	IPI00462123.2	ADULT MALE URINARY BLADDER CDNA, RIKEN FULL-LENGTH ENRICHED LIBRARY, CLONE:9530092G05 PRODUCT:HYPOTHETICAL PROTEIN, FULL INSERT SEQUENCE (FRAGMENT).	42.5	UniProtKB/TrEMBL; Q8CBN0; Q8CBN0_MOUSE; M.	67188	67188								140	5	IPI00462123.2		GAGRRQISSSGSGTR + Phospho (ST) {12,14}	42.5	-	-	-	-	-	-	-	-	-	1	-	1	42.5:M3:20130728:61450:1189:1
2339	1	2.6025	-	IPI00136140.1	GTP-BINDING PROTEIN REM 1.	41.64	UniProtKB/Swiss-Prot; O35929; REM1_MOUSE; M.	19700	19700							GTP-binding_GEM/REM/Rad(IPR017358) Ras(IPR013753) Ras_trnsfrmng(IPR001806) Small_GTP_bd(IPR005225)	297	16	IPI00136140.1		SSFESASELRIQLR + Phospho (ST) {1,2}	41.64	-	-	-	-	-	-	-	-	-	1	-	1	41.64:M3:20130728:61458:1350:1
2145	1	2.19053	-	IPI00230185.5	GLYCEROL-3-PHOSPHATE DEHYDROGENASE [NAD+], CYTOPLASMIC.	41.62	UniProtKB/Swiss-Prot; P13707; GPDA_MOUSE; M.	14555	14555	GO:0006072;GO:0006094		GO:0009331	glycerol-3-phosphate metabolic process;gluconeogenesis		glycerol-3-phosphate dehydrogenase complex	DHase_multihelical(IPR013328) NAD(P)-bd(IPR016040) NAD-dep_Gly3P_DHase(IPR006168) NAD-dep_Gly3P_DHase_N(IPR011128) NAD_Gly3P_DHase_C(IPR006109)	349	19	IPI00230185.5		VCYEGQPVGEFIR	41.62	-	-	-	-	-	-	-	-	-	1	-	1	41.62:M3:20130728:61456:1026:1
511	1	0.8575	-	IPI00408734.4	TRANSPORT PROTEIN PARTICLE SUBUNIT TMEM1.	41.16	UniProtKB/Swiss-Prot; Q3TLI0; TMEM1_MOUSE; M.	216131	216131								1259	48	IPI00408734.4:IPI00658339.3		NYLAEGWALPVTHTR	41.16	-	-	-	-	-	-	-	-	-	1	-	1	41.16:M3:20130728:61448:1237:1
2772	1	6.815	-	IPI00850498.1	HYPOTHETICAL PROTEIN LOC75445.	40.89		75445	75445								144	6	IPI00850498.1		CCTDSRCIK + Phospho (ST) {3,5}	40.89	-	-	-	-	-	-	-	-	-	1	-	1	40.89:M3:20130728:61454:729:1
2033	1	2.54375	-	IPI00118594.1	PYRUVATE DEHYDROGENASE E1 COMPONENT SUBUNIT ALPHA, TESTIS-SPECIFIC FORM, MITOCHONDRIAL PRECURSOR.	40.7	UniProtKB/Swiss-Prot; P35487; ODPAT_MOUSE; M.	18598	18598							DHase_E1(IPR001017)	391	16	IPI00118594.1		GFCHLCDGQEACCVGLEAGINPTDHVITSYR	40.7	-	-	-	-	-	-	-	-	-	1	-	1	40.7:M3:20130728:61454:2686:1
678	1	1.21364	-	IPI00314749.2	ISOFORM 1 OF ELECTROGENIC SODIUM BICARBONATE COTRANSPORTER 1.	40.05	UniProtKB/Swiss-Prot; O88343-1; S4A4_MOUSE; M.	54403	54403	GO:0006814;GO:0006885		GO:0005887	sodium ion transport;regulation of pH		integral to plasma membrane	HCO3_transpt_C(IPR011531) HCO3_transpt_cyt(IPR013769) HCO3_transpt_euk(IPR003020) Na/HCO3_transpt(IPR003024)	1079	33	IPI00314749.2:IPI00662028.1:IPI00857092.1		LADYYPINSDFK	40.05	-	-	-	-	-	-	-	-	-	1	-	1	40.05:M3:20130728:61446:815:1
1428	1	1.334	-	IPI00309035.2	DOLICHYL-DIPHOSPHOOLIGOSACCHARIDE--PROTEIN GLYCOSYLTRANSFERASE SUBUNIT 1 PRECURSOR.	40.02	UniProtKB/Swiss-Prot; Q91YQ5; RPN1_MOUSE; M.	103963	103963			GO:0005789			endoplasmic reticulum membrane	Ribophorin_I(IPR007676)	608	30	IPI00309035.2		VIEVSHWGNIAVEENVDLK	40.02	-	-	-	-	-	-	-	-	-	1	-	1	40.02:M3:20130728:61452:1883:1
1474	1	1.47963	-	IPI00310091.8	SERINE/THREONINE-PROTEIN PHOSPHATASE 2A 65 KDA REGULATORY SUBUNIT A ALPHA ISOFORM.	39.95	UniProtKB/Swiss-Prot; Q76MZ3; 2AAA_MOUSE; M.	51792	51792		GO:0005515	GO:0005829		protein binding	cytosol	ARM-like(IPR011989) HEAT(IPR000357)	589	27	IPI00310091.8		IGPILDNSTLQSEVKPILEK	39.95	-	-	-	-	-	-	-	-	-	1	-	1	39.95:M3:20130728:61452:1923:1
2209	1	3.27	-	IPI00719872.1	PROTOCADHERIN 1 ISOFORM 2B (FRAGMENT).	39.24	UniProtKB/TrEMBL; Q2TJI7; Q2TJI7_MOUSE; M.	75599	75599	GO:0006355;GO:0007156;GO:0016339	GO:0003677;GO:0003711;GO:0005509;GO:0005515	GO:0005887;GO:0005911	regulation of transcription, DNA-dependent;homophilic cell adhesion;calcium-dependent cell-cell adhesion	DNA binding;transcription elongation regulator activity;calcium ion binding;protein binding	integral to plasma membrane;intercellular junction	Protocadherin(IPR013585)	331	12	IPI00719872.1:IPI00719927.1		LGPLALPEDHYER	39.24	-	-	-	-	-	-	-	-	-	1	-	1	39.24:M3:20130728:61446:906:1
352	1	0.664407	-	IPI00420683.3	A.T HOOK DNA-BINDING MOTIF-CONTAINING PROTEIN 1.	39.2	UniProtKB/Swiss-Prot; Q6PAL7; AHDC1_MOUSE; M.	230793	230793							AT_hook_DNA_bd(IPR000637)	1594	59	IPI00420683.3		GAKASPVAVGSSGAGADPSFQPVLPSR + Phospho (ST) {5,19}	39.2	-	-	-	-	-	-	-	-	-	1	-	1	39.2:M3:20130728:61450:2361:1
1129	1	1.30467	-	IPI00223092.5	TRIFUNCTIONAL ENZYME SUBUNIT ALPHA, MITOCHONDRIAL PRECURSOR.	39.14	UniProtKB/Swiss-Prot; Q8BMS1; ECHA_MOUSE; M.	97212	97212	GO:0006635	GO:0004300;GO:0016509	GO:0005743	fatty acid beta-oxidation	enoyl-CoA hydratase activity;long-chain-3-hydroxyacyl-CoA dehydrogenase ...	mitochondrial inner membrane	3-OHacyl-CoA_DHase_CS(IPR006180) 3-OHacyl-CoA_DHase_NAD-bd(IPR006176) 3HC_DHase_C(IPR006108) Crotonase_core(IPR001753) DHase_multihelical(IPR013328) Fa_ox_alpha_mit(IPR012803) NAD(P)-bd(IPR016040)	763	30	IPI00223092.5		FVDLYGAQK	39.14	-	-	-	-	-	-	-	-	-	1	-	1	39.14:M3:20130728:61452:449:1
2695	1	5.46286	-	IPI00229038.1	0 DAY NEONATE SKIN CDNA, RIKEN FULL-LENGTH ENRICHED LIBRARY, CLONE:4631405J19 PRODUCT:HYPOTHETICAL PROTEIN, FULL INSERT SEQUENCE.	38.24	UniProtKB/TrEMBL; Q8CEE4; Q8CEE4_MOUSE; M.	433456	433456								174	7	IPI00229038.1		QDLNPDPLISSPQVSVTR + Phospho (ST) {11}	38.24	-	-	-	-	-	-	-	-	-	1	-	1	38.24:M3:20130728:61452:1761:1
1082	1	1.1497	-	IPI00223024.3	ATR-INTERACTING PROTEIN.	37.94	UniProtKB/Swiss-Prot; Q8BMG1; ATRIP_MOUSE; M.	235610	235610								785	33	IPI00223024.3		QTESVLEEQKR + Gln->pyro-Glu (N-term Q) {N_Term}	37.94	23.62	-	-	-	-	-	-	-	-	1	-	1	37.94:M3:20130728:61444:649:1;23.62:M3:20130728:61454:695:1
780	1	0.7558	-	IPI00129959.2	EXOCYST COMPLEX COMPONENT 4.	37.79	UniProtKB/Swiss-Prot; O35382; EXOC4_MOUSE; M.	20336	20336		GO:0030165			PDZ domain binding		Sec8_exocyst(IPR007191)	975	50	IPI00129959.2:IPI00341584.6:IPI00469949.4		FLDASQYSAAGGSSVR	37.79	-	-	-	-	-	-	-	-	-	1	-	1	37.79:M3:20130728:61450:1165:1
1669	1	1.71455	-	IPI00674322.2	SIMILAR TO HCG1999045.	37.72		71640	71640							Krueppel-associated_box(IPR001909) Pept_M_Zn_BS(IPR006025) Znf_C2H2(IPR007087) Znf_C2H2-like(IPR015880) Znf_C2H2/integrase_DNA-bd(IPR013087) Znf_C2H2_sub(IPR007086)	508	22	IPI00674322.2		ATFSKKYNLTK + Phospho (ST) {10} + Phospho (Y) {7}	37.72	35.91	-	-	-	-	-	-	-	-	1	-	1	37.72:M3:20130728:61442:781:1;35.91:M3:20130728:61446:832:1
2405	1	4.7	-	IPI00313390.3	COILED-COIL-HELIX-COILED-COIL-HELIX DOMAIN-CONTAINING PROTEIN 6.	37.6	UniProtKB/Swiss-Prot; Q91VN4; CHCH6_MOUSE; M.	66098	66098							CHCH(IPR010625) DUF737(IPR007964)	273	8	IPI00313390.3:IPI00458795.1:IPI00874402.1		ASLTHEQQQSAR	37.6	-	-	-	-	-	-	-	-	-	1	-	1	37.6:M3:20130728:61458:831:1
2603	1	3.754	-	IPI00130304.1	BAG FAMILY MOLECULAR CHAPERONE REGULATOR 2.	37.54	UniProtKB/Swiss-Prot; Q91YN9; BAG2_MOUSE; M.	213539	213539							BAG(IPR003103)	210	10	IPI00130304.1		MAQAKISAK + Oxidation (M) {1}	37.54	-	-	-	-	-	-	-	-	-	1	-	1	37.54:M3:20130728:61450:332:1
2535	1	3.1275	-	IPI00652244.1	1 CELL EMBRYO 1 CELL CDNA, RIKEN FULL-LENGTH ENRICHED LIBRARY, CLONE:I0C0018M10 PRODUCT:HYPOTHETICAL PROTEIN KINASE/PROTEIN KINASE DOMAIN PROFILE/PROTEIN KINASE-LIKE CONTAINING PROTEIN, FULL INSERT SEQUENCE.	37.53	UniProtKB/TrEMBL; Q3ULR8; Q3ULR8_MOUSE; M.	100038513	100038513	GO:0006468	GO:0004672;GO:0005524		protein amino acid phosphorylation	protein kinase activity;ATP binding		Prot_kinase_core(IPR000719)	233	12	IPI00652244.1		KNSLIK	37.53	33.53	-	-	-	-	-	-	-	-	1	-	1	37.53:M3:20130728:61448:312:9;33.53:M3:20130728:61446:289:5
2312	1	2.502	-	IPI00109650.3	ISOFORM 1 OF CELL DIVISION PROTEIN KINASE 3.	37.53	UniProtKB/Swiss-Prot; Q80YP0-1; CDK3_MOUSE; M.	69681	69681		GO:0005515			protein binding		Prot_kinase_core(IPR000719) Protein_kinase_ATP_bd_CS(IPR017441) Ser_thr_pkin_AS(IPR008271) Ser_thr_pkinase(IPR002290)	303	15	IPI00109650.3:IPI00114491.1:IPI00124240.1:IPI00225350.1:IPI00894639.1		EISLLK	37.53	33.53	-	-	-	-	-	-	-	-	1	-	1	37.53:M3:20130728:61448:312:2;33.53:M3:20130728:61446:289:2
2144	1	2.502	-	IPI00267845.2	ISOFORM 3 OF LEUCINE-RICH REPEAT-CONTAINING PROTEIN 1.	37.53	UniProtKB/Swiss-Prot; Q80VQ1-3; LRRC1_MOUSE; M.	214345	214345							LRR(IPR001611) LRR_sub-typ(IPR003591)	349	15	IPI00267845.2:IPI00453515.1:IPI00469577.2		KLSILK	37.53	-	-	-	-	-	-	-	-	-	1	-	1	37.53:M3:20130728:61448:312:8
2158	1	2.085	-	IPI00229286.5	UNCHARACTERIZED PROTEIN C4ORF27 HOMOLOG.	37.53	UniProtKB/Swiss-Prot; Q8CFE2; CD027_MOUSE; M.	72612	72612								346	18	IPI00229286.5		KISILK	37.53	-	-	-	-	-	-	-	-	-	1	-	1	37.53:M3:20130728:61448:312:6
906	1	1.07229	-	IPI00356391.5	PROTEIN FAM35.	37.53	UniProtKB/Swiss-Prot; Q3UEN2; FAM35_MOUSE; M.	75698	75698								898	35	IPI00356391.5:IPI00874469.1		KISLIK	37.53	-	-	-	-	-	-	-	-	-	1	-	1	37.53:M3:20130728:61448:312:7
988	1	0.915366	-	IPI00127338.3	PROTEIN VAV-3.	37.53	UniProtKB/Swiss-Prot; Q9R0C8; VAV3_MOUSE; M.	57257	57257	GO:0006906;GO:0007229;GO:0007264;GO:0016477;GO:0030032;GO:0043087;GO:0043552;GO:0045785	GO:0005154;GO:0030676	GO:0005737;GO:0005886	vesicle fusion;integrin-mediated signaling pathway;small GTPase mediated signal transduction;cell migration;lamellipodium biogenesis;regulation of GTPase activity;positive regulation of phosphoinositide 3-k...;positive regulation of cell adhesion	epidermal growth factor receptor binding;Rac guanyl-nucleotide exchange factor activity	cytoplasm;plasma membrane	Calponin_act_bd(IPR001715) DAG_PE_bd(IPR002219) DH-domain(IPR000219) GDS_CDC24_CS(IPR001331) PH(IPR001849) PH_type(IPR011993) SH2(IPR000980) SH3(IPR001452) SH3_2(IPR011511) SM22_calponin(IPR003096)	847	41	IPI00127338.3:IPI00162857.2:IPI00649061.1:IPI00756548.1		ELSLLK	37.53	33.53	-	-	-	-	-	-	-	-	1	-	1	37.53:M3:20130728:61448:312:3;33.53:M3:20130728:61446:289:3
1499	1	1.61304	-	IPI00223047.2	CYTOSKELETON-ASSOCIATED PROTEIN 4.	37.1	UniProtKB/Swiss-Prot; Q8BMK4; CKAP4_MOUSE; M.	216197	216197			GO:0005783			endoplasmic reticulum		575	23	IPI00223047.2		SLGETQLALSSDLK	37.1	-	-	-	-	-	-	-	-	-	1	-	1	37.1:M3:20130728:61452:903:1
349	1	0.670926	-	IPI00421179.1	ISOFORM 1 OF EUKARYOTIC TRANSLATION INITIATION FACTOR 4 GAMMA 1.	36.23	UniProtKB/Swiss-Prot; Q6NZJ6-1; IF4G1_MOUSE; M.	208643	208643			GO:0005737			cytoplasm	eIF5C(IPR003307) IF_eIF4G_MA3(IPR003891) MIF4-like_typ_1/2/3(IPR016021) MIF4G-like_typ-3(IPR003890)	1600	54	IPI00421179.1:IPI00515195.2:IPI00856453.1:IPI00858249.1		ATSLLLEILGLLCKSMGPKK + Oxidation (M) {16} + Phospho (ST) {3}	36.23	32.22	-	-	-	-	-	-	-	-	1	-	1	36.23:M3:20130728:61454:1920:1;32.22:M3:20130728:61454:1924:1
1942	1	2.255	-	IPI00229955.1	RAS ASSOCIATION DOMAIN-CONTAINING PROTEIN 8.	36.08	UniProtKB/Swiss-Prot; Q8CJ96; RASF8_MOUSE; M.	71323	71323							Ras-assoc(IPR000159)	419	16	IPI00229955.1:IPI00461022.3:IPI00606704.1		LQAIEK	36.08	-	-	-	-	-	-	-	-	-	1	-	1	36.08:M3:20130728:61456:352:3
545	1	0.610169	-	IPI00229834.3	COATOMER SUBUNIT ALPHA.	36	UniProtKB/Swiss-Prot; Q8CIE6; COPA_MOUSE; M.	12847	12847								1224	59	IPI00229834.3		GITGVDLFGTTDAVVK	36	-	-	-	-	-	-	-	-	-	1	-	1	36:M3:20130728:61448:1056:1
2671	1	5.95333	-	IPI00331641.3	TUMOR NECROSIS FACTOR, ALPHA-INDUCED PROTEIN 8-LIKE PROTEIN 1.	35.72	UniProtKB/Swiss-Prot; Q8K288; TP8L1_MOUSE; M.	66443	66443							DUF758(IPR008477)	186	6	IPI00331641.3		AMVAVFVDNTSSEVLDELYQATK + Oxidation (M) {2} + Phospho (ST) {11,22} + Phospho (Y) {19}:AMVAVFVDNTSSEVLDELYQATK + Oxidation (M) {2} + Phospho (ST) {12,22} + Phospho (Y) {19}	35.72	24.98	24.13	-	-	-	-	-	-	-	1	-	1	35.72:M3:20130728:61444:2230:1;24.98:M3:20130728:61448:2302:1;24.13:M3:20130728:61446:2239:1
2485	1	3.20545	-	IPI00849742.1	SIMILAR TO TRYPSINOGEN 4.	35.26		100040208	100040208;100044143							Pept_Trypsin-like_Ser/Cys(IPR009003) Peptidase_S1_S6(IPR001254) Peptidase_S1A(IPR001314)	247	11	IPI00131673.1:IPI00849742.1		LGEHNIDVLEGGEQFIDAEK	35.26	-	-	-	-	-	-	-	-	-	1	-	1	35.26:M3:20130728:61450:1972:1
696	1	0.686863	-	IPI00117831.2	CERULOPLASMIN PRECURSOR.	35.03	UniProtKB/Swiss-Prot; Q61147; CERU_MOUSE; M.	12870	12870		GO:0004322;GO:0005507	GO:0005615		ferroxidase activity;copper ion binding	extracellular space	Cu-oxidase(IPR001117) Cu-oxidase_2(IPR011706) Cu-oxidase_3(IPR011707) Cu_oxidase_Cu_BS(IPR002355) Cupredoxin(IPR008972)	1061	51	IPI00117831.2:IPI00605187.4:IPI00874570.1		TESSTVVPTLPGEVR	35.03	-	-	-	-	-	-	-	-	-	1	-	1	35.03:M3:20130728:61448:1028:1
2846	1	6.984	-	IPI00757374.1	SIMILAR TO NEURAL VISININ-LIKE CA2+-BINDING PROTEIN TYPE 3.	34.92		675539	675539							EF-Hand_type(IPR011992) EF_hand_Ca_bd(IPR002048) Recoverin(IPR001125)	116	5	IPI00757374.1		QMDTNNDVKTSLEEFNKGAK	34.92	23.15	-	-	-	-	-	-	-	-	1	-	1	34.92:M3:20130728:61452:2018:1;23.15:M3:20130728:61442:1715:1
2593	1	5.77667	-	IPI00844619.1	RIKEN CDNA 1810019J16 GENE.	34.66	UniProtKB/TrEMBL; Q922Q0; Q922Q0_MOUSE; M.	69073	69073								216	6	IPI00844619.1		MSAPSPHRAVAPGGQTLRTLATMGQR + Phospho (ST) {19}	34.66	-	-	-	-	-	-	-	-	-	1	-	1	34.66:M3:20130728:61448:2289:1
1739	1	1.80105	-	IPI00111352.4	DECAPPING ENZYME HDCP2.	34.22		70640	70640								484	19	IPI00111352.4:IPI00750315.1		AKNQNMRGNGR + Oxidation (M) {6}	34.22	-	-	-	-	-	-	-	-	-	1	-	1	34.22:M3:20130728:61454:633:1
2262	1	1.79368	-	IPI00130985.1	RETINOL DEHYDROGENASE 7.	34.08	UniProtKB/Swiss-Prot; O88451; RDH7_MOUSE; M.	54150	54150							DHase_sc/Rdtase_SDR(IPR002198) Glc/ribitol_DHase(IPR002347) NAD(P)-bd(IPR016040)	316	19	IPI00130985.1:IPI00757863.3		VVNISSSMGR + Oxidation (M) {8}	34.08	-	-	-	-	-	-	-	-	-	1	-	1	34.08:M3:20130728:61454:476:2
1275	1	1.17379	-	IPI00117114.1	FRIZZLED-8 PRECURSOR.	34.04	UniProtKB/Swiss-Prot; Q61091; FZD8_MOUSE; M.	14370	14370		GO:0017147;GO:0042813			Wnt-protein binding;Wnt receptor activity		Frizzled(IPR000539) Frizzled_Cys-rich(IPR000024) Fz_related(IPR015526) GPCR_2_secretin-like(IPR000832)	685	29	IPI00117114.1		QMPLSQV + Oxidation (M) {2} + Phospho (ST) {5}	34.04	-	-	-	-	-	-	-	-	-	1	-	1	34.04:M3:20130728:61452:316:1
2421	1	3.08	-	IPI00654010.2	TIB-55 BB88 CDNA, RIKEN FULL-LENGTH ENRICHED LIBRARY, CLONE:I730038I11 PRODUCT:MITOCHONDRIAL RIBOSOMAL PROTEIN L9, FULL INSERT SEQUENCE.	33.88		78523	78523			GO:0005739			mitochondrion	Ribosomal_L9(IPR000244)	268	11	IPI00654010.2		LKMEANMEADR + Oxidation (M) {3}	33.88	-	-	-	-	-	-	-	-	-	1	-	1	33.88:M3:20130728:61446:656:1
1011	1	1.08581	-	IPI00228864.2	ADULT MALE TESTIS CDNA, RIKEN FULL-LENGTH ENRICHED LIBRARY, CLONE:4930595M18 PRODUCT:HYPOTHETICAL RNA-BINDING REGION RNP-1 (RNA RECOGNITION MOTIF)/RING FINGER CONTAINING PROTEIN, FULL INSERT SEQUENCE.	33.66		245492	245492		GO:0000166;GO:0003676;GO:0005515;GO:0008270			nucleotide binding;nucleic acid binding;protein binding;zinc ion binding		a_b_plait_nuc_bd(IPR012677) RRM_RNP1(IPR000504) Znf_RING(IPR001841) Znf_RING/FYVE/PHD(IPR013083)	829	31	IPI00228864.2		TQSSVSTQQLPNRACPKSK + Phospho (ST) {1,3,6,7,18}	33.66	-	-	-	-	-	-	-	-	-	1	-	1	33.66:M3:20130728:61454:2164:1
1431	1	1.08161	-	IPI00223918.2	ZINC FINGER PROTEIN 75.	33.53	UniProtKB/TrEMBL; Q0P5V5; Q0P5V5_MOUSE; M.	244713	244713	GO:0006355	GO:0003676	GO:0005622	regulation of transcription, DNA-dependent	nucleic acid binding	intracellular	Krueppel-associated_box(IPR001909) Znf_C2H2(IPR007087) Znf_C2H2-like(IPR015880) Znf_C2H2/integrase_DNA-bd(IPR013087)	607	31	IPI00223918.2		NQSILK	33.53	-	-	-	-	-	-	-	-	-	1	-	1	33.53:M3:20130728:61446:289:8
1952	1	1.651	-	IPI00555069.3	PHOSPHOGLYCERATE KINASE 1.	33.02	UniProtKB/Swiss-Prot; P09411; PGK1_MOUSE; M.	18655	18655	GO:0016310	GO:0004618;GO:0005524		phosphorylation	phosphoglycerate kinase activity;ATP binding		Phosphoglycerate_kinase(IPR001576) Phosphoglycerate_kinase_C(IPR015901) Phosphoglycerate_kinase_CS(IPR015911) Phosphoglycerate_kinase_N(IPR015824)	417	20	IPI00555069.3		IQLINNMLDKVNEMIIGGGMAFTFLK + Oxidation (M) {7,14} + Phospho (ST) {23}	33.02	-	-	-	-	-	-	-	-	-	1	-	1	33.02:M3:20130728:61454:2506:1
1001	1	0.917222	-	IPI00331190.7	EXONUCLEASE 1.	33.02	UniProtKB/Swiss-Prot; Q9QZ11; EXO1_MOUSE; M.	26909	26909	GO:0002455;GO:0006298;GO:0016446;GO:0045190	GO:0043566;GO:0045145;GO:0048256	GO:0005634	humoral immune response mediated by circula...;mismatch repair;somatic hypermutation of immunoglobulin genes;isotype switching	structure-specific DNA binding;single-stranded DNA specific 5'-3' exodeoxy...;flap endonuclease activity	nucleus	HhH2(IPR008918) XPG_DNA_repair_N(IPR006085) XPG_I(IPR006086) XPGC_Rad_DNA_repair(IPR006084)	837	36	IPI00331190.7		VLRLANNPDIVK	33.02	-	-	-	-	-	-	-	-	-	1	-	1	33.02:M3:20130728:61454:721:1
866	1	0.84641	-	IPI00132872.1	ADAM 19 PRECURSOR.	33.01	UniProtKB/Swiss-Prot; O35674; ADA19_MOUSE; M.	11492	11492;100045780	GO:0006509;GO:0007507			membrane protein ectodomain proteolysis;heart development			ADAM_cysteine(IPR006586) Blood-coag_inhib_Disintegrin(IPR001762) EGF_3(IPR000742) EGF_extracell(IPR013111) EGF_like_reg_CS(IPR013032) Pept_M10A_M12B(IPR001818) Pept_M_Zn_BS(IPR006025) Peptidase_M12B(IPR001590) Peptidase_M12B_N(IPR002870)	920	39	IPI00132872.1		ELILDLEK	33.01	-	-	-	-	-	-	-	-	-	1	-	1	33.01:M3:20130728:61454:385:1
1432	1	1.06258	-	IPI00465872.2	PLA2G4C PROTEIN.	32.94	UniProtKB/TrEMBL; Q08EC7; Q08EC7_MOUSE; M.	232889	232889	GO:0009395	GO:0004620		phospholipid catabolic process	phospholipase activity		PLA2_B(IPR002642)	607	31	IPI00465872.2		RSSGVCPATR + Phospho (ST) {3}	32.94	-	-	-	-	-	-	-	-	-	1	-	1	32.94:M3:20130728:61452:553:1
2258	1	3.266	-	IPI00551338.4	SIMILAR TO OLFACTORY RECEPTOR MOR32-2.	32.66		404409	404409;100041187							GPCR_Rhodpsn(IPR000276) GPCR_Rhodpsn_supfam(IPR017452) Olfact_rcpt(IPR000725)	317	10	IPI00551338.4		YTSILTNK + Phospho (ST) {2,3}	32.66	-	-	-	-	-	-	-	-	-	1	-	1	32.66:M3:20130728:61456:582:1
569	1	0.694894	-	IPI00223046.6	FH1/FH2 DOMAIN-CONTAINING PROTEIN 1.	32.66	UniProtKB/Swiss-Prot; Q6P9Q4; FHOD1_MOUSE; M.	234686	234686							FH2_actin_bd(IPR015425) FH2_actin_bd_DRF(IPR003104) GBD/FH3(IPR014768)	1197	47	IPI00223046.6		ELKLTGGPGCSR + Phospho (ST) {5,11}	32.66	-	-	-	-	-	-	-	-	-	1	-	1	32.66:M3:20130728:61444:778:1
889	1	0.858947	-	IPI00229377.1	PHD FINGER PROTEIN 8.	32.64		74042	74042							EGF_like_reg_CS(IPR013032) TF_JmjC(IPR013129) TF_JmjC_AAH(IPR003347) Znf_C2H2(IPR007087) Znf_FYVE_PHD(IPR011011) Znf_PHD(IPR001965) Znf_RING/FYVE/PHD(IPR013083)	908	38	IPI00229377.1		SPSSVLGTVSDSPVSR	32.64	-	-	-	-	-	-	-	-	-	1	-	1	32.64:M3:20130728:61456:1060:1
2422	1	2.33071	-	IPI00463203.3	ISOFORM 2 OF CYTOPLASMIC PHOSPHATIDYLINOSITOL TRANSFER PROTEIN 1.	32.63	UniProtKB/Swiss-Prot; Q8K4R4-2; PITC1_MOUSE; M.	71795	71795	GO:0007165	GO:0008526	GO:0005737	signal transduction	phosphatidylinositol transporter activity	cytoplasm	PI_transfer(IPR001666)	268	14	IPI00463203.3:IPI00473215.6:IPI00648419.4:IPI00845562.1		MLLKEYR	32.63	-	-	-	-	-	-	-	-	-	1	-	1	32.63:M3:20130728:61448:404:2
890	1	0.958529	-	IPI00625898.3	ISOFORM 1 OF HMG BOX TRANSCRIPTION FACTOR BBX.	32.59	UniProtKB/Swiss-Prot; Q8VBW5-1; BBX_MOUSE; M.	70508	70508							HMG_1/2_box(IPR000910)	907	34	IPI00625898.3:IPI00626888.3:IPI00757307.1:IPI00757891.2:IPI00776372.1		IIISGVPSR + Phospho (ST) {4,8}	32.59	28.94	-	-	-	-	-	-	-	-	1	-	1	32.59:M3:20130728:61448:512:1;28.94:M3:20130728:61450:463:1
1771	1	1.355	-	IPI00136575.5	PUTATIVE METHYLTRANSFERASE NSUN6.	32.52	UniProtKB/Swiss-Prot; Q7TS68; NSUN6_MOUSE; M.	74455	74455							Fmu_NOL1/Nop2p(IPR001678) PUA(IPR002478) rRNAsub_MeTrfase(IPR006174)	476	24	IPI00136575.5:IPI00752244.1		FMKAGDVISVYSDINGK + Oxidation (M) {2} + Phospho (ST) {9}	32.52	-	-	-	-	-	-	-	-	-	1	-	1	32.52:M3:20130728:61452:1621:1
1864	1	1.2996	-	IPI00122565.1	ISOFORM 1 OF RAB GDP DISSOCIATION INHIBITOR BETA.	32.49	UniProtKB/Swiss-Prot; Q61598-1; GDIB_MOUSE; M.	14569	14569	GO:0007264	GO:0005097	GO:0005794	small GTPase mediated signal transduction	Rab GTPase activator activity	Golgi apparatus	Rab_GDI_REP(IPR002005) RabGDI(IPR000806)	445	25	IPI00122565.1:IPI00323179.3:IPI00416577.1		SPYLYPLYGLGELPQGFAR	32.49	-	-	-	-	-	-	-	-	-	1	-	1	32.49:M3:20130728:61452:1866:1
1175	1	0.98303	-	IPI00109205.3	ISOFORM 1 OF PROLYL 3-HYDROXYLASE 1 PRECURSOR.	32.44	UniProtKB/Swiss-Prot; Q3V1T4-1; P3H1_MOUSE; M.	56401	56401	GO:0016049		GO:0005634;GO:0005737;GO:0005886	cell growth		nucleus;cytoplasm;plasma membrane	2OG-FeII_Oase(IPR005123) ER_targeting_sequence(IPR000886) Pro_4_hyd_alph(IPR006620) TPR_region(IPR013026)	739	33	IPI00109205.3:IPI00138042.2:IPI00762142.1:IPI00881858.1		TVTAEVQPQCGR + Phospho (ST) {1,3}	32.44	-	-	-	-	-	-	-	-	-	1	-	1	32.44:M3:20130728:61450:991:1
1060	1	0.79122	-	IPI00226234.5	PHOSPHOLIPASE A-2-ACTIVATING PROTEIN.	32.44	UniProtKB/Swiss-Prot; P27612; PLAP_MOUSE; M.	18786	18786	GO:0006954	GO:0005515;GO:0016005		inflammatory response	protein binding;phospholipase A2 activator activity		PFU(IPR015155) PUL(IPR013535) WD40/YVTN_repeat-like(IPR015943) WD40_repeat(IPR001680)	794	41	IPI00226234.5:IPI00649175.2:IPI00828952.1		IGDVVGSSGANQQTSGK	32.44	-	-	-	-	-	-	-	-	-	1	-	1	32.44:M3:20130728:61452:1128:1
1727	1	1.54143	-	IPI00274323.1	PROMININ 2 ISOFORM 2.	32.37		192212	192212	GO:0006118	GO:0005506;GO:0009055	GO:0005886	electron transport	iron ion binding;electron carrier activity	plasma membrane	Prominin(IPR008795)	488	21	IPI00274323.1:IPI00622983.2		LSSTSSEETQLFHIPR + Phospho (ST) {4}	32.37	-	-	-	-	-	-	-	-	-	1	-	1	32.37:M3:20130728:61446:1453:1
2395	1	2.48308	-	IPI00121518.1	ANKYRIN REPEAT AND SOCS BOX PROTEIN 13.	32.28	UniProtKB/Swiss-Prot; Q8VBX0; ASB13_MOUSE; M.	142688	142688							ANK(IPR002110) SOCS_C(IPR001496)	278	13	IPI00121518.1		LIDYLSYN + Phospho (Y) {7}	32.28	-	-	-	-	-	-	-	-	-	1	-	1	32.28:M3:20130728:61444:460:1
2469	1	2.68333	-	IPI00666443.3	SIMILAR TO MONOCLONAL ANTIBODY 13-1 HEAVY CHAIN - MOUSE.	32.2		633701	633701							Ig-like(IPR007110) Ig-like_fold(IPR013783) Ig_V-set(IPR013106) Ig_V-set_sub(IPR003596)	252	12	IPI00666443.3:IPI00751576.1		SSVYLQMNRLR + Oxidation (M) {7} + Phospho (Y) {4}	32.2	-	-	-	-	-	-	-	-	-	1	-	1	32.2:M3:20130728:61450:906:1
1797	1	1.68263	-	IPI00132526.1	CALCIUM/CALMODULIN-DEPENDENT PROTEIN KINASE TYPE IV.	31.97	UniProtKB/Swiss-Prot; P08414; KCC4_MOUSE; M.	12326	12326	GO:0006468;GO:0006913;GO:0007165;GO:0007270	GO:0004683;GO:0005515;GO:0016563	GO:0005634;GO:0005737	protein amino acid phosphorylation;nucleocytoplasmic transport;signal transduction;nerve-nerve synaptic transmission	calmodulin-dependent protein kinase activity;protein binding;transcription activator activity	nucleus;cytoplasm	CaMKIV(IPR015733) Prot_kinase_core(IPR000719) Protein_kinase_ATP_bd_CS(IPR017441) Ser_thr_pkin_AS(IPR008271) Ser_thr_pkinase(IPR002290)	469	19	IPI00132526.1:IPI00877328.1		LGSASSSHTSIQENHK	31.97	-	-	-	-	-	-	-	-	-	1	-	1	31.97:M3:20130728:61452:1239:1
1461	1	1.2752	-	IPI00128615.1	ISOFORM 1 OF TRANSCRIPTIONAL REPRESSOR P66-BETA.	31.88	UniProtKB/Swiss-Prot; Q8VHR5-1; P66B_MOUSE; M.	229542	229542							Znf_GATA(IPR000679)	594	25	IPI00128615.1:IPI00453989.1		MLALLK + Oxidation (M) {1}	31.88	-	-	-	-	-	-	-	-	-	1	-	1	31.88:M3:20130728:61444:274:8
991	1	1.09621	-	IPI00282957.4	ISOFORM 1 OF MAP7 DOMAIN-CONTAINING PROTEIN 1.	31.79	UniProtKB/Swiss-Prot; A2AJI0-1; MA7D1_MOUSE; M.	245877	245877							E-MAP-115(IPR008604)	846	29	IPI00282957.4:IPI00649400.1:IPI00649975.2:IPI00867855.1:IPI00881853.1		LSTGSELSPK + Phospho (ST) {3,5}	31.79	-	-	-	-	-	-	-	-	-	1	-	1	31.79:M3:20130728:61458:658:1
2625	1	6.318	-	IPI00119584.1	ISOFORM 1 OF LINKER FOR ACTIVATION OF T-CELLS FAMILY MEMBER 2.	31.59	UniProtKB/Swiss-Prot; Q9JHL0-1; NTAL_MOUSE; M.	56743	56743	GO:0019722;GO:0042113;GO:0050853	GO:0042169	GO:0045121	calcium-mediated signaling;B cell activation;B cell receptor signaling pathway	SH2 domain binding	membrane raft		203	5	IPI00119584.1		MLFSHLEGPESPRYQNFYK + Oxidation (M) {1} + Phospho (Y) {14,18}	31.59	-	-	-	-	-	-	-	-	-	1	-	1	31.59:M3:20130728:61454:2166:1
2141	1	1.85294	-	IPI00831307.1	38 KDA PROTEIN.	31.5										LRR(IPR001611)	351	17	IPI00831307.1		VKPGRDKPGVMPLDLEMDLK + Oxidation (M) {11,17}	31.5	-	-	-	-	-	-	-	-	-	1	-	1	31.5:M3:20130728:61450:2054:1
1412	1	1.31042	-	IPI00677837.3	MYOSIN LIGHT CHAIN KINASE 2, SKELETAL/CARDIAC MUSCLE.	31.45	UniProtKB/Swiss-Prot; Q8VCR8; MYLK2_MOUSE; M.	228785	228785	GO:0007274			neuromuscular synaptic transmission			MLKC2(IPR015730) Prot_kinase_core(IPR000719) Protein_kinase_ATP_bd_CS(IPR017441) Ser_thr_pkin_AS(IPR008271) Ser_thr_pkinase(IPR002290)	613	24	IPI00677837.3:IPI00874768.1		SQILLKKYLMK + Oxidation (M) {10} + Phospho (Y) {8}	31.45	-	-	-	-	-	-	-	-	-	1	-	1	31.45:M3:20130728:61456:908:1
1512	1	1.2476	-	IPI00119968.1	MCKUSICK-KAUFMAN/BARDET-BIEDL SYNDROMES PUTATIVE CHAPERONIN.	31.19	UniProtKB/Swiss-Prot; Q9JI70; MKKS_MOUSE; M.	59030	59030	GO:0007286;GO:0007608;GO:0009296;GO:0021756;GO:0021766;GO:0021987;GO:0035058;GO:0035176;GO:0045494;GO:0048854;GO:0050910			spermatid development;sensory perception of smell;flagellum biogenesis;striatum development;hippocampus development;cerebral cortex development;sensory cilium biogenesis;social behavior;photoreceptor cell maintenance;brain morphogenesis;detection of mechanical stimulus involved i...			Cpn60/TCP-1(IPR002423)	570	25	IPI00119968.1		VRSTLSVLKGVIASCYGPSGR + Phospho (ST) {3,4,6,19}	31.19	-	-	-	-	-	-	-	-	-	1	-	1	31.19:M3:20130728:61442:1935:1
2175	1	2.19929	-	IPI00126804.6	ISOFORM 1 OF ZINC FINGER RAN-BINDING DOMAIN-CONTAINING PROTEIN 2.	30.79		53861	53861							UCP037956_Znf_RanB2(IPR017337) Znf_RanBP2(IPR001876)	340	14	IPI00126804.6:IPI00756485.3:IPI00845647.1		RSYSSSSSSPER + Phospho (ST) {2}	30.79	-	-	-	-	-	-	-	-	-	1	-	1	30.79:M3:20130728:61458:910:1
1304	1	1.5365	-	IPI00131729.1	PUTATIVE PER-HEXAMER REPEAT PROTEIN 5.	30.73	UniProtKB/Swiss-Prot; P08399; PHXR5_MOUSE; M.	18690	18690								672	20	IPI00131729.1		VTGTATGTGTGTDTGTGTGTGTGTGTGSGSGTAK + Phospho (ST) {26}	30.73	24.3	-	-	-	-	-	-	-	-	1	-	1	30.73:M3:20130728:61442:2180:1;24.3:M3:20130728:61458:2285:1
673	1	0.749512	-	IPI00269223.1	UNCHARACTERIZED PROTEIN KIAA0406 HOMOLOG.	30.73	UniProtKB/Swiss-Prot; Q91V83; K0406_MOUSE; M.	75425	75425								1085	41	IPI00269223.1:IPI00380701.1		VLEAMLRNADASLLPLVADVVQDVLATLDQFYDK + Phospho (ST) {27} + Phospho (Y) {32}	30.73	-	-	-	-	-	-	-	-	-	1	-	1	30.73:M3:20130728:61452:2774:1
1471	1	1.18038	-	IPI00468055.2	IGH-6 PROTEIN.	30.69	UniProtKB/TrEMBL; Q4V9V8; Q4V9V8_MOUSE; M.	16019	16019	GO:0000187;GO:0002455;GO:0019882;GO:0030890;GO:0045022;GO:0045807;GO:0050731;GO:0050853	GO:0003823;GO:0004888;GO:0005515	GO:0009897;GO:0019815;GO:0042571;GO:0048471	activation of MAPK activity;humoral immune response mediated by circula...;antigen processing and presentation;positive regulation of B cell proliferation;early endosome to late endosome transport;positive regulation of endocytosis;positive regulation of peptidyl-tyrosine ph...;B cell receptor signaling pathway	antigen binding;transmembrane receptor activity;protein binding	external side of plasma membrane;B cell receptor complex;immunoglobulin complex;circulating;perinuclear region of cytoplasm	Ig-like(IPR007110) Ig-like_fold(IPR013783) Ig/MHC_CS(IPR003006) Ig_C1-set(IPR003597) Ig_V-set(IPR013106) Ig_V-set_sub(IPR003596)	590	26	IPI00468055.2:IPI00831289.1		IYPGSGNTYYNEKFK + Phospho (ST) {8} + Phospho (Y) {10}	30.69	-	-	-	-	-	-	-	-	-	1	-	1	30.69:M3:20130728:61446:1498:1
1400	1	1.04862	-	IPI00130924.1	VERY LONG-CHAIN ACYL-COA SYNTHETASE.	30.41	UniProtKB/Swiss-Prot; O35488; S27A2_MOUSE; M.	26458	26458	GO:0001676	GO:0004467	GO:0005739;GO:0005777;GO:0005783	long-chain fatty acid metabolic process	long-chain-fatty-acid-CoA ligase activity	mitochondrion;peroxisome;endoplasmic reticulum	AMP-dep_Synth/Lig(IPR000873)	620	29	IPI00130924.1:IPI00749757.1:IPI00761390.1		IGAVGR	30.41	-	-	-	-	-	-	-	-	-	1	-	1	30.41:M3:20130728:61450:135:4
2614	1	6.078	-	IPI00459277.1	TUMOR SUPPRESSOR CANDIDATE GENE 1 PROTEIN HOMOLOG.	30.39	UniProtKB/Swiss-Prot; Q673H1; TUSC1_MOUSE; M.	69136	69136								205	5	IPI00459277.1		GGATRRGSCGGEGGGSR + Phospho (ST) {4,8,16}	30.39	26.13	25.94	24.83	-	-	-	-	-	-	1	-	1	30.39:M3:20130728:61450:1450:1;26.13:M3:20130728:61442:1197:1;25.94:M3:20130728:61456:1362:1;24.83:M3:20130728:61458:1391:1
1143	1	0.978065	-	IPI00420256.3	FORKHEAD BOX M1.	30.32		14235	14235	GO:0001570;GO:0001889;GO:0008284;GO:0045944			vasculogenesis;liver development;positive regulation of cell proliferation;positive regulation of transcription from R...			TF_Fork_head(IPR001766) Wing_hlx_DNA_bd(IPR011991)	757	31	IPI00420256.3:IPI00857520.1		VPLPLAASLMSSELAR + Oxidation (M) {10} + Phospho (ST) {11}	30.32	-	-	-	-	-	-	-	-	-	1	-	1	30.32:M3:20130728:61448:1258:1
842	1	1.04517	-	IPI00608098.4	NOD-DERIVED CD11C +VE DENDRITIC CELLS CDNA, RIKEN FULL-LENGTH ENRICHED LIBRARY, CLONE:F630004O05 PRODUCT:TRANSCRIPTIONAL ACTIVATOR SRCAP HOMOLOG.	30.31		546001	546001	GO:0006355	GO:0003677	GO:0005634	regulation of transcription, DNA-dependent	DNA binding	nucleus	DEAD-like_N(IPR014001) Helicase/SANT-assoc_DNA_bd(IPR014012) Helicase_SF1/SF2_ATP-bd(IPR014021) HSA(IPR006562) SNF2_N(IPR000330)	937	29	IPI00608098.4:IPI00620743.2:IPI00886004.1		KVVRMVIR	30.31	-	-	-	-	-	-	-	-	-	1	-	1	30.31:M3:20130728:61450:372:1
1447	1	1.2076	-	IPI00331177.2	DNA POLYMERASE SUBUNIT ALPHA B.	30.19	UniProtKB/Swiss-Prot; P33611; DPOA2_MOUSE; M.	18969	18969	GO:0000060;GO:0006260	GO:0046982	GO:0005658:alpha DNA polymerase	protein import into nucleus, translocation;DNA replication	protein heterodimerization activity	primase complex	DNA_pol_alpha/epsilon_bsu(IPR007185) DNA_pol_alpha_bsu(IPR016722) Pol_alpha_B_N(IPR013627)	600	25	IPI00331177.2:IPI00387306.2		FSRVLKHILTQR + Phospho (ST) {2,10}	30.19	-	-	-	-	-	-	-	-	-	1	-	1	30.19:M3:20130728:61454:1148:1
2253	1	2.31769	-	IPI00458153.2	UNCHARACTERIZED PROTEIN C10ORF78 HOMOLOG.	30.13	UniProtKB/Swiss-Prot; Q8BP27; CJ078_MOUSE; M.	67788	67788								319	13	IPI00458153.2:IPI00761240.4		SSSHSFCSVVKRMK + Oxidation (M) {13} + Phospho (ST) {5}	30.13	-	-	-	-	-	-	-	-	-	1	-	1	30.13:M3:20130728:61458:1293:1
185	1	0.6014	-	IPI00399953.1	SERINE/THREONINE-PROTEIN KINASE WNK1.	30.07	UniProtKB/Swiss-Prot; P83741; WNK1_MOUSE; M.	232341	232341	GO:0006468;GO:0006811;GO:0007243;GO:0050794	GO:0004674;GO:0005515;GO:0005524	GO:0005625;GO:0005737;GO:0042598	protein amino acid phosphorylation;ion transport;protein kinase cascade;regulation of cellular process	protein serine/threonine kinase activity;protein binding;ATP binding	soluble fraction;cytoplasm;vesicular fraction	Prot_kinase_core(IPR000719) Protein_kinase_ATP_bd_CS(IPR017441) Ser_thr_pkin_AS(IPR008271)	2377	50	IPI00399953.1:IPI00621852.1		SQQQDDIEELETKAVGMSNDGR + Oxidation (M) {17} + Phospho (ST) {1,18}	30.07	-	-	-	-	-	-	-	-	-	1	-	1	30.07:M3:20130728:61444:2139:1
2007	1	3.003	-	IPI00221913.2	ADULT MALE TESTIS CDNA, RIKEN FULL-LENGTH ENRICHED LIBRARY, CLONE:4930557A20 PRODUCT:HYPOTHETICAL CYSTEINE-RICH REGION PROFILE/LYSINE-RICH REGION PROFILE CONTAINING PROTEIN, FULL INSERT SEQUENCE.	30.03		81499	81499;407788								400	10	IPI00221913.2:IPI00858292.1		LESLIR	30.03	-	-	-	-	-	-	-	-	-	1	-	1	30.03:M3:20130728:61450:223:4
1957	1	1.5015	-	IPI00313641.7	TRANSMEMBRANE PROTEASE, SERINE 11B.	30.03	UniProtKB/Swiss-Prot; Q14C59; TM11B_MOUSE; M.	319875	319875							Peptidase_S1_S6(IPR001254) Peptidase_S1A(IPR001314) SEA(IPR000082) TMPRSS11ABCDE(IPR017329)	416	20	IPI00313641.7		IESILR	30.03	-	-	-	-	-	-	-	-	-	1	-	1	30.03:M3:20130728:61450:223:2
27	1	3.32556	-	IPI00329859.2	INTERFERON ALPHA 8/6 PRECURSOR.	29.93		15969	15969	GO:0006952;GO:0009615	GO:0005126	GO:0005615	defense response;response to virus	hematopoietin/interferon-class (D200-domain...	extracellular space	4_helix_cytokine_core(IPR012351) IFNa(IPR015589) Interferon_abd(IPR000471)	191	9	IPI00329859.2		LLARLSEDESS + Phospho (ST) {6,11}	29.93	-	-	-	-	-	-	-	-	-	1	-	1	29.93:M3:20130728:61450:775:1
638	1	0.729756	-	IPI00221914.1	PROTEIN NUT.	29.92	UniProtKB/Swiss-Prot; Q8BHP2; NUT_MOUSE; M.	213765	213765								1126	41	IPI00221914.1		EDQALNSR	29.92	-	-	-	-	-	-	-	-	-	1	-	1	29.92:M3:20130728:61444:371:1
1463	1	1.15038	-	IPI00133317.1	SYNTAXIN-BINDING PROTEIN 2.	29.91	UniProtKB/Swiss-Prot; Q64324; STXB2_MOUSE; M.	20911	20911		GO:0019905			syntaxin binding		Sec1-like(IPR001619)	593	26	IPI00133317.1:IPI00886141.1		VTELLK	29.91	-	-	-	-	-	-	-	-	-	1	-	1	29.91:M3:20130728:61446:288:10
786	1	0.787105	-	IPI00380766.5	ISOFORM 1 OF E3 UBIQUITIN-PROTEIN LIGASE BRE1A.	29.91	UniProtKB/Swiss-Prot; Q5DTM8-1; BRE1A_MOUSE; M.	109331	109331							Znf_RING(IPR001841) Znf_RING/FYVE/PHD(IPR013083)	973	38	IPI00380766.5:IPI00648519.5		EAEIIK	29.91	-	-	-	-	-	-	-	-	-	1	-	1	29.91:M3:20130728:61446:288:2
1010	1	0.74775	-	IPI00463655.2	ISOFORM 1 OF FAST KINASE DOMAIN-CONTAINING PROTEIN 1.	29.91	UniProtKB/Swiss-Prot; Q6DI86-1; FAKD1_MOUSE; M.	320720	320720							FAST_2(IPR013579) FAST_Leu-rich(IPR010622) RAP(IPR013584)	829	40	IPI00463655.2:IPI00756006.1:IPI00844751.1		SIELLK	29.91	-	-	-	-	-	-	-	-	-	1	-	1	29.91:M3:20130728:61446:288:7
1582	1	1.23917	-	IPI00229820.1	PROTEIN FAM20A PRECURSOR.	29.74	UniProtKB/Swiss-Prot; Q8CID3; FA20A_MOUSE; M.	208659	208659							DUF1193(IPR009581)	541	24	IPI00229820.1		SSLAISKLLHDMR + Oxidation (M) {12} + Phospho (ST) {1,2}	29.74	-	-	-	-	-	-	-	-	-	1	-	1	29.74:M3:20130728:61456:1152:1
2623	1	3.71	-	IPI00132452.1	HISTONE CHAPERONE ASF1A.	29.68	UniProtKB/Swiss-Prot; Q9CQE6; ASF1A_MOUSE; M.	66403	66403							Anti-silence(IPR006818)	204	8	IPI00132452.1		LEDAESSNPNLQSLLSTDALPSASK + Phospho (ST) {6,7,13,17,22,24}	29.68	-	-	-	-	-	-	-	-	-	1	-	1	29.68:M3:20130728:61442:2268:1
546	1	0.631277	-	IPI00626104.4	NON-SMC CONDENSIN II COMPLEX, SUBUNIT D3.	29.67	UniProtKB/TrEMBL; Q80W41; Q80W41_MOUSE; M.	78658	78658		GO:0005488			binding		Condns_HCP-6(IPR012371) HEAT(IPR000357)	1223	47	IPI00626104.4:IPI00627045.3		SWPQESNLTQKRK + Phospho (ST) {1}	29.67	-	-	-	-	-	-	-	-	-	1	-	1	29.67:M3:20130728:61444:1106:1
2883	1	4.21429	-	IPI00854033.1	RIKEN CDNA 4930572O03 GENE.	29.5		381715	381715								105	7	IPI00854033.1		YSKTPLPVLSR + Phospho (ST) {2,4}	29.5	-	-	-	-	-	-	-	-	-	1	-	1	29.5:M3:20130728:61452:844:1
539	1	0.6125	-	IPI00130014.3	MITOGEN-ACTIVATED PROTEIN KINASE KINASE KINASE KINASE 4.	29.4		26921	26921	GO:0006468;GO:0006950;GO:0007243	GO:0004674;GO:0005524		protein amino acid phosphorylation;response to stress;protein kinase cascade	protein serine/threonine kinase activity;ATP binding		Citron(IPR001180) Prot_kinase_core(IPR000719) Protein_kinase_ATP_bd_CS(IPR017441) Ser_thr_pkin_AS(IPR008271) Ser_thr_pkinase(IPR002290)	1234	48	IPI00130014.3:IPI00460720.3		VFFASVRSGGSSQVYFMTLGR + Phospho (ST) {5,12}	29.4	-	-	-	-	-	-	-	-	-	1	-	1	29.4:M3:20130728:61448:2073:1
1477	1	1.04786	-	IPI00130699.1	CELL DIVISION CYCLE 6 HOMOLOG ISOFORM A.	29.34		23834	23834							AAA+_ATPase_core(IPR003593) AAA_ATPase_core(IPR003959) Cdc6(IPR016314) Cdc6_C(IPR015163)	589	28	IPI00130699.1:IPI00622448.1		SPESKADPEQK + Phospho (ST) {1,4}	29.34	-	-	-	-	-	-	-	-	-	1	-	1	29.34:M3:20130728:61452:787:1
1115	1	1.12692	-	IPI00226807.3	PROBABLE CATIONIC AMINO ACID TRANSPORTER.	29.3	UniProtKB/Swiss-Prot; Q8BXR1; S7A14_MOUSE; M.	241919	241919							AA/rel_permease1(IPR002293) Cat-AATrans(IPR015606) Permease_region(IPR004841)	771	26	IPI00226807.3:IPI00856693.1		TKPVESMLEGTGTTSAHGTK	29.3	-	-	-	-	-	-	-	-	-	1	-	1	29.3:M3:20130728:61450:1785:1
2688	1	3.6425	-	IPI00380372.4	ISOFORM 2 OF TRANSMEMBRANE PROTEIN 134.	29.14	UniProtKB/Swiss-Prot; Q8R0J4-2; TM134_MOUSE; M.	66990	66990							DUF872_euk(IPR008590)	180	8	IPI00380372.4:IPI00652623.1:IPI00816915.2		SSQWSFSTISSSTQR + Phospho (ST) {13}	29.14	-	-	-	-	-	-	-	-	-	1	-	1	29.14:M3:20130728:61444:1215:1
1352	1	0.939355	-	IPI00353418.4	ISOFORM 1 OF RHO GTPASE-ACTIVATING PROTEIN 25.	29.12	UniProtKB/Swiss-Prot; Q8BYW1-1; RHG25_MOUSE; M.	232201	232201							PH(IPR001849) PH_type(IPR011993) RhoGAP(IPR000198)	648	31	IPI00353418.4:IPI00663705.1:IPI00760043.1		KFAALEISLR	29.12	-	-	-	-	-	-	-	-	-	1	-	1	29.12:M3:20130728:61458:634:1
2238	1	2.909	-	IPI00125163.1	SECRETED FRIZZLED-RELATED PROTEIN 3 PRECURSOR.	29.09	UniProtKB/Swiss-Prot; P97401; SFRP3_MOUSE; M.	20378	20378	GO:0030178	GO:0017147		negative regulation of Wnt receptor signali...	Wnt-protein binding		Frizzled_Cys-rich(IPR000024) Fz_related(IPR015526) Netrin_C(IPR001134)	323	10	IPI00125163.1		SRLLLVEGSIAEKWK + Phospho (ST) {1,9}	29.09	-	-	-	-	-	-	-	-	-	1	-	1	29.09:M3:20130728:61456:1456:1
1387	1	1.2075	-	IPI00131084.3	ISOFORM 1A OF CYTOPLASMIC DYNEIN 1 INTERMEDIATE CHAIN 1.	28.98	UniProtKB/Swiss-Prot; O88485-1; DC1I1_MOUSE; M.	13426	13426	GO:0047496	GO:0003777;GO:0008017	GO:0030286;GO:0048471	vesicle transport along microtubule	microtubule motor activity;microtubule binding	dynein complex;perinuclear region of cytoplasm	WD40/YVTN_repeat-like(IPR015943) WD40_repeat(IPR001680)	628	24	IPI00131084.3:IPI00226946.2:IPI00856794.1:IPI00857248.1:IPI00857969.1		IGHDSELENQEKK	28.98	-	-	-	-	-	-	-	-	-	1	-	1	28.98:M3:20130728:61452:1015:1
2637	1	3.21889	-	IPI00137290.1	ADULT MALE TESTIS CDNA, RIKEN FULL-LENGTH ENRICHED LIBRARY, CLONE:4931429P17 PRODUCT:HYPOTHETICAL PROTEIN, FULL INSERT SEQUENCE.	28.97	UniProtKB/TrEMBL; Q9D4J2; Q9D4J2_MOUSE; M.	70971	70971								199	9	IPI00137290.1		GGACSKSCRYNR + Phospho (ST) {5}	28.97	-	-	-	-	-	-	-	-	-	1	-	1	28.97:M3:20130728:61442:829:1
2714	1	3.615	-	IPI00131988.1	MITOCHONDRIAL 39S RIBOSOMAL PROTEIN L49.	28.92	UniProtKB/Swiss-Prot; Q9CQ40; RM49_MOUSE; M.	18120	18120			GO:0005739			mitochondrion	Ribosomal_L49/IMG2(IPR007740)	166	8	IPI00131988.1:IPI00271430.4		QMTLIRK + Oxidation (M) {2}	28.92	-	-	-	-	-	-	-	-	-	1	-	1	28.92:M3:20130728:61454:324:1
1094	1	0.875455	-	IPI00339467.4	PROTEIN FAM123C.	28.89	UniProtKB/Swiss-Prot; Q6NS69; F123C_MOUSE; M.	211383	211383								780	33	IPI00339467.4		ELGTPGNLR	28.89	-	-	-	-	-	-	-	-	-	1	-	1	28.89:M3:20130728:61446:399:1
1702	1	1.20333	-	IPI00113787.1	INTERFERON REGULATORY FACTOR 5.	28.88	UniProtKB/Swiss-Prot; P56477; IRF5_MOUSE; M.	27056	27056							IRF(IPR001346) Wing_hlx_DNA_bd(IPR011991)	497	24	IPI00113787.1:IPI00894993.1		MNHSAPGIPPPPRR + Oxidation (M) {1}	28.88	-	-	-	-	-	-	-	-	-	1	-	1	28.88:M3:20130728:61442:886:1
1283	1	0.824857	-	IPI00278312.6	GLUCOSAMINE--FRUCTOSE-6-PHOSPHATE AMINOTRANSFERASE [ISOMERIZING] 2.	28.87	UniProtKB/Swiss-Prot; Q9Z2Z9; GFPT2_MOUSE; M.	14584	14584	GO:0006541	GO:0004360		glutamine metabolic process	glutamine-fructose-6-phosphate transaminase...		GATase_2(IPR000583) GlmS_trans(IPR005855) SIS(IPR001347)	682	35	IPI00278312.6		GNFSAFMQKEIFEQPESVFNTMRGR + Oxidation (M) {22} + Phospho (ST) {4,17}	28.87	-	-	-	-	-	-	-	-	-	1	-	1	28.87:M3:20130728:61458:2371:1
861	1	1.06741	-	IPI00652394.2	ISOFORM D OF PROTEOGLYCAN-4 PRECURSOR.	28.82	UniProtKB/Swiss-Prot; Q9JM99-4; PRG4_MOUSE; M.	96875	96875							Hemopexin(IPR000585) Somatomedin_B(IPR001212)	925	27	IPI00652394.2:IPI00656174.1:IPI00656236.1:IPI00656272.1:IPI00656304.1:IPI00874841.1:IPI00874969.1:IPI00876340.1		DQYYNIDVPTRTAR	28.82	-	-	-	-	-	-	-	-	-	1	-	1	28.82:M3:20130728:61452:1282:1
1993	1	1.69412	-	IPI00127871.1	SYNAPTOTAGMIN-7.	28.8	UniProtKB/Swiss-Prot; Q9R0N7; SYT7_MOUSE; M.	54525	54525	GO:0001778		GO:0005764	plasma membrane repair		lysosome	C2_Ca-dep(IPR000008) Synaptotagmin(IPR001565) Synaptotagmin7(IPR015427)	403	17	IPI00127871.1:IPI00229256.5:IPI00400053.1		ETTIIITVMDKDK	28.8	-	-	-	-	-	-	-	-	-	1	-	1	28.8:M3:20130728:61446:901:1
2703	1	3.19333	-	IPI00128325.1	IL25.	28.74	UniProtKB/TrEMBL; Q8VHH8; Q8VHH8_MOUSE; M.	140806	140806	GO:0006954;GO:0009620;GO:0009624;GO:0030222	GO:0005125	GO:0005615	inflammatory response;response to fungus;response to nematode;eosinophil differentiation	cytokine activity	extracellular space	IL17(IPR010345)	169	9	IPI00128325.1		DGPLNSR	28.74	-	-	-	-	-	-	-	-	-	1	-	1	28.74:M3:20130728:61458:412:1
1485	1	1.59111	-	IPI00761333.1	HYPOTHETICAL PROTEIN LOC619288.	28.64		619288	619288								585	18	IPI00761333.1		IALAGMASKSLEYIPSSPASLSRK + Oxidation (M) {6}	28.64	-	-	-	-	-	-	-	-	-	1	-	1	28.64:M3:20130728:61458:2055:1
2641	1	3.5575	-	IPI00222120.2	UNCHARACTERIZED PROTEIN LOC198437 HOMOLOG.	28.46	UniProtKB/Swiss-Prot; Q8BIG2; YT005_MOUSE; M.	277496	277496								198	8	IPI00222120.2		NSASGAGAGAGAGAGAGEK + Phospho (ST) {2,4}	28.46	-	-	-	-	-	-	-	-	-	1	-	1	28.46:M3:20130728:61446:1070:1
2629	1	3.15889	-	IPI00127983.1	TRANSMEMBRANE EMP24 DOMAIN-CONTAINING PROTEIN 2 PRECURSOR.	28.43	UniProtKB/Swiss-Prot; Q9R0Q3; TMED2_MOUSE; M.	56334	56334;100042343		GO:0005515	GO:0005792;GO:0016021;GO:0042589		protein binding	microsome;integral to membrane;zymogen granule membrane	Emp24_gp25L_p24(IPR000348) GOLD(IPR009038)	201	9	IPI00127983.1:IPI00885547.1		MSTMTPKIVMFTIDIGEAPKGQDMETEAHQNK + Oxidation (M) {10,24} + Phospho (ST) {2,3}	28.43	-	-	-	-	-	-	-	-	-	1	-	1	28.43:M3:20130728:61454:2732:1
1622	1	1.48947	-	IPI00119421.1	MATRIX METALLOPROTEINASE-19 PRECURSOR.	28.3	UniProtKB/Swiss-Prot; Q9JHI0; MMP19_MOUSE; M.	58223	58223							Hemopexin(IPR000585) Pept_M10A_M12B(IPR001818) Pept_M10A_matrix(IPR016293) Pept_M_Zn_BS(IPR006025) Peptidase_M(IPR006026) Peptidoglycan-bd-like(IPR002477)	527	19	IPI00119421.1		EVKAGWADIRLSFHGR + Phospho (ST) {12}	28.3	-	-	-	-	-	-	-	-	-	1	-	1	28.3:M3:20130728:61456:1495:1
760	1	0.600213	-	IPI00221944.1	ADULT MALE TESTIS CDNA, RIKEN FULL-LENGTH ENRICHED LIBRARY, CLONE:4932417K07 PRODUCT:HYPOTHETICAL 76.6 KDA PROTEIN HOMOLOG.	28.21	UniProtKB/TrEMBL; Q8BI18; Q8BI18_MOUSE; M.	240411	240411								996	47	IPI00221944.1:IPI00756776.3:IPI00785327.1:IPI00849925.1		QLYEMVSLR + Oxidation (M) {5} + Phospho (ST) {7}	28.21	24.56	23.17	-	-	-	-	-	-	-	1	-	1	28.21:M3:20130728:61444:566:1;24.56:M3:20130728:61446:592:1;23.17:M3:20130728:61454:613:1
2003	1	1.7625	-	IPI00133817.8	VOLTAGE-GATED POTASSIUM CHANNEL SUBUNIT BETA-1.	28.2	UniProtKB/Swiss-Prot; P63143; KCAB1_MOUSE; M.	16497	16497								401	16	IPI00133817.8:IPI00314109.10:IPI00876478.1		QQNKLK	28.2	-	-	-	-	-	-	-	-	-	1	-	1	28.2:M3:20130728:61454:286:2
1397	1	0.88125	-	IPI00270187.2	RAB PROTEINS GERANYLGERANYLTRANSFERASE COMPONENT A 2.	28.2	UniProtKB/Swiss-Prot; Q9QZD5; RAE2_MOUSE; M.	12663	12663							Rab_escort(IPR001738) Rab_GDI_REP(IPR002005) Rab_geranylTrfase_A_euk(IPR016664)	621	32	IPI00270187.2		ISANYFIVEDSYLPK + Phospho (ST) {2,11} + Phospho (Y) {5}	28.2	-	-	-	-	-	-	-	-	-	1	-	1	28.2:M3:20130728:61446:1564:1
728	1	0.722051	-	IPI00420477.2	RHO/RAC GUANINE NUCLEOTIDE EXCHANGE FACTOR (GEF) 18.	28.16		102098	102098	GO:0035023	GO:0005089	GO:0005622	regulation of Rho protein signal transduction	Rho guanyl-nucleotide exchange factor activity	intracellular	DH-domain(IPR000219) PH(IPR001849) PH_type(IPR011993) RhoGEF_like(IPR015721)	1021	39	IPI00420477.2:IPI00466979.1		IGDVLVQQFSGETGER	28.16	-	-	-	-	-	-	-	-	-	1	-	1	28.16:M3:20130728:61448:1245:1
2468	1	4.01286	-	IPI00850152.1	RIKEN CDNA 6720475J19 GENE.	28.09		68157	68157							B_retro_matrix_N(IPR003322) Retrovr_matrix_N(IPR010999)	252	7	IPI00850152.1		MGNSHSVTTALHSVLK + Phospho (ST) {8,9,13}	28.09	-	-	-	-	-	-	-	-	-	1	-	1	28.09:M3:20130728:61458:1524:1
1462	1	1.47789	-	IPI00330783.2	HIGH MOBILITY GROUP BOX 2-LIKE 1.	28.08		70823	70823	GO:0006355	GO:0003677		regulation of transcription, DNA-dependent	DNA binding		HMG_1/2_box(IPR000910)	594	19	IPI00330783.2		SSPQSPDTAMDLLK + Phospho (ST) {5,8}	28.08	-	-	-	-	-	-	-	-	-	1	-	1	28.08:M3:20130728:61456:1156:1
1191	1	1	-	IPI00226049.4	ISOFORM 1 OF DENTICLELESS PROTEIN HOMOLOG.	28	UniProtKB/Swiss-Prot; Q3TLR7-1; DTL_MOUSE; M.	76843	76843							WD40/YVTN_repeat-like(IPR015943) WD40_repeat(IPR001680)	729	28	IPI00226049.4:IPI00336310.2:IPI00875361.1		SSQADACSESR + Phospho (ST) {2,8}	28	-	-	-	-	-	-	-	-	-	1	-	1	28:M3:20130728:61458:833:1
1633	1	1.47158	-	IPI00420244.3	SOLUTE CARRIER FAMILY 1 (NEURONAL/EPITHELIAL HIGH AFFINITY GLUTAMATE TRANSPORTER, SYSTEM XAG), MEMBER 1.	27.96	UniProtKB/TrEMBL; Q6P1F7; Q6P1F7_MOUSE; M.	20510	20510		GO:0015501:glutamate			sodium symporter activity		Na/diCO_symport(IPR001991)	523	19	IPI00420244.3		TGKTPEVSTMDAMLDLIR + Oxidation (M) {13}	27.96	-	-	-	-	-	-	-	-	-	1	-	1	27.96:M3:20130728:61452:1700:1
1546	1	0.997143	-	IPI00380459.3	WEE1-LIKE PROTEIN KINASE 2.	27.92	UniProtKB/Swiss-Prot; Q66JT0; WEE2_MOUSE; M.	381759	381759		GO:0004715			non-membrane spanning protein tyrosine kina...		Prot_kinase_core(IPR000719) Protein_kinase_ATP_bd_CS(IPR017441) Ser_thr_pkin_AS(IPR008271) Wee1-like_protein_kinase(IPR017164)	555	28	IPI00380459.3		HIQTPQR + Phospho (ST) {4}	27.92	-	-	-	-	-	-	-	-	-	1	-	1	27.92:M3:20130728:61442:426:1
1163	1	0.680976	-	IPI00387216.1	ISOFORM 1 OF CULLIN-2.	27.92	UniProtKB/Swiss-Prot; Q9D4H8-1; CUL2_MOUSE; M.	71745	71745	GO:0030163	GO:0005515		protein catabolic process	protein binding		Cullin_CS(IPR016157) Cullin_homology(IPR016158) Cullin_N(IPR001373) Wing_hlx_DNA_bd(IPR011991)	745	41	IPI00387216.1:IPI00387217.1		VIHECQQR	27.92	-	-	-	-	-	-	-	-	-	1	-	1	27.92:M3:20130728:61450:437:1
1604	1	1.114	-	IPI00462580.1	PREDICTED.	27.85	UniProtKB/TrEMBL; Q6GQV1; Q6GQV1_MOUSE; M.	574403	574403								535	25	IPI00462580.1		VMTSELERMPPCSNTNSSASNMPGTEK + Oxidation (M) {2,9,22} + Phospho (ST) {20}	27.85	-	-	-	-	-	-	-	-	-	1	-	1	27.85:M3:20130728:61442:2275:1
753	1	0.6935	-	IPI00408861.6	ISOFORM 1 OF TESTIS ANION TRANSPORTER 1.	27.74	UniProtKB/Swiss-Prot; Q8R0C3-1; S26A8_MOUSE; M.	224661	224661							STAS(IPR002645) SulP_transpt(IPR001902) Sulph_transpt(IPR011547)	999	40	IPI00408861.6		TRTRSQSPWR	27.74	-	-	-	-	-	-	-	-	-	1	-	1	27.74:M3:20130728:61456:709:1
1380	1	1.54056	-	IPI00120968.1	ISOFORM 1 OF TRANSFORMING ACIDIC COILED-COIL-CONTAINING PROTEIN 3.	27.73	UniProtKB/Swiss-Prot; Q9JJ11-1; TACC3_MOUSE; M.	21335	21335	GO:0006950;GO:0021987;GO:0022008;GO:0022027;GO:0030097;GO:0030953;GO:0032886;GO:0042994;GO:0051726	GO:0019904	GO:0005813	response to stress;cerebral cortex development;neurogenesis;interkinetic nuclear migration;hemopoiesis;astral microtubule organization and biogenesis;regulation of microtubule-based process;cytoplasmic sequestering of transcription f...;regulation of cell cycle	protein domain specific binding	centrosome	TACC(IPR007707)	631	18	IPI00120968.1:IPI00227909.3:IPI00473397.3:IPI00757998.1:IPI00856901.1:IPI00858202.2		YQALKIHAEEK + Phospho (Y) {1}	27.73	-	-	-	-	-	-	-	-	-	1	-	1	27.73:M3:20130728:61452:825:1
1346	1	0.839697	-	IPI00330314.3	ISOFORM 1 OF SPINDLE ASSEMBLY ABNORMAL PROTEIN 6 HOMOLOG.	27.71	UniProtKB/Swiss-Prot; Q80UK7-1; SAS6_MOUSE; M.	72776	72776								654	33	IPI00330314.3		ENGETLGLESK + Phospho (ST) {5}	27.71	-	-	-	-	-	-	-	-	-	1	-	1	27.71:M3:20130728:61450:623:1
2323	1	2.51727	-	IPI00318283.3	ENOYL-COA HYDRATASE DOMAIN-CONTAINING PROTEIN 3, MITOCHONDRIAL PRECURSOR.	27.69	UniProtKB/Swiss-Prot; Q9D7J9; ECHD3_MOUSE; M.	67856	67856			GO:0005739			mitochondrion	Crotonase_core(IPR001753)	300	11	IPI00318283.3:IPI00753211.1		NALSLAMLK	27.69	-	-	-	-	-	-	-	-	-	1	-	1	27.69:M3:20130728:61452:375:1
2763	1	6.9125	-	IPI00471157.2	39S RIBOSOMAL PROTEIN L20, MITOCHONDRIAL PRECURSOR.	27.65	UniProtKB/Swiss-Prot; Q9CQL4; RM20_MOUSE; M.	66448	66448	GO:0006412	GO:0003735	GO:0005762	translation	structural constituent of ribosome	mitochondrial large ribosomal subunit	Ribosomal_L20(IPR005813) Ribosomal_L20_bac-type(IPR005812)	149	4	IPI00471157.2		NLRTLWINR + Phospho (ST) {4}	27.65	-	-	-	-	-	-	-	-	-	1	-	1	27.65:M3:20130728:61450:635:1
2864	1	6.9075	-	IPI00136279.1	ADULT MALE PITUITARY GLAND CDNA, RIKEN FULL-LENGTH ENRICHED LIBRARY, CLONE:5330417H12 PRODUCT:HYPOTHETICAL PROTEIN, FULL INSERT SEQUENCE.	27.63	UniProtKB/TrEMBL; Q9D3P2; Q9D3P2_MOUSE; M.	76679	76679								110	4	IPI00136279.1		TLQHREK	27.63	-	-	-	-	-	-	-	-	-	1	-	1	27.63:M3:20130728:61454:332:2
2744	1	3.07	-	IPI00857953.1	ACYL-COENZYME A BINDING DOMAIN CONTAINING 5 ISOFORM A.	27.63		74159	74159		GO:0000062			acyl-CoA binding		Acyl-CoA-binding_protein(IPR000582) FERM/acyl-CoA_bd_prot_3-hlx(IPR014352) M-assoc_diazepam-bd-inh(IPR016347)	157	9	IPI00857953.1		SSDLTSDLGNVLTSSNAKAVNGKAESSDSGAESEE + Phospho (ST) {33}	27.63	-	-	-	-	-	-	-	-	-	1	-	1	27.63:M3:20130728:61452:2724:1
1469	1	1.02333	-	IPI00652469.2	SIMILAR TO LOC498604 PROTEIN.	27.63		100037278	100037278	GO:0006098;GO:0007018	GO:0005198;GO:0017057	GO:0005874	pentose-phosphate shunt;microtubule-based movement	structural molecule activity;6-phosphogluconolactonase activity	microtubule		591	27	IPI00652469.2:IPI00850335.1		VDPQLPQLTLALLSPVEATLR + Phospho (ST) {9}	27.63	-	-	-	-	-	-	-	-	-	1	-	1	27.63:M3:20130728:61450:2138:1
1231	1	1.1	-	IPI00330597.2	GAMETOGENETIN ISOFORM 1.	27.5		243897	243897	GO:0006461;GO:0007276;GO:0008104	GO:0046983	GO:0005635;GO:0005730;GO:0016021;GO:0048471	protein complex assembly;gamete generation;protein localization	protein dimerization activity	nuclear envelope;nucleolus;integral to membrane;perinuclear region of cytoplasm		709	25	IPI00330597.2		TTTLSGPWGSPPPRSGQTHPSSGPR + Phospho (ST) {2,3,5,10}	27.5	-	-	-	-	-	-	-	-	-	1	-	1	27.5:M3:20130728:61454:2404:1
1252	1	0.858437	-	IPI00410764.1	PUTATIVE ATP-DEPENDENT RNA HELICASE DHX33.	27.47	UniProtKB/Swiss-Prot; Q80VY9; DHX33_MOUSE; M.	216877	216877							DEAD-like_N(IPR014001) DNA/RNA_helicase_C(IPR001650) DNA/RNA_helicase_DEAH_CS(IPR002464) DUF1605(IPR011709) Helicase-assoc_reg(IPR007502) Helicase_SF1/SF2_ATP-bd(IPR014021)	698	32	IPI00410764.1:IPI00844629.1		VSKTQAWQRTGR + Phospho (ST) {2,4}	27.47	-	-	-	-	-	-	-	-	-	1	-	1	27.47:M3:20130728:61446:1018:1
2244	1	1.83067	-	IPI00380195.1	PHOSPHOGLYCOLATE PHOSPHATASE.	27.46	UniProtKB/Swiss-Prot; Q8CHP8; PGP_MOUSE; M.	67078	67078		GO:0008967			phosphoglycolate phosphatase activity		Dehalogen-like_hydro(IPR005834) HAD-SF_hydro_IIA(IPR006357) PGP_euk(IPR006349)	321	15	IPI00380195.1		TILTLTGVSSLEDVK + Phospho (ST) {9}	27.46	-	-	-	-	-	-	-	-	-	1	-	1	27.46:M3:20130728:61458:1207:1
1468	1	1.19391	-	IPI00126913.5	ISOFORM 1 OF ATPASE FAMILY AAA DOMAIN-CONTAINING PROTEIN 3.	27.46	UniProtKB/Swiss-Prot; Q925I1-1; ATAD3_MOUSE; M.	108888	108888			GO:0005743			mitochondrial inner membrane	AAA+_ATPase_core(IPR003593) AAA_ATPase_core(IPR003959)	591	23	IPI00126913.5:IPI00464208.3		TAGTLLGEGFR	27.46	-	-	-	-	-	-	-	-	-	1	-	1	27.46:M3:20130728:61452:513:1
2591	1	3.91286	-	IPI00480380.4	UNCHARACTERIZED PROTEIN C18ORF21 HOMOLOG.	27.39	UniProtKB/Swiss-Prot; Q5XFZ0; CR021_MOUSE; M.	68046	68046								217	7	IPI00480380.4		TAPGSANLGQSTNGSKGKSPSLTIR + Phospho (ST) {1,5,11,19,21,23}	27.39	-	-	-	-	-	-	-	-	-	1	-	1	27.39:M3:20130728:61452:2518:1
2149	1	2.10154	-	IPI00400435.1	FASCICULATION AND ELONGATION PROTEIN ZETA-2.	27.32	UniProtKB/Swiss-Prot; Q6TYB5; FEZ2_MOUSE; M.	225020	225020		GO:0005515			protein binding		FEZ(IPR011680) FEZ_2(IPR015641)	348	13	IPI00400435.1:IPI00857925.1		TLHLLTLNLSEK + Phospho (ST) {10}	27.32	-	-	-	-	-	-	-	-	-	1	-	1	27.32:M3:20130728:61452:906:1
2465	1	3.03111	-	IPI00343940.6	15 DAYS EMBRYO HEAD CDNA, RIKEN FULL-LENGTH ENRICHED LIBRARY, CLONE:D930023O07 PRODUCT:WEAKLY SIMILAR TO ALCOHOL DEHYDROGENASE ALPHA CHAIN (FRAGMENT).	27.28	UniProtKB/TrEMBL; Q3UQ40; Q3UQ40_MOUSE; M.	229871	229871	GO:0008152	GO:0004022;GO:0008270		metabolic process	alcohol dehydrogenase activity;zinc ion binding		AlcDHase_SF_Zn(IPR002085) AlcDHase_Zn-bd(IPR013149) NAD(P)-bd(IPR016040)	253	9	IPI00343940.6		INIDPLITHR	27.28	-	-	-	-	-	-	-	-	-	1	-	1	27.28:M3:20130728:61454:570:1
2226	1	2.47727	-	IPI00387251.1	B6-DERIVED CD11 +VE DENDRITIC CELLS CDNA, RIKEN FULL-LENGTH ENRICHED LIBRARY, CLONE:F730016C03 PRODUCT:FOS-LIKE ANTIGEN 2, FULL INSERT SEQUENCE.	27.25	UniProtKB/TrEMBL; Q8C231; Q8C231_MOUSE; M.	14284	14284	GO:0006355	GO:0003700;GO:0043565;GO:0046983	GO:0005634	regulation of transcription, DNA-dependent	transcription factor activity;sequence-specific DNA binding;protein dimerization activity	nucleus	bZIP_2(IPR011700) Leuzip_Fos(IPR000837) TF_bZIP(IPR004827)	326	11	IPI00387251.1		LEFMLVAHGPVCK	27.25	-	-	-	-	-	-	-	-	-	1	-	1	27.25:M3:20130728:61444:869:1
2043	1	1.43316	-	IPI00108924.2	44 KDA PROTEIN.	27.23		20707	20707							Protease_inhib_I4_serpin(IPR000215)	387	19	IPI00108924.2:IPI00858036.1		GKELSLVVLLPDDGVELSK	27.23	-	-	-	-	-	-	-	-	-	1	-	1	27.23:M3:20130728:61454:1640:1
2223	1	3.3975	-	IPI00111336.3	UNCHARACTERIZED PROTEIN C9ORF90 HOMOLOG.	27.18	UniProtKB/Swiss-Prot; Q6PFD7; CI090_MOUSE; M.	71254	71254								327	8	IPI00111336.3		VNAVATCRR	27.18	-	-	-	-	-	-	-	-	-	1	-	1	27.18:M3:20130728:61446:465:2
2275	1	3.01889	-	IPI00469226.2	OLFACTORY RECEPTOR OLFR456.	27.17		259144	259144	GO:0007186;GO:0007608;GO:0050896	GO:0004984	GO:0005886;GO:0016021	G-protein coupled receptor protein signalin...;sensory perception of smell;response to stimulus	olfactory receptor activity	plasma membrane;integral to membrane	GPCR_Rhodpsn(IPR000276) Olfact_rcpt(IPR000725)	312	9	IPI00469226.2		DVKAAFRR	27.17	-	-	-	-	-	-	-	-	-	1	-	1	27.17:M3:20130728:61442:429:1
2521	1	2.08923	-	IPI00719845.2	KELCH-LIKE 15 ISOFORM C.	27.16		236904	236904		GO:0005515			protein binding		BACK(IPR011705) BTB/POZ-like(IPR000210) BTB/POZ_fold(IPR011333) BTB_POZ(IPR013069) Kelch_related(IPR013089)	237	13	IPI00719845.2		HTDTIIQNIRFCLMTPSSVFEKTS + Oxidation (M) {14} + Phospho (ST) {4,15,17,18,23}	27.16	-	-	-	-	-	-	-	-	-	1	-	1	27.16:M3:20130728:61446:2443:1
1666	1	1.50889	-	IPI00116921.1	SCAVENGER RECEPTOR CLASS B MEMBER 1.	27.16	UniProtKB/Swiss-Prot; Q61009; SCRB1_MOUSE; M.	20778	20778	GO:0001935;GO:0006707;GO:0030301;GO:0043534	GO:0008035	GO:0000299;GO:0005887;GO:0005901	endothelial cell proliferation;cholesterol catabolic process;cholesterol transport;blood vessel endothelial cell migration	high-density lipoprotein binding	integral to membrane of membrane fraction;integral to plasma membrane;caveola	CD36(IPR002159) CD36_antigen(IPR005428)	509	18	IPI00116921.1:IPI00856595.1:IPI00857130.1		MQLSLYIK + Oxidation (M) {1} + Phospho (ST) {4}	27.16	-	-	-	-	-	-	-	-	-	1	-	1	27.16:M3:20130728:61452:483:1
1399	1	0.822727	-	IPI00118880.5	GUANYLATE CYCLASE SOLUBLE SUBUNIT BETA-1.	27.15	UniProtKB/Swiss-Prot; O54865; GCYB1_MOUSE; M.	54195	54195							A/G_cyclase(IPR001054) Haem_NO-bd(IPR011644) Haem_no_assoc_bd(IPR011645)	620	33	IPI00118880.5:IPI00653283.1		GLYLSDIPLHDATR	27.15	-	-	-	-	-	-	-	-	-	1	-	1	27.15:M3:20130728:61452:1081:1
1945	1	1.50611	-	IPI00111836.1	INTERFERON REGULATORY FACTOR 3.	27.11	UniProtKB/Swiss-Prot; P70671; IRF3_MOUSE; M.	54131	54131	GO:0031663;GO:0032496;GO:0043330;GO:0045351	GO:0042803		lipopolysaccharide-mediated signaling pathway;response to lipopolysaccharide;response to exogenous dsRNA;type I interferon biosynthetic process	protein homodimerization activity		IRF(IPR001346) Wing_hlx_DNA_bd(IPR011991)	419	18	IPI00111836.1		TVDLHISNSQPISLTSDQYK + Phospho (ST) {1,9,15,16}	27.11	-	-	-	-	-	-	-	-	-	1	-	1	27.11:M3:20130728:61450:2300:1
883	1	0.751111	-	IPI00118092.3	ISOFORM 5 OF SYNAPTOTAGMIN-LIKE PROTEIN 2.	27.04	UniProtKB/Swiss-Prot; Q99N50-5; SYTL2_MOUSE; M.	83671	83671	GO:0016192	GO:0042043	GO:0005624;GO:0019897;GO:0042470	vesicle-mediated transport	neurexin binding	membrane fraction;extrinsic to plasma membrane;melanosome	C2_Ca-dep(IPR000008) Rab_bd(IPR010911) Znf_RING/FYVE/PHD(IPR013083)	910	36	IPI00118092.3:IPI00320921.4:IPI00336618.1:IPI00336619.3		SSIPDMPRQQLEKPK + Oxidation (M) {6} + Phospho (ST) {2}	27.04	-	-	-	-	-	-	-	-	-	1	-	1	27.04:M3:20130728:61454:1411:1
2189	1	2.45636	-	IPI00111569.1	FILAGGRIN (FRAGMENT).	27.02	UniProtKB/Swiss-Prot; P11088; FILA_MOUSE; M.	14246	14246	GO:0007010		GO:0001533	cytoskeleton organization and biogenesis		cornified envelope		336	11	IPI00111569.1:IPI00458241.1		QLSPSQSSDSQVHSGVQVEGRRGHSSSANR + Phospho (ST) {14,25,26}	27.02	-	-	-	-	-	-	-	-	-	1	-	1	27.02:M3:20130728:61446:2489:1
1147	1	0.844375	-	IPI00470989.1	NEUROENDOCRINE CONVERTASE 1 PRECURSOR.	27.02	UniProtKB/Swiss-Prot; P63239; NEC1_MOUSE; M.	18548	18548	GO:0016486;GO:0043043	GO:0004285		peptide hormone processing;peptide biosynthetic process	proprotein convertase 1 activity		Pept_S8_S53(IPR000209) Peptidase_S8_subtilisin-rel(IPR015500) PrprotnconvertsP(IPR002884)	753	32	IPI00470989.1		LNKPSK + Phospho (ST) {5}	27.02	-	-	-	-	-	-	-	-	-	1	-	1	27.02:M3:20130728:61452:280:1
1973	1	1.3505	-	IPI00354995.3	SIMILAR TO TESTIS DERIVED TRANSCRIPT.	27.01		210457	210457							PET(IPR010442) Znf_LIM(IPR001781)	410	20	IPI00354995.3		YMQMQPKEK + Oxidation (M) {2,4}	27.01	-	-	-	-	-	-	-	-	-	1	-	1	27.01:M3:20130728:61456:659:2
1044	1	0.93069	-	IPI00128918.1	NUCLEOLAR COMPLEX PROTEIN 3 HOMOLOG.	26.99	UniProtKB/Swiss-Prot; Q8VI84; NOC3L_MOUSE; M.	57753	57753	GO:0045444		GO:0005730;GO:0016607	fat cell differentiation		nucleolus;nuclear speck	CBF(IPR005612) NOC3p(IPR011501) Nucleolar_cplx-assoc_3(IPR016903)	807	29	IPI00128918.1		SNVVSLKAYKGLAEVAVK	26.99	-	-	-	-	-	-	-	-	-	1	-	1	26.99:M3:20130728:61452:1516:1
1313	1	1.28143	-	IPI00125237.3	ISOFORM I OF POTASSIUM VOLTAGE-GATED CHANNEL SUBFAMILY KQT MEMBER 1.	26.91	UniProtKB/Swiss-Prot; P97414-1; KCNQ1_MOUSE; M.	16535	16535	GO:0006349;GO:0016458			genetic imprinting;gene silencing			Ion_trans(IPR005821) K_chnl(IPR003091) K_chnl_volt-dep_KCNQ(IPR003937) K_chnl_volt-dep_KCNQ_C(IPR013821) K_chnl_volt-dep_KCQN1_sub1(IPR005827)	668	21	IPI00125237.3:IPI00652261.1:IPI00850960.1:IPI00875900.1		DRGSNTIGARLNR + Phospho (ST) {4,6}	26.91	-	-	-	-	-	-	-	-	-	1	-	1	26.91:M3:20130728:61454:1064:1
1074	1	0.996667	-	IPI00169789.2	ISOFORM 1 OF ZINC FINGER PROTEIN GLIS1.	26.91	UniProtKB/Swiss-Prot; Q8K1M4-1; GLIS1_MOUSE; M.	230587	230587	GO:0000122;GO:0045944	GO:0003677;GO:0003704	GO:0005634	negative regulation of transcription from R...;positive regulation of transcription from R...	DNA binding;specific RNA polymerase II transcription fa...	nucleus	Znf_C2H2(IPR007087) Znf_C2H2-like(IPR015880) Znf_C2H2/integrase_DNA-bd(IPR013087)	789	27	IPI00169789.2:IPI00650005.1		VNGSYGHSSEK + Phospho (ST) {4,9} + Phospho (Y) {5}	26.91	-	-	-	-	-	-	-	-	-	1	-	1	26.91:M3:20130728:61450:822:1
858	1	0.84	-	IPI00330332.3	DIACYLGLYCEROL KINASE ZETA.	26.88	UniProtKB/Swiss-Prot; Q80UP3; DGKZ_MOUSE; M.	104418	104418		GO:0005515			protein binding		ANK(IPR002110) DAG_PE_bd(IPR002219) DAGKa(IPR000756) DAGKc(IPR001206)	929	32	IPI00330332.3:IPI00750446.1:IPI00756446.1		MFYAGTAFSDFLMGSSKDLAKHIR + Oxidation (M) {1} + Phospho (ST) {9,16}	26.88	-	-	-	-	-	-	-	-	-	1	-	1	26.88:M3:20130728:61456:2297:1
1008	1	0.723784	-	IPI00356416.1	SIMILAR TO P300/CBP-ASSOCIATED FACTOR.	26.78		330129	330129							Acyl_CoA_acyltransferase(IPR016181) Bromodomain(IPR001487) GCN5-rel_AcTrfase(IPR000182) Hist_acetylase_PCAF(IPR016376) PCAF_N(IPR009464)	829	37	IPI00356416.1:IPI00471164.5:IPI00672761.1		QLLEQARQEK	26.78	-	-	-	-	-	-	-	-	-	1	-	1	26.78:M3:20130728:61456:687:1
1244	1	1.338	-	IPI00421140.2	HYPOTHETICAL PROTEIN LOC380768.	26.76		380768	380768								706	20	IPI00421140.2		MVREAQLHASLDR + Oxidation (M) {1} + Phospho (ST) {10}	26.76	24.81	-	-	-	-	-	-	-	-	1	-	1	26.76:M3:20130728:61456:1127:1;24.81:M3:20130728:61458:1174:1
1212	1	1.3375	-	IPI00403332.2	ADP-RIBOSYLATION FACTOR-BINDING PROTEIN GGA3.	26.75	UniProtKB/Swiss-Prot; Q8BMI3; GGA3_MOUSE; M.	260302	260302								718	20	IPI00403332.2		RQGIVQSDPPITMDR + Oxidation (M) {13} + Phospho (ST) {7}	26.75	-	-	-	-	-	-	-	-	-	1	-	1	26.75:M3:20130728:61454:1347:1
1166	1	0.786765	-	IPI00221683.3	ISOFORM 1 OF CCR4-NOT TRANSCRIPTION COMPLEX SUBUNIT 10.	26.75	UniProtKB/Swiss-Prot; Q8BH15-1; CNOTA_MOUSE; M.	78893	78893							TPR-1(IPR001440) TPR-like_helical(IPR011990) TPR_region(IPR013026)	744	34	IPI00221683.3:IPI00651923.1:IPI00880460.1:IPI00880595.1:IPI00880686.1:IPI00880836.1		MISQGSGGKNGKNETGNNSSK + Oxidation (M) {1} + Phospho (ST) {6,19,20}	26.75	-	-	-	-	-	-	-	-	-	1	-	1	26.75:M3:20130728:61446:1941:1
1045	1	0.722162	-	IPI00122327.1	ISOFORM 2 OF 85 KDA CALCIUM-INDEPENDENT PHOSPHOLIPASE A2.	26.72	UniProtKB/Swiss-Prot; P97819-2; PA2G6_MOUSE; M.	53357	53357							ANK(IPR002110)	807	37	IPI00122327.1:IPI00129989.1		TVFGAK	26.72	-	-	-	-	-	-	-	-	-	1	-	1	26.72:M3:20130728:61454:202:4
1268	1	1.11292	-	IPI00131116.1	EGF-LIKE MODULE-CONTAINING MUCIN-LIKE HORMONE RECEPTOR-LIKE 4 PRECURSOR.	26.71	UniProtKB/Swiss-Prot; Q91ZE5; EMR4_MOUSE; M.	52614	52614			GO:0009986			cell surface	Asx_hydroxyl_S(IPR000152) EGF_3(IPR000742) EGF_Ca_bd(IPR001881) GPCR_2_EMR1_rcpt(IPR001740) GPCR_2_secretin-like(IPR000832) PKD_cys_rich(IPR000203)	689	24	IPI00131116.1		TMTLLEAGNNTMK + Oxidation (M) {12} + Phospho (ST) {1,3}	26.71	-	-	-	-	-	-	-	-	-	1	-	1	26.71:M3:20130728:61448:1063:1
2706	1	4.45	-	IPI00225518.1	UPF0417 PROTEIN C9ORF166 HOMOLOG.	26.7	UniProtKB/Swiss-Prot; Q8BUM6; CI166_MOUSE; M.	109349	109349								167	6	IPI00225518.1		EAFSRSR + Phospho (ST) {4}	26.7	-	-	-	-	-	-	-	-	-	1	-	1	26.7:M3:20130728:61446:382:1
1112	1	0.68359	-	IPI00461440.2	ADULT MALE TESTIS CDNA, RIKEN FULL-LENGTH ENRICHED LIBRARY, CLONE:4921511K13 PRODUCT:A DISINTEGRIN AND METALLOPROTEASE DOMAIN 5, FULL INSERT SEQUENCE.	26.66		11499	11499	GO:0006508	GO:0004222		proteolysis	metalloendopeptidase activity		ADAM_cysteine(IPR006586) Blood-coag_inhib_Disintegrin(IPR001762) EGF_3(IPR000742) EGF_extracell(IPR013111) EGF_like_reg_CS(IPR013032) Peptidase_M12B(IPR001590) Peptidase_M12B_N(IPR002870)	771	39	IPI00461440.2:IPI00875026.2:IPI00894640.1		FIMMDIIVDK + Oxidation (M) {4}	26.66	-	-	-	-	-	-	-	-	-	1	-	1	26.66:M3:20130728:61450:600:1
1537	1	1.1587	-	IPI00410750.3	ZFP451 PROTEIN.	26.65		98403	98403								559	23	IPI00410750.3		IVSQPSSVENPLENQK + Phospho (ST) {3,6,7}	26.65	-	-	-	-	-	-	-	-	-	1	-	1	26.65:M3:20130728:61456:1602:1
1318	1	0.887667	-	IPI00129639.4	PROTEIN-ARGININE DEIMINASE TYPE-4.	26.63	UniProtKB/Swiss-Prot; Q9Z183; PADI4_MOUSE; M.	18602	18602		GO:0004668			protein-arginine deiminase activity		PAD(IPR004303) PAD_C(IPR013530) PAD_central(IPR013733) PAD_N(IPR013732) Protein-arginine_deiminase_sub(IPR016296)	666	30	IPI00129639.4:IPI00857310.1		STMGASKWPLDPELEVTLQVKAASSR + Oxidation (M) {3} + Phospho (ST) {17,24}	26.63	-	-	-	-	-	-	-	-	-	1	-	1	26.63:M3:20130728:61456:2366:1
2638	1	2.662	-	IPI00137694.5	HD DOMAIN-CONTAINING PROTEIN 2.	26.62	UniProtKB/Swiss-Prot; Q3SXD3; HDDC2_MOUSE; M.	69692	69692							Met-dep_phosphohydro_HD(IPR003607) Met-dep_phosphohydro_HD_sub(IPR006674)	199	10	IPI00137694.5		NASMATASAEPGS + Oxidation (M) {4} + Phospho (ST) {3,13}:NASMATASAEPGS + Oxidation (M) {4} + Phospho (ST) {3,8,13}	26.62	20.2	-	-	-	-	-	-	-	-	1	-	1	26.62:M3:20130728:61458:849:1;20.2:M3:20130728:61450:884:1
633	1	0.616279	-	IPI00755909.1	SIMILAR TO SOLUTE CARRIER FAMILY 12, MEMBER 2.	26.5		100047237	100047237							AA_permease_N(IPR013612) NaKCl_cotranspt(IPR002443) NaKCl_cotranspt1(IPR002444) NaKCl_cotransptS(IPR004842) Permease_region(IPR004841)	1129	43	IPI00755909.1		MQISNGSTELSR + Phospho (ST) {4,7,8}	26.5	-	-	-	-	-	-	-	-	-	1	-	1	26.5:M3:20130728:61452:1065:1
1623	1	1.55824	-	IPI00169597.2	ECE2 PROTEIN.	26.49		107522	107522		GO:0008757			S-adenosylmethionine-dependent methyltransf...		Pept_M_Zn_BS(IPR006025) Peptidase_M13(IPR000718) Peptidase_M13_N(IPR008753)	527	17	IPI00169597.2		GSSNSNIIQVDQSGLFLPSRDYYLNR	26.49	-	-	-	-	-	-	-	-	-	1	-	1	26.49:M3:20130728:61456:2347:1
1550	1	0.945357	-	IPI00138342.3	LIVER CARBOXYLESTERASE N PRECURSOR.	26.47	UniProtKB/Swiss-Prot; P23953; ESTN_MOUSE; M.	13884	13884		GO:0004091	GO:0005615		carboxylesterase activity	extracellular space	CarbesteraseB(IPR002018)	554	28	IPI00138342.3:IPI00831484.1		MNEETASLLLR	26.47	-	-	-	-	-	-	-	-	-	1	-	1	26.47:M3:20130728:61452:662:1
981	1	0.713784	-	IPI00330731.1	MITOGEN-ACTIVATED PROTEIN KINASE KINASE KINASE 11.	26.41	UniProtKB/Swiss-Prot; Q80XI6; M3K11_MOUSE; M.	26403	26403	GO:0046328	GO:0005515		regulation of JNK cascade	protein binding		MAPKKK-like(IPR015785) MAPKKK9/10/11(IPR016231) Prot_kinase_core(IPR000719) Protein_kinase_ATP_bd_CS(IPR017441) Ser_thr_pkin_AS(IPR008271) SH3(IPR001452) Tyr_pkinase(IPR001245)	850	37	IPI00330731.1		DGGERISMPLDFKHR + Oxidation (M) {8}	26.41	-	-	-	-	-	-	-	-	-	1	-	1	26.41:M3:20130728:61452:1365:1
2781	1	4.395	-	IPI00133287.1	PROLINE-RICH NUCLEAR RECEPTOR COACTIVATOR 2.	26.37	UniProtKB/Swiss-Prot; Q9CR73; PNRC2_MOUSE; M.	52830	52830								140	6	IPI00133287.1		DQNSSQTK	26.37	-	-	-	-	-	-	-	-	-	1	-	1	26.37:M3:20130728:61452:324:1
2764	1	4.395	-	IPI00474322.4	PROTOCADHERIN GAMMA B6 (FRAGMENT).	26.37	UniProtKB/TrEMBL; Q8K499; Q8K499_MOUSE; M.	93724	93724		GO:0005515	GO:0005624;GO:0005911		protein binding	membrane fraction;intercellular junction	Cadherin(IPR002126) Protocad_gamma(IPR015492)	149	6	IPI00474322.4		SATTQIEISVKDINDNPPVFSR + Phospho (ST) {9,21}	26.37	-	-	-	-	-	-	-	-	-	1	-	1	26.37:M3:20130728:61446:2112:1
1920	1	1.75333	-	IPI00336958.3	ISOFORM 1 OF ZINC FINGER CCCH DOMAIN-CONTAINING PROTEIN 15.	26.3	UniProtKB/Swiss-Prot; Q3TIV5-1; ZC3HF_MOUSE; M.	69082	69082	GO:0019221			cytokine and chemokine mediated signaling p...			Znf_CCCH(IPR000571)	426	15	IPI00336958.3:IPI00889318.1		YIQGTGGDEVDDSMGVNDIDISLYVPR + Phospho (ST) {5,13} + Phospho (Y) {24}	26.3	-	-	-	-	-	-	-	-	-	1	-	1	26.3:M3:20130728:61446:2423:1
715	1	0.61093	-	IPI00673999.2	ARMADILLO REPEAT CONTAINING 4.	26.27		74934	74934								1037	43	IPI00673999.2		FVESFSYK + Phospho (ST) {4,6} + Phospho (Y) {7}	26.27	-	-	-	-	-	-	-	-	-	1	-	1	26.27:M3:20130728:61452:630:1
1638	1	1.05	-	IPI00118616.5	HYCCIN.	26.25	UniProtKB/Swiss-Prot; Q6P9N1; HYCCI_MOUSE; M.	84652	84652								521	25	IPI00118616.5		AASSTSQSGLSNSSHNCSNK	26.25	-	-	-	-	-	-	-	-	-	1	-	1	26.25:M3:20130728:61444:1549:1
2670	1	3.74714	-	IPI00473197.1	IA4.	26.23	UniProtKB/TrEMBL; Q9ESU4; Q9ESU4_MOUSE; M.	30052	30052	GO:0016486	GO:0004867	GO:0005615;GO:0005802;GO:0030141	peptide hormone processing	serine-type endopeptidase inhibitor activity	extracellular space;trans-Golgi network;secretory granule	ProSAAS(IPR010832)	187	7	IPI00473197.1		SAPLVETSTPLR + Phospho (ST) {8,9}	26.23	-	-	-	-	-	-	-	-	-	1	-	1	26.23:M3:20130728:61458:928:1
2248	1	1.309	-	IPI00137348.1	UNCHARACTERIZED PROTEIN HSD46 HOMOLOG.	26.18	UniProtKB/Swiss-Prot; Q9D4K5; YI010_MOUSE; M.	68222	68222								319	20	IPI00137348.1		ELDRRSHTL + Phospho (ST) {8}	26.18	-	-	-	-	-	-	-	-	-	1	-	1	26.18:M3:20130728:61454:583:1
1084	1	0.872	-	IPI00227464.3	VEZATIN ISOFORM 2.4.	26.16		215008	215008	GO:0016337;GO:0043009		GO:0005634;GO:0005886	cell-cell adhesion;chordate embryonic development		nucleus;plasma membrane		784	30	IPI00227464.3:IPI00282470.5:IPI00885231.1:IPI00885458.1:IPI00885798.1:IPI00886278.1		KSLRLIQETEVISR + Phospho (ST) {13}	26.16	-	-	-	-	-	-	-	-	-	1	-	1	26.16:M3:20130728:61454:1265:1
1230	1	0.932857	-	IPI00379620.5	SIMILAR TO CARCINOEMBRYONIC ANTIGEN-RELATED CELL ADHESION MOLECULE 3.	26.12		384557	384557								709	28	IPI00379620.5:IPI00677298.3		SVLGPAHSGR + Phospho (ST) {8}	26.12	-	-	-	-	-	-	-	-	-	1	-	1	26.12:M3:20130728:61454:472:1
1999	1	1.74067	-	IPI00135892.1	ISOFORM 33-B OF MYELOID CELL SURFACE ANTIGEN CD33 PRECURSOR.	26.11	UniProtKB/Swiss-Prot; Q63994-1; CD33_MOUSE; M.	12489	12489							Ig(IPR013151) Ig-like(IPR007110) Ig-like_fold(IPR013783) Ig_sub(IPR003599) Ig_V-set(IPR013106)	403	15	IPI00135892.1:IPI00230329.1		SQLSLHVTSLSR	26.11	-	-	-	-	-	-	-	-	-	1	-	1	26.11:M3:20130728:61452:715:1
2600	1	2.36727	-	IPI00845722.1	MTV-43 SUPERANTIGEN (FRAGMENT).	26.04	UniProtKB/TrEMBL; Q61914; Q61914_MOUSE; M.	17807	17807								211	11	IPI00127334.2:IPI00459778.1:IPI00462384.1:IPI00720196.2:IPI00845722.1		GPYIYRPTDAPLPYTGRYDLNFDR + Phospho (ST) {8,15} + Phospho (Y) {3,5,14,18}	26.04	-	-	-	-	-	-	-	-	-	1	-	1	26.04:M3:20130728:61444:2465:1
2352	1	4.33833	-	IPI00378214.2	ISOFORM 1 OF PQ-LOOP REPEAT-CONTAINING PROTEIN 2.	26.03	UniProtKB/Swiss-Prot; Q8C4N4-1; PQLC2_MOUSE; M.	212555	212555								293	6	IPI00378214.2:IPI00755034.2:IPI00844612.1		KEVIGFVIGSASSLLYLLSR + Phospho (ST) {10,19}	26.03	-	-	-	-	-	-	-	-	-	1	-	1	26.03:M3:20130728:61454:1975:1
965	1	0.813438	-	IPI00653721.2	13 DAYS EMBRYO LIVER CDNA, RIKEN FULL-LENGTH ENRICHED LIBRARY, CLONE:I920040F17 PRODUCT:SECIS-BINDING PROTEIN 2 HOMOLOG.	26.03		75420	75420	GO:0006412	GO:0003723;GO:0003735	GO:0005634;GO:0005840	translation	RNA binding;structural constituent of ribosome	nucleus;ribosome	Ribosomal_L7Ae/L30e/S12e/Gad45(IPR004038)	858	32	IPI00653721.2		TMLETMR + Oxidation (M) {2,6}	26.03	-	-	-	-	-	-	-	-	-	1	-	1	26.03:M3:20130728:61456:451:1
1402	1	1.0396	-	IPI00224351.2	70 KDA PROTEIN.	25.99		72649	72649								620	25	IPI00224351.2:IPI00762883.1:IPI00876108.1		MGCPELQIGEASVTSLK + Oxidation (M) {1}	25.99	-	-	-	-	-	-	-	-	-	1	-	1	25.99:M3:20130728:61458:1411:1
886	1	0.632683	-	IPI00309073.2	MICROSOMAL TRIGLYCERIDE TRANSFER PROTEIN B.	25.94	UniProtKB/TrEMBL; B2CXA7; B2CXA7_MOUSE; M.	17777	17777								909	41	IPI00309073.2:IPI00653129.1		QKLELK	25.94	-	-	-	-	-	-	-	-	-	1	-	1	25.94:M3:20130728:61456:393:4
2866	1	6.4825	-	IPI00474202.1	18-DAY EMBRYO WHOLE BODY CDNA, RIKEN FULL-LENGTH ENRICHED LIBRARY, CLONE:1100001K07 PRODUCT:BLOCKED EARLY IN TRANSPORT 1 HOMOLOG.	25.93	UniProtKB/TrEMBL; Q9D1R8; Q9D1R8_MOUSE; M.	54399	54399		GO:0005484	GO:0000139;GO:0016021		SNAP receptor activity	Golgi membrane;integral to membrane		109	4	IPI00474202.1		ILSVSK + Phospho (ST) {3}	25.93	-	-	-	-	-	-	-	-	-	1	-	1	25.93:M3:20130728:61458:394:3
1851	1	1.2965	-	IPI00275185.6	ADULT MALE KIDNEY CDNA, RIKEN FULL-LENGTH ENRICHED LIBRARY, CLONE:0610015A08 PRODUCT:CDNA FLJ13782 FIS, CLONE PLACE4000489, WEAKLY SIMILAR TO PROTEIN GRAINY-HEAD HOMOLOG.	25.93		252973	252973								451	20	IPI00275185.6:IPI00282561.6:IPI00885353.1		LLSVSK + Phospho (ST) {3}	25.93	-	-	-	-	-	-	-	-	-	1	-	1	25.93:M3:20130728:61458:394:6
1196	1	0.603023	-	IPI00121318.5	ZINC FINGER PROTEIN 14.	25.93		236193	236193	GO:0006355	GO:0003676	GO:0005622	regulation of transcription, DNA-dependent	nucleic acid binding	intracellular	Krueppel-associated_box(IPR001909) Znf_C2H2(IPR007087) Znf_C2H2-like(IPR015880) Znf_C2H2/integrase_DNA-bd(IPR013087)	727	43	IPI00121318.5		LLEHSK	25.93	-	-	-	-	-	-	-	-	-	1	-	1	25.93:M3:20130728:61458:394:5
1627	1	1.44	-	IPI00132720.2	ISOFORM 1 OF VESICULAR INHIBITORY AMINO ACID TRANSPORTER.	25.92	UniProtKB/Swiss-Prot; O35633-1; VIAAT_MOUSE; M.	22348	22348	GO:0015816	GO:0015187;GO:0015495:gamma-aminobutyric acid	GO:0005887;GO:0060077	glycine transport	glycine transmembrane transporter activity;hydrogen symporter ...	integral to plasma membrane;inhibitory synapse	AA_transpt_TM(IPR013057)	525	18	IPI00132720.2:IPI00221831.1:IPI00652817.1:IPI00754385.1		FYIDVK	25.92	-	-	-	-	-	-	-	-	-	1	-	1	25.92:M3:20130728:61454:292:1
2858	1	4.31833	-	IPI00662699.1	SIMILAR TO LACRIMAL ANDROGEN-BINDING PROTEIN DELTA.	25.91		100043842	100043842							Allergen_Fel_d_1_chain2(IPR015332) Secretoglobin(IPR016126)	112	6	IPI00662699.1		SYHSLNNFR	25.91	-	-	-	-	-	-	-	-	-	1	-	1	25.91:M3:20130728:61452:528:1
2794	1	6.47	-	IPI00654140.1	ACTIVATED SPLEEN CDNA, RIKEN FULL-LENGTH ENRICHED LIBRARY, CLONE:F830220I02 PRODUCT:UNCLASSIFIABLE, FULL INSERT SEQUENCE.	25.88	UniProtKB/TrEMBL; Q3TZU8; Q3TZU8_MOUSE; M.										134	4	IPI00654140.1		VSSSSLALLAVGYNK + Phospho (ST) {2,4,5} + Phospho (Y) {13}	25.88	-	-	-	-	-	-	-	-	-	1	-	1	25.88:M3:20130728:61458:1400:1
2199	1	1.72533	-	IPI00125166.5	ISOFORM 1 OF COMPLEMENT C1Q TUMOR NECROSIS FACTOR-RELATED PROTEIN 9 PRECURSOR.	25.88	UniProtKB/Swiss-Prot; Q4ZJN1-1; C1QT9_MOUSE; M.	239126	239126							C1q(IPR001073) Clg_helix(IPR008161) Collagen(IPR008160) Tumour_necrosis_fac-like(IPR008983)	333	15	IPI00125166.5:IPI00850486.1		FNGLFADEDDDTTFTGFLLFSSS + Phospho (ST) {13,15,21}	25.88	-	-	-	-	-	-	-	-	-	1	-	1	25.88:M3:20130728:61450:2429:1
1422	1	1.17636	-	IPI00377728.2	MITOCHONDRIAL PRECURSOR PROTEINS IMPORT RECEPTOR.	25.88	UniProtKB/Swiss-Prot; Q9CZW5; TOM70_MOUSE; M.	28185	28185		GO:0005515	GO:0005739		protein binding	mitochondrion	TPR-1(IPR001440) TPR-like_helical(IPR011990) TPR_2(IPR013105) TPR_region(IPR013026)	611	22	IPI00377728.2:IPI00751137.1		YMAEALLLRATFYLLIGSANAAKPDLDK	25.88	-	-	-	-	-	-	-	-	-	1	-	1	25.88:M3:20130728:61456:2402:1
2785	1	2.87444	-	IPI00857382.1	10 DAYS LACTATION, ADULT FEMALE MAMMARY GLAND CDNA, RIKEN FULL-LENGTH ENRICHED LIBRARY, CLONE:D730017I01 PRODUCT:CASEIN DELTA, FULL INSERT SEQUENCE.	25.87		12992	12992			GO:0005615			extracellular space	Casein(IPR001588) Casein_alpha-s2(IPR011175)	138	9	IPI00857382.1		MMDMSKTVMTEESKNIQDYMNK + Oxidation (M) {9} + Phospho (ST) {5,10,13} + Phospho (Y) {19}	25.87	-	-	-	-	-	-	-	-	-	1	-	1	25.87:M3:20130728:61452:2565:1
2756	1	5.164	-	IPI00116489.1	ATRIAL NATRIURETIC FACTOR PRECURSOR.	25.82	UniProtKB/Swiss-Prot; P05125; ANF_MOUSE; M.	230899	230899			GO:0005737			cytoplasm	At__natriurtcpep(IPR002407) Natr_peptide(IPR000663)	152	5	IPI00116489.1:IPI00553811.1		SPWDPSDRSALLKSK + Phospho (ST) {1}	25.82	-	-	-	-	-	-	-	-	-	1	-	1	25.82:M3:20130728:61454:1281:1
1597	1	1.17318	-	IPI00117123.1	INTERLEUKIN-18 RECEPTOR 1 PRECURSOR.	25.81	UniProtKB/Swiss-Prot; Q61098; IL18R_MOUSE; M.	16182	16182							Ig(IPR013151) Ig-like(IPR007110) Ig-like_fold(IPR013783) Ig_sub(IPR003599) IL1-receptor(IPR015621) IL1_rcpt_1(IPR004075) TIR(IPR000157)	537	22	IPI00117123.1:IPI00652942.1		MHHEELILTLCILIVK + Oxidation (M) {1}	25.81	-	-	-	-	-	-	-	-	-	1	-	1	25.81:M3:20130728:61458:1600:1
2800	1	4.3	-	IPI00808170.1	HYPOTHETICAL PROTEIN LOC75561.	25.8		75561	75561								132	6	IPI00808170.1		DALEISKTVK	25.8	-	-	-	-	-	-	-	-	-	1	-	1	25.8:M3:20130728:61446:507:1
2222	1	1.72	-	IPI00653442.5	OPTC PROTEIN.	25.8		269120	269120			GO:0005615			extracellular space	LRR(IPR001611)	328	15	IPI00653442.5		TSPTSTVAQKTLSPNLTMAVPTTTGLLNSQSSHAK + Oxidation (M) {18} + Phospho (ST) {13}	25.8	-	-	-	-	-	-	-	-	-	1	-	1	25.8:M3:20130728:61442:2432:1
1960	1	1.718	-	IPI00314075.2	ISOFORM 1 OF LEUCINE-RICH REPEAT FLIGHTLESS-INTERACTING PROTEIN 2.	25.77	UniProtKB/Swiss-Prot; Q91WK0-1; LRRF2_MOUSE; M.	71268	71268								415	15	IPI00314075.2:IPI00661214.2		NSASATTPLSGQSSRR + Phospho (ST) {13}	25.77	-	-	-	-	-	-	-	-	-	1	-	1	25.77:M3:20130728:61454:1202:1
1314	1	0.736286	-	IPI00223060.1	MITOCHONDRIAL PHOSPHOENOLPYRUVATE CARBOXYKINASE 2.	25.77		74551	74551			GO:0005739			mitochondrion	PEP_carboxykinase_C(IPR013035) PEP_carboxykinase_GTP(IPR008209) PEP_carboxykinase_N(IPR008210)	667	35	IPI00223060.1		EIVSFGSGYGGNSLLGKK + Phospho (Y) {9}	25.77	-	-	-	-	-	-	-	-	-	1	-	1	25.77:M3:20130728:61458:1490:1
2425	1	2.575	-	IPI00229129.3	HYPOTHETICAL PROTEIN.	25.75		664837	664837;100044345							DUF622(IPR006907)	267	10	IPI00229129.3		MWMAHRQTTSPVPVTSKK + Phospho (ST) {10}	25.75	-	-	-	-	-	-	-	-	-	1	-	1	25.75:M3:20130728:61456:1764:1
1369	1	0.858333	-	IPI00880412.1	OSTEOCLAST-LIKE CELL CDNA, RIKEN FULL-LENGTH ENRICHED LIBRARY, CLONE:I420020N20 PRODUCT:HYPOTHETICAL THIOREDOXIN DOMAIN 2 CONTAINING PROTEIN, FULL INSERT SEQUENCE.	25.75		106200	106200								639	30	IPI00880412.1		QALMKFTLGTVGGLPSSA + Gln->pyro-Glu (N-term Q) {N_Term} + Oxidation (M) {4} + Phospho (ST) {7}	25.75	-	-	-	-	-	-	-	-	-	1	-	1	25.75:M3:20130728:61458:1444:1
2418	1	1.83786	-	IPI00471120.2	INTEGRAL MEMBRANE PROTEIN 2C.	25.73	UniProtKB/Swiss-Prot; Q91VK4; ITM2C_MOUSE; M.	64294	64294		GO:0005524	GO:0005624		ATP binding	membrane fraction	BRICHOS(IPR007084)	269	14	IPI00471120.2		AAASGPASASAPAAEILLTPAR + Phospho (ST) {4,10,19}	25.73	-	-	-	-	-	-	-	-	-	1	-	1	25.73:M3:20130728:61452:1969:1
1368	1	0.886897	-	IPI00224219.1	ISOFORM 1 OF SEC1 FAMILY DOMAIN-CONTAINING PROTEIN 1.	25.72	UniProtKB/Swiss-Prot; Q8BRF7-1; SCFD1_MOUSE; M.	76983	76983							Sec1-like(IPR001619)	639	29	IPI00224219.1:IPI00457667.1:IPI00457668.1		MVGSKMAATASIR + Phospho (ST) {11}	25.72	-	-	-	-	-	-	-	-	-	1	-	1	25.72:M3:20130728:61450:815:1
974	1	0.829355	-	IPI00124761.1	DISCOIDIN DOMAIN-CONTAINING RECEPTOR 2 PRECURSOR.	25.71	UniProtKB/Swiss-Prot; Q62371; DDR2_MOUSE; M.	18214	18214	GO:0007169;GO:0008284			transmembrane receptor protein tyrosine kin...;positive regulation of cell proliferation			Coagulation_factor_5/8-type_C(IPR000421) Prot_kinase_core(IPR000719) Recept_tyr_kinase-II_CS(IPR002011) Tyr_pkinase(IPR001245) Tyr_pkinase_AS(IPR008266)	854	31	IPI00124761.1		MLRADANKNAR + Oxidation (M) {1}	25.71	-	-	-	-	-	-	-	-	-	1	-	1	25.71:M3:20130728:61454:646:1
1214	1	0.829032	-	IPI00116929.1	CLEAVAGE STIMULATION FACTOR 77 KDA SUBUNIT.	25.7	UniProtKB/Swiss-Prot; Q99LI7; CSTF3_MOUSE; M.	228410	228410							HAT(IPR003107) Suf(IPR008847)	717	31	IPI00116929.1		VAKEYETVMKGLDR	25.7	-	-	-	-	-	-	-	-	-	1	-	1	25.7:M3:20130728:61456:1141:1
2579	1	2.85444	-	IPI00137712.1	ADULT MALE TESTIS CDNA, RIKEN FULL-LENGTH ENRICHED LIBRARY, CLONE:4930564B18 PRODUCT:HYPOTHETICAL PROTEIN, FULL INSERT SEQUENCE.	25.69	UniProtKB/TrEMBL; Q9D4S6; Q9D4S6_MOUSE; M.	75272	75272								220	9	IPI00137712.1		MSDDNLSPRPSSLDLPK + Phospho (ST) {12}	25.69	-	-	-	-	-	-	-	-	-	1	-	1	25.69:M3:20130728:61446:1513:1
2433	1	3.66571	-	IPI00132175.1	ISOFORM 1 OF SORORIN.	25.66	UniProtKB/Swiss-Prot; Q9CPY3-1; CDCA5_MOUSE; M.	67849	67849	GO:0000082;GO:0007076;GO:0007080	GO:0005515	GO:0005634;GO:0005737	G1/S transition of mitotic cell cycle;mitotic chromosome condensation;mitotic metaphase plate congression	protein binding	nucleus;cytoplasm		264	7	IPI00132175.1:IPI00607935.1		SYSRLQSLGCASTSTPGR + Phospho (ST) {1,3,14,15}	25.66	-	-	-	-	-	-	-	-	-	1	-	1	25.66:M3:20130728:61452:1990:1
2153	1	1.60187	-	IPI00127900.1	HISTONE DEACETYLASE 11.	25.63	UniProtKB/Swiss-Prot; Q91WA3; HDA11_MOUSE; M.	232232	232232	GO:0016568	GO:0004407;GO:0008134	GO:0000118;GO:0005737	chromatin modification	histone deacetylase activity;transcription factor binding	histone deacetylase complex;cytoplasm	His_deacetylse(IPR000286)	347	16	IPI00127900.1		GGGFCAYADITLAIKFLFER	25.63	-	-	-	-	-	-	-	-	-	1	-	1	25.63:M3:20130728:61456:1852:1
1263	1	1.06708	-	IPI00227839.1	ISOFORM SHORT OF MYB-RELATED PROTEIN A.	25.61	UniProtKB/Swiss-Prot; P51960-2; MYBA_MOUSE; M.	17864	17864								691	24	IPI00227839.1:IPI00229682.4:IPI00808372.1		SILGTTPR + Phospho (ST) {1,6}	25.61	-	-	-	-	-	-	-	-	-	1	-	1	25.61:M3:20130728:61450:379:2
1247	1	0.692162	-	IPI00121394.1	PROBABLE ATP-DEPENDENT RNA HELICASE DDX4.	25.61	UniProtKB/Swiss-Prot; Q61496; DDX4_MOUSE; M.	13206	13206	GO:0032880	GO:0005515	GO:0005634;GO:0005737;GO:0030529	regulation of protein localization	protein binding	nucleus;cytoplasm;ribonucleoprotein complex	DEAD-like_N(IPR014001) DNA/RNA_helicase_C(IPR001650) DNA/RNA_helicase_DEAD/DEAH_N(IPR011545) Helicase_SF1/SF2_ATP-bd(IPR014021) RNA-helicase_DEAD-box_CS(IPR000629) RNA_helicase_DEAD_Q_motif(IPR014014)	702	37	IPI00121394.1:IPI00651980.1		NIGDERTMVFVETKK + Oxidation (M) {8} + Phospho (ST) {7,13}	25.61	-	-	-	-	-	-	-	-	-	1	-	1	25.61:M3:20130728:61444:1450:1
1558	1	1.279	-	IPI00314152.6	PALMDELPHIN.	25.58	UniProtKB/Swiss-Prot; Q9JHU2; PALMD_MOUSE; M.	114301	114301							Paralemmin(IPR004965)	551	20	IPI00314152.6:IPI00885623.1		ALYAMEIKVEK + Oxidation (M) {5} + Phospho (Y) {3}	25.58	-	-	-	-	-	-	-	-	-	1	-	1	25.58:M3:20130728:61454:769:1
1418	1	1.11087	-	IPI00177061.1	ISOFORM 3 OF INAD-LIKE PROTEIN.	25.55	UniProtKB/Swiss-Prot; Q63ZW7-3; INADL_MOUSE; M.	12695	12695		GO:0005515	GO:0045177		protein binding	apical part of cell	L27(IPR004172) L27_2(IPR015132) PDZ(IPR001478)	612	23	IPI00177061.1:IPI00471243.2:IPI00480255.1:IPI00607955.1:IPI00648209.2		SHQNASAIIKTAPTR + Phospho (ST) {1,11,14}	25.55	-	-	-	-	-	-	-	-	-	1	-	1	25.55:M3:20130728:61442:1205:1
1740	1	1.11043	-	IPI00223931.4	ISOFORM 1 OF UNCHARACTERIZED CALCIUM-BINDING PROTEIN KIAA0494.	25.54	UniProtKB/Swiss-Prot; Q8BGQ6-1; K0494_MOUSE; M.	230648	230648								484	23	IPI00223931.4:IPI00648618.1:IPI00649911.3		TGQDVDGMLTYQELWNSLGSAMPRPESLR + Oxidation (M) {8} + Phospho (ST) {1,10,17}	25.54	-	-	-	-	-	-	-	-	-	1	-	1	25.54:M3:20130728:61456:2534:1
649	1	0.608095	-	IPI00133262.1	ZINC FINGER E-BOX-BINDING HOMEOBOX 1.	25.54	UniProtKB/Swiss-Prot; Q64318; ZEB1_MOUSE; M.	21417	21417	GO:0000122;GO:0007417;GO:0048598	GO:0003700;GO:0008134	GO:0005667	negative regulation of transcription from R...;central nervous system development;embryonic morphogenesis	transcription factor activity;transcription factor binding	transcription factor complex	Homeobox(IPR001356) Znf_C2H2(IPR007087) Znf_C2H2-like(IPR015880) Znf_C2H2/integrase_DNA-bd(IPR013087)	1117	42	IPI00133262.1:IPI00886309.1		GQSPVKIRSSPVLPVGSAMNGSR + Phospho (ST) {9}	25.54	-	-	-	-	-	-	-	-	-	1	-	1	25.54:M3:20130728:61454:2078:1
2279	1	1.82214	-	IPI00283511.1	PYRIDOXAL KINASE.	25.51	UniProtKB/Swiss-Prot; Q8K183; PDXK_MOUSE; M.	216134	216134							Carb/pur_kinase(IPR011611) PyrdxlP_synth_PyrdxlKinase(IPR004625)	312	14	IPI00283511.1:IPI00831553.1		SQELHELYEGLKVNDVNKYDYVLTGYTR	25.51	23.03	-	-	-	-	-	-	-	-	1	-	1	25.51:M3:20130728:61442:2359:1;23.03:M3:20130728:61450:2664:1
1182	1	0.654103	-	IPI00114711.1	2-5A-DEPENDENT RIBONUCLEASE.	25.51	UniProtKB/Swiss-Prot; Q05921; RN5A_MOUSE; M.	24014	24014							ANK(IPR002110) Prot_kinase_core(IPR000719) Protein_kinase_ATP_bd_CS(IPR017441) PUG(IPR006567) RNase_L(IPR010513)	735	39	IPI00114711.1		METPDYNTPQGGTPSAGSQRTVVEDDSSLIKAVQK + Oxidation (M) {1} + Phospho (ST) {3,27,28}	25.51	-	-	-	-	-	-	-	-	-	1	-	1	25.51:M3:20130728:61442:2471:1
1579	1	1.59375	-	IPI00752684.2	SIMILAR TO BRIDGING INTEGRATOR 2.	25.5		668218	668218							Amphiphysin(IPR003005) BAR(IPR004148)	541	16	IPI00752684.2		IGCYVTVFQNISNLRDVFYREMSK + Oxidation (M) {22} + Phospho (ST) {6,23} + Phospho (Y) {4}	25.5	-	-	-	-	-	-	-	-	-	1	-	1	25.5:M3:20130728:61458:2388:1
1866	1	1.41556	-	IPI00329876.1	GLYCOSYLTRANSFERASE 8 DOMAIN-CONTAINING PROTEIN 4.	25.48	UniProtKB/Swiss-Prot; Q810K9; GL8D4_MOUSE; M.	232313	232313							Glyco_trans_8(IPR002495)	444	18	IPI00329876.1		HPFYGSAGVNSGVMLMNLTR + Oxidation (M) {16} + Phospho (ST) {6,11,19} + Phospho (Y) {4}	25.48	-	-	-	-	-	-	-	-	-	1	-	1	25.48:M3:20130728:61452:2202:1
2861	1	5.09	-	IPI00474437.1	ADULT MALE TONGUE CDNA, RIKEN FULL-LENGTH ENRICHED LIBRARY, CLONE:2310026M05 PRODUCT:WNT1 RESPONSIVE CDC42 HOMOLOG, FULL INSERT SEQUENCE.	25.45	UniProtKB/TrEMBL; Q9D778; Q9D778_MOUSE; M.	69581	69581	GO:0000082;GO:0008360;GO:0016601;GO:0030036	GO:0003924;GO:0005525		G1/S transition of mitotic cell cycle;regulation of cell shape;Rac protein signal transduction;actin cytoskeleton organization and biogenesis	GTPase activity;GTP binding			111	5	IPI00474437.1		WLFSLTQCGLNEVPAEHTVAGSK + Phospho (ST) {4,18,22}	25.45	-	-	-	-	-	-	-	-	-	1	-	1	25.45:M3:20130728:61446:2237:1
2910	1	8.45667	-	IPI00850591.1	HYPOTHETICAL PROTEIN LOC73549.	25.37		73549	73549								89	3	IPI00850591.1		LVHKVSTSGQMGTKVMLGR + Oxidation (M) {16} + Phospho (ST) {6,8,13}	25.37	-	-	-	-	-	-	-	-	-	1	-	1	25.37:M3:20130728:61452:2035:1
2936	1	8.43	-	IPI00894951.1	5 KDA PROTEIN.	25.29		75869	75869							ARF/SAR(IPR006689)	40	3	IPI00894951.1		TTILYQLK	25.29	-	-	-	-	-	-	-	-	-	1	-	1	25.29:M3:20130728:61448:422:2
2044	1	1.33	-	IPI00110679.5	SORTING NEXIN-7.	25.27	UniProtKB/Swiss-Prot; Q9CY18; SNX7_MOUSE; M.	76561	76561							PX(IPR001683)	387	19	IPI00110679.5:IPI00652508.3		MDMNSFSPMMPTSPLSMINQIK + Oxidation (M) {10} + Phospho (ST) {5,7,12,13,16}	25.27	-	-	-	-	-	-	-	-	-	1	-	1	25.27:M3:20130728:61442:2181:1
2097	1	1.57812	-	IPI00458156.1	8 DAYS EMBRYO WHOLE BODY CDNA, RIKEN FULL-LENGTH ENRICHED LIBRARY, CLONE:5730484K07 PRODUCT:NIMA (NEVER IN MITOSIS GENE A)-RELATED EXPRESSED KINASE 2, FULL INSERT SEQUENCE.	25.25	UniProtKB/TrEMBL; Q8BP64; Q8BP64_MOUSE; M.	18005	18005	GO:0000070		GO:0000794;GO:0000922;GO:0030496	mitotic sister chromatid segregation		condensed nuclear chromosome;spindle pole;midbody	Prot_kinase_core(IPR000719) Ser_thr_pkin_AS(IPR008271) Ser_thr_pkinase(IPR002290)	366	16	IPI00458156.1		YSDGLNDLITRMLNLK + Oxidation (M) {12} + Phospho (ST) {2} + Phospho (Y) {1}	25.25	-	-	-	-	-	-	-	-	-	1	-	1	25.25:M3:20130728:61444:1564:1
919	1	0.631	-	IPI00113918.7	ISOFORM 1 OF PHOSPHATIDYLINOSITOL 3-KINASE CATALYTIC SUBUNIT TYPE 3.	25.24	UniProtKB/Swiss-Prot; Q6PF93-1; PK3C3_MOUSE; M.	225326	225326	GO:0006468	GO:0004672		protein amino acid phosphorylation	protein kinase activity		C2_Ca-dep(IPR000008) PI3/4_kinase_cat(IPR000403) PI3K_C2(IPR002420) PI3K_Vps34(IPR008290) PI3Ka(IPR001263) PI_Kinase(IPR015433)	887	40	IPI00113918.7:IPI00621925.2		SCAGYCVITYILGVGDRHLDNLLLTKTGK + Phospho (Y) {5}	25.24	-	-	-	-	-	-	-	-	-	1	-	1	25.24:M3:20130728:61456:2470:1
1803	1	1.05042	-	IPI00221997.1	F-BOX AND WD-40 DOMAIN PROTEIN 13.	25.21		211305	211305							F-box(IPR001810) WD40/YVTN_repeat-like(IPR015943)	466	24	IPI00221997.1		EQFVASFSVPDDMGRPK + Phospho (ST) {8}	25.21	-	-	-	-	-	-	-	-	-	1	-	1	25.21:M3:20130728:61454:1615:1
887	1	0.681351	-	IPI00474721.1	13 DAYS EMBRYO MALE TESTIS CDNA, RIKEN FULL-LENGTH ENRICHED LIBRARY, CLONE:6030486C03 PRODUCT:HYPOTHETICAL P-LOOP CONTAINING NUCLEOTIDE TRIPHOSPHATE HYDROLASES STRUCTURE CONTAINING PROTEIN, FULL INSERT SEQUENCE.	25.21	UniProtKB/TrEMBL; Q8CD14; Q8CD14_MOUSE; M.	71990	71990	GO:0006396	GO:0003714;GO:0004004;GO:0030331	GO:0005730	RNA processing	transcription corepressor activity;ATP-dependent RNA helicase activity;estrogen receptor binding	nucleolus	DBP10CT(IPR012541) DEAD-like_N(IPR014001) DNA/RNA_helicase_C(IPR001650) DNA/RNA_helicase_DEAD/DEAH_N(IPR011545) Helicase_SF1/SF2_ATP-bd(IPR014021) RNA-helicase_DEAD-box_CS(IPR000629) RNA_helicase_DEAD_Q_motif(IPR014014)	909	37	IPI00474721.1:IPI00875042.1		SRPAPSPESIK	25.21	-	-	-	-	-	-	-	-	-	1	-	1	25.21:M3:20130728:61454:548:1
2696	1	2.79444	-	IPI00885717.1	PROTEIN.	25.15		231803	231803							Bin3(IPR010675)	173	9	IPI00885717.1		TGGAGRLLGLEPGGDGGASFLR + Phospho (ST) {19}	25.15	-	-	-	-	-	-	-	-	-	1	-	1	25.15:M3:20130728:61444:1679:1
1057	1	0.897143	-	IPI00848855.1	SIMILAR TO PUTATIVE PHEROMONE RECEPTOR.	25.12		636884	636884							ANF_lig_bd_rcpt(IPR001828) GPCR_3(IPR000337) GPCR_3_NCR(IPR011500) GPCR_3_vmron_rcpt_2(IPR004073) GPCR_3_vmron_rcpt_2_put(IPR015532) MeTrfase_CN4(IPR001091)	800	28	IPI00848855.1:IPI00867877.1		VGNFSPNAPHGQQLMLAEKR	25.12	-	-	-	-	-	-	-	-	-	1	-	1	25.12:M3:20130728:61458:1806:1
1359	1	0.810323	-	IPI00473600.1	HOMOLOG OF HUMAN WERNERS SYNDROME PROTEIN.	25.12	UniProtKB/TrEMBL; O35948; O35948_MOUSE; M.	22427	22427	GO:0000723;GO:0001302;GO:0006260;GO:0010259;GO:0040009	GO:0008408	GO:0005654	telomere maintenance;replicative cell aging;DNA replication;multicellular organismal aging;regulation of growth rate	3'-5' exonuclease activity	nucleoplasm	3_5_exonuclease(IPR002562) DNA/RNA_helicase_C(IPR001650) DNA_helicase_ATP-dep_RecQ(IPR004589) Helicase_SF1/SF2_ATP-bd(IPR014021)	643	31	IPI00473600.1		LFGAGKEQAESFR	25.12	-	-	-	-	-	-	-	-	-	1	-	1	25.12:M3:20130728:61444:786:1
1665	1	1.04583	-	IPI00405750.5	NOVEL PROTEIN SIMILAR TO CYTOCHROME P450, FAMILY 4, SUBFAMILY A, POLYPEPTIDE 10.	25.1		100040843	100040843;100044540	GO:0006118	GO:0004497;GO:0005506;GO:0020037		electron transport	monooxygenase activity;iron ion binding;heme binding		Cyt_P450(IPR001128) Cyt_P450_E_grp-I(IPR002401)	509	24	IPI00128400.1:IPI00322218.4:IPI00405750.5:IPI00473876.4:IPI00647974.1:IPI00876447.2		GVQVTLSIYGLHHNPK + Phospho (ST) {7} + Phospho (Y) {9}	25.1	-	-	-	-	-	-	-	-	-	1	-	1	25.1:M3:20130728:61446:1474:1
977	1	0.737353	-	IPI00663304.2	SIMILAR TO AAA-PROTEIN.	25.07		208908	208908								852	34	IPI00663304.2:IPI00850411.1		DAKMAETCVVR + Oxidation (M) {4} + Phospho (ST) {7}	25.07	-	-	-	-	-	-	-	-	-	1	-	1	25.07:M3:20130728:61458:862:1
2042	1	2.08583	-	IPI00228876.2	KIR-LIKE RECEPTOR 2 KIRL2.1.	25.03		245615	245615		GO:0004872			receptor activity		Ig(IPR013151) Ig-like_fold(IPR013783) Ig_sub(IPR003599)	388	12	IPI00228876.2		QAAASMEQESEVK	25.03	-	-	-	-	-	-	-	-	-	1	-	1	25.03:M3:20130728:61446:766:1
943	1	0.641795	-	IPI00120066.5	PROMININ-1 PRECURSOR.	25.03	UniProtKB/Swiss-Prot; O54990; PROM1_MOUSE; M.	19126	19126			GO:0005615;GO:0005887;GO:0005902;GO:0005903			extracellular space;integral to plasma membrane;microvillus;brush border	Prominin(IPR008795)	867	39	IPI00120066.5:IPI00403763.5:IPI00621410.3:IPI00626454.3		DVKNTLDSISSNIK	25.03	-	-	-	-	-	-	-	-	-	1	-	1	25.03:M3:20130728:61458:1056:1
1780	1	1.13591	-	IPI00352565.7	ISOFORM 2 OF PLECKSTRIN HOMOLOGY DOMAIN-CONTAINING FAMILY A MEMBER 8.	24.99	UniProtKB/Swiss-Prot; Q80W71-2; PKHA8_MOUSE; M.	231999	231999							Glycolipid_transfer_prot(IPR014830) PH(IPR001849) PH_type(IPR011993)	474	22	IPI00352565.7:IPI00867768.1		SVAERQRWLVALGSAK + Phospho (ST) {1,14}	24.99	-	-	-	-	-	-	-	-	-	1	-	1	24.99:M3:20130728:61454:1519:1
1083	1	0.780937	-	IPI00409326.1	ISOFORM 4 OF PERIOSTIN PRECURSOR.	24.99	UniProtKB/Swiss-Prot; Q62009-4; POSTN_MOUSE; M.	50706	50706	GO:0007155;GO:0009888;GO:0030198	GO:0008201	GO:0005578	cell adhesion;tissue development;extracellular matrix organization and bioge...	heparin binding	proteinaceous extracellular matrix	BIgH3_FAS1(IPR000782) EMI(IPR011489) TGFb-ind_bIGH3/osteoblast_fac2(IPR016666)	784	32	IPI00409326.1:IPI00881895.1		IITDTPAKKIPANK + Phospho (ST) {3,5}	24.99	-	-	-	-	-	-	-	-	-	1	-	1	24.99:M3:20130728:61456:1180:1
2855	1	4.992	-	IPI00115949.1	COX7A2L PROTEIN.	24.96	UniProtKB/TrEMBL; Q99KD6; Q99KD6_MOUSE; M.	629383	629383			GO:0005739;GO:0016021			mitochondrion;integral to membrane	Cyt_c_oxidase_7a_su(IPR003177) Cyt_c_oxidase_suVIIa-rel_mt(IPR017267)	113	5	IPI00115949.1:IPI00120136.1		TTMALTLGGTIYCLIALYMASQPR + Oxidation (M) {3,19} + Phospho (ST) {1,2,6,10,21} + Phospho (Y) {18}	24.96	-	-	-	-	-	-	-	-	-	1	-	1	24.96:M3:20130728:61444:2415:1
2263	1	1.66333	-	IPI00130583.2	MAGEA4 PROTEIN.	24.95		17140	17140							MAGE(IPR002190)	315	15	IPI00130583.2		ELDNVQATIAVVDEEEATPTSK + Phospho (ST) {21}	24.95	-	-	-	-	-	-	-	-	-	1	-	1	24.95:M3:20130728:61456:2028:1
1508	1	1.03958	-	IPI00133107.1	ISOFORM 1 OF KELCH-LIKE PROTEIN 28.	24.95	UniProtKB/Swiss-Prot; Q9CR40-1; KLH28_MOUSE; M.	66689	66689							BACK(IPR011705) BTB/POZ-like(IPR000210) BTB/POZ_fold(IPR011333) BTB_POZ(IPR013069) Kelch(IPR006651) Kelch-like_gigaxonin(IPR017096) Kelch-typ_b-propeller(IPR015915) Kelch_1(IPR006652) Kelch_related(IPR013089)	571	24	IPI00133107.1		QWQPVAPMTTTR + Gln->pyro-Glu (N-term Q) {N_Term} + Oxidation (M) {8}	24.95	-	-	-	-	-	-	-	-	-	1	-	1	24.95:M3:20130728:61458:912:1
2719	1	3.56143	-	IPI00226364.1	0 DAY NEONATE KIDNEY CDNA, RIKEN FULL-LENGTH ENRICHED LIBRARY, CLONE:D630044L22 PRODUCT:HYPOTHETICAL PROTEIN, FULL INSERT SEQUENCE.	24.93	UniProtKB/TrEMBL; Q8C701; Q8C701_MOUSE; M.	240054	240054								164	7	IPI00226364.1		ASASVVGCASTGSTMTSLELYTAMCVTVK + Oxidation (M) {15,24} + Phospho (ST) {27}	24.93	-	-	-	-	-	-	-	-	-	1	-	1	24.93:M3:20130728:61446:2397:1
2111	1	1.91692	-	IPI00133589.1	ISOFORM 1 OF PORPHOBILINOGEN DEAMINASE.	24.92	UniProtKB/Swiss-Prot; P22907-1; HEM3_MOUSE; M.	15288	15288								361	13	IPI00133589.1:IPI00408022.4		MSGNGGAATTAEENGSKMR + Oxidation (M) {18} + Phospho (ST) {16}	24.92	-	-	-	-	-	-	-	-	-	1	-	1	24.92:M3:20130728:61444:1481:1
2545	1	2.491	-	IPI00330626.3	UNCHARACTERIZED PROTEIN C1ORF174 HOMOLOG.	24.91	UniProtKB/Swiss-Prot; Q80WR5; CA174_MOUSE; M.	97159	97159								230	10	IPI00330626.3:IPI00650002.2		EPPQGCSTPASEEPSVK + Phospho (ST) {8}	24.91	-	-	-	-	-	-	-	-	-	1	-	1	24.91:M3:20130728:61448:1441:1
2509	1	1.91615	-	IPI00311476.1	PHOSDUCIN-LIKE PROTEIN 3.	24.91	UniProtKB/Swiss-Prot; Q8BVF2; PDCL3_MOUSE; M.	68833	68833		GO:0005515	GO:0005737		protein binding	cytoplasm	Phosducin(IPR001200) Thioredoxin_fold(IPR012335)	240	13	IPI00311476.1		ELEEEEAEK	24.91	-	-	-	-	-	-	-	-	-	1	-	1	24.91:M3:20130728:61454:500:1
1209	1	1.2435	-	IPI00108117.2	ISOFORM 2 OF T-BOX TRANSCRIPTION FACTOR TBX3.	24.87	UniProtKB/Swiss-Prot; P70324-2; TBX3_MOUSE; M.	21386	21386	GO:0001501;GO:0001568;GO:0001701;GO:0003007;GO:0006916;GO:0007569;GO:0008284;GO:0008595;GO:0021761;GO:0030539;GO:0030540;GO:0030879;GO:0032275;GO:0035117;GO:0042733;GO:0045662;GO:0045787;GO:0045892;GO:0045893;GO:0046884;GO:0048332;GO:0048754	GO:0003700;GO:0016565;GO:0043565	GO:0005634	skeletal development;blood vessel development;in utero embryonic development;heart morphogenesis;anti-apoptosis;cell aging;positive regulation of cell proliferation;determination of anterior/posterior axis, e...;limbic system development;male genitalia development;female genitalia development;mammary gland development;luteinizing hormone secretion;embryonic arm morphogenesis;embryonic digit morph…	transcription factor activity;general transcriptional repressor activity;sequence-specific DNA binding	nucleus	TF_T-box(IPR001699)	721	20	IPI00108117.2:IPI00339547.3:IPI00607973.5:IPI00654277.4		VFEERHK	24.87	-	-	-	-	-	-	-	-	-	1	-	1	24.87:M3:20130728:61450:310:1
1870	1	2.25909	-	IPI00458765.2	KH DOMAIN-CONTAINING, RNA-BINDING, SIGNAL TRANSDUCTION-ASSOCIATED PROTEIN 1.	24.85	UniProtKB/Swiss-Prot; Q60749; KHDR1_MOUSE; M.	20218	20218	GO:0007166;GO:0016481;GO:0046831	GO:0003723;GO:0005070;GO:0016564	GO:0005634;GO:0016020	cell surface receptor linked signal transdu...;negative regulation of transcription;regulation of RNA export from nucleus	RNA binding;SH3/SH2 adaptor activity;transcription repressor activity	nucleus;membrane	KH(IPR004087) KH_type_1(IPR004088)	443	11	IPI00458765.2		MEPENKYLPELMAEK + Oxidation (M) {12}	24.85	-	-	-	-	-	-	-	-	-	1	-	1	24.85:M3:20130728:61458:1417:1
1819	1	0.955385	-	IPI00877245.1	PREDICTED.	24.84	UniProtKB/TrEMBL; Q1RLL5; Q1RLL5_MOUSE; M.	331529	331529;666040							Somatotropin(IPR001400)	462	26	IPI00117327.2:IPI00343181.4:IPI00621798.5:IPI00831078.1:IPI00877245.1		IEGQESLSSSK + Phospho (ST) {9,10}	24.84	-	-	-	-	-	-	-	-	-	1	-	1	24.84:M3:20130728:61450:690:1
2793	1	6.2075	-	IPI00875901.1	15 KDA PROTEIN.	24.83		319184	319184							Histone-fold(IPR009072) Histone_core_D(IPR007125) Histone_H2B(IPR000558)	134	4	IPI00875901.1		HAVSEGTKAVTKYTSANFSR + Phospho (ST) {11,14}	24.83	-	-	-	-	-	-	-	-	-	1	-	1	24.83:M3:20130728:61446:1905:1
27	1	3.10375	-	IPI00875058.1	22 KDA PROTEIN.	24.83		15969	15969							4_helix_cytokine-like_core(IPR009079) 4_helix_cytokine_core(IPR012351) IFNa(IPR015589) Interferon_abd(IPR000471)	190	8	IPI00875058.1		LSEDDQ	24.83	-	-	-	-	-	-	-	-	-	1	-	1	24.83:M3:20130728:61448:317:2
2685	1	4.13667	-	IPI00857509.1	19 KDA PROTEIN.	24.82		77254	77254							Hrf1(IPR005578)	180	6	IPI00857509.1		ELVDKNVSQLTRSTASSPSASSSITLQWTR + Phospho (ST) {13}	24.82	-	-	-	-	-	-	-	-	-	1	-	1	24.82:M3:20130728:61452:2669:1
1904	1	1.46	-	IPI00377611.4	ISOFORM 1 OF UNCHARACTERIZED PROTEIN KIAA1737.	24.82	UniProtKB/Swiss-Prot; Q8R0W1-1; K1737_MOUSE; M.	217732	217732								432	17	IPI00377611.4:IPI00798530.1		RQPSKAADTALPTLPPMVVMK + Oxidation (M) {20} + Phospho (ST) {4,13}	24.82	-	-	-	-	-	-	-	-	-	1	-	1	24.82:M3:20130728:61442:1863:1
1276	1	1.0787	-	IPI00223053.1	ADULT MALE PITUITARY GLAND CDNA, RIKEN FULL-LENGTH ENRICHED LIBRARY, CLONE:5330437I02 PRODUCT:HYPOTHETICAL DOMAIN OF UNKNOWN FUNCTION DUF33/ALPHA-2-MACROGLOBULIN FAMILY CONTAINING PROTEIN, FULL INSERT SEQUENCE.	24.81		319888	319888		GO:0004866	GO:0016021		endopeptidase inhibitor activity	integral to membrane	Acyl_transf_3(IPR002656) MacrogloblnA2(IPR001599) NRF_N(IPR006621)	685	23	IPI00223053.1:IPI00308997.2		SGPFYLGVDTFFLISGWLSAR + Phospho (ST) {15}	24.81	-	-	-	-	-	-	-	-	-	1	-	1	24.81:M3:20130728:61452:2150:1
1890	1	1.45882	-	IPI00312188.2	ISOFORM 1 OF AMSH-LIKE PROTEASE.	24.8	UniProtKB/Swiss-Prot; Q76N33-1; STALP_MOUSE; M.	76630	76630							Mov34_MPN_PAD1(IPR000555)	436	17	IPI00312188.2:IPI00881062.1		LAAMPDHTDVSLSPEERVRALSK + Oxidation (M) {4} + Phospho (ST) {8,13,22}	24.8	-	-	-	-	-	-	-	-	-	1	-	1	24.8:M3:20130728:61450:2420:1
1889	1	1.37667	-	IPI00307860.1	CHORION-SPECIFIC TRANSCRIPTION FACTOR GCMA.	24.78	UniProtKB/Swiss-Prot; P70348; GCM1_MOUSE; M.	14531	14531	GO:0060018	GO:0003700;GO:0008270	GO:0005634	astrocyte fate commitment	transcription factor activity;zinc ion binding	nucleus	GCM_motif(IPR003902)	436	18	IPI00307860.1		KVHMASASNSLR + Phospho (ST) {6,8,10}	24.78	-	-	-	-	-	-	-	-	-	1	-	1	24.78:M3:20130728:61448:976:1
2294	1	2.477	-	IPI00129245.1	VOMERONASAL RECEPTOR 1 E9.	24.77	UniProtKB/TrEMBL; Q8VIB8; Q8VIB8_MOUSE; M.	252909	252909	GO:0007186	GO:0001584;GO:0016503	GO:0016021	G-protein coupled receptor protein signalin...	rhodopsin-like receptor activity;pheromone receptor activity	integral to membrane	Vmron_rcpt_1(IPR004072)	308	10	IPI00129245.1		AMSISSTSILSTFQAITITPSNSK + Phospho (ST) {11,12,17,19}	24.77	-	-	-	-	-	-	-	-	-	1	-	1	24.77:M3:20130728:61456:2264:1
2885	1	6.19	-	IPI00404260.1	7 DAYS EMBRYO WHOLE BODY CDNA, RIKEN FULL-LENGTH ENRICHED LIBRARY, CLONE:C430016E07 PRODUCT:HYPOTHETICAL PROTEIN, FULL INSERT SEQUENCE.	24.76	UniProtKB/TrEMBL; Q8BQK3; Q8BQK3_MOUSE; M.										104	4	IPI00404260.1		TSAPASAAPASAPSGPAPASPGPR + Phospho (ST) {2}	24.76	-	-	-	-	-	-	-	-	-	1	-	1	24.76:M3:20130728:61450:1911:1
926	1	0.619	-	IPI00465812.2	ERYTHROCYTE PROTEIN BAND 4.1-LIKE 1 ISOFORM A.	24.76		13821	13821		GO:0005515			protein binding		Band_4.1_C(IPR008379) Band_4.1_N(IPR000299) Ez/rad/moesin(IPR000798) FERM-adjacent(IPR014847) FERM/acyl-CoA_bd_prot_3-hlx(IPR014352) PH_type(IPR011993) SAB(IPR007477)	879	40	IPI00465812.2:IPI00480250.2:IPI00652972.3:IPI00753967.1:IPI00830613.1:IPI00831205.1		SGKGAAAMIPGPQTVATEIR + Phospho (ST) {1,14}	24.76	-	-	-	-	-	-	-	-	-	1	-	1	24.76:M3:20130728:61454:1751:1
2434	1	1.54688	-	IPI00113299.1	H-2 CLASS II HISTOCOMPATIBILITY ANTIGEN, I-A BETA CHAIN PRECURSOR.	24.75	UniProtKB/Swiss-Prot; P18468; HB2I_MOUSE; M.	14969	14969	GO:0019886	GO:0005515		antigen processing and presentation of exog...	protein binding		Ig-like(IPR007110) Ig-like_fold(IPR013783) Ig/MHC_CS(IPR003006) Ig_C1-set(IPR003597) MHC_II_a/b_N(IPR014745) MHC_II_b_N(IPR000353)	264	16	IPI00113299.1:IPI00172021.1:IPI00172040.1:IPI00172041.1:IPI00473741.1:IPI00474425.1:IPI00474580.3:IPI00785367.1:IPI00788448.1:IPI00890000.1		VEPTVTVYPTK + Phospho (ST) {6,10} + Phospho (Y) {8}	24.75	-	-	-	-	-	-	-	-	-	1	-	1	24.75:M3:20130728:61448:875:1
2762	1	3.09	-	IPI00652144.1	ADULT MALE TESTIS CDNA, RIKEN FULL-LENGTH ENRICHED LIBRARY, CLONE:4932423K20 PRODUCT:HYPOTHETICAL PROTEIN, FULL INSERT SEQUENCE.	24.72	UniProtKB/TrEMBL; Q3V0C4; Q3V0C4_MOUSE; M.										149	8	IPI00652144.1		MHLGHSSGFVLNTPSPGR + Oxidation (M) {1}	24.72	-	-	-	-	-	-	-	-	-	1	-	1	24.72:M3:20130728:61444:1405:1
1987	1	1.2355	-	IPI00170272.2	ACTIVATED SPLEEN CDNA, RIKEN FULL-LENGTH ENRICHED LIBRARY, CLONE:F830206C17 PRODUCT:SIALYLTRANSFERASE 8 (ALPHA-2, 8- SIALYLTRANSFERASE) F, FULL INSERT SEQUENCE.	24.71	UniProtKB/TrEMBL; Q3T9N4; Q3T9N4_MOUSE; M.	241230	241230	GO:0006493;GO:0009247;GO:0016051	GO:0008373		protein amino acid O-linked glycosylation;glycolipid biosynthetic process;carbohydrate biosynthetic process	sialyltransferase activity		Glyco_trans_29(IPR001675) Sialyl_trans(IPR012163)	405	20	IPI00170272.2		MRSGGTLFALIGSLMLLLLLR + Oxidation (M) {1} + Phospho (ST) {3}	24.71	-	-	-	-	-	-	-	-	-	1	-	1	24.71:M3:20130728:61452:2112:1
1977	1	1.235	-	IPI00607934.1	ISOFORM 2 OF UNCHARACTERIZED PROTEIN C14ORF118 HOMOLOG.	24.7	UniProtKB/Swiss-Prot; Q6PE65-2; CN118_MOUSE; M.	70373	70373								408	20	IPI00607934.1		CSPAHCSASAPRCSGAGHPSSEAS + Phospho (ST) {9,14,20}	24.7	-	-	-	-	-	-	-	-	-	1	-	1	24.7:M3:20130728:61450:2358:1
2265	1	3.08625	-	IPI00411039.1	OLFACTORY RECEPTOR 1057.	24.69		404325	404325	GO:0007186;GO:0007608;GO:0050896	GO:0004984	GO:0005886;GO:0016021	G-protein coupled receptor protein signalin...;sensory perception of smell;response to stimulus	olfactory receptor activity	plasma membrane;integral to membrane	GPCR_Rhodpsn(IPR000276) Olfact_rcpt(IPR000725)	315	8	IPI00411039.1		LQTPMYFFLRHLAIINFGNSTVIAPK + Oxidation (M) {5} + Phospho (ST) {21} + Phospho (Y) {6}	24.69	-	-	-	-	-	-	-	-	-	1	-	1	24.69:M3:20130728:61452:2627:1
1223	1	1.2335	-	IPI00411025.1	LOW-DENSITY LIPOPROTEIN RECEPTOR-RELATED PROTEIN 10 PRECURSOR.	24.67	UniProtKB/Swiss-Prot; Q7TQH7; LRP10_MOUSE; M.	65107	65107	GO:0006629;GO:0006869	GO:0005041	GO:0016021	lipid metabolic process;lipid transport	low-density lipoprotein receptor activity	integral to membrane	CUB(IPR000859) LDL_rcpt_classA_cys-rich(IPR002172)	713	20	IPI00411025.1:IPI00654013.2		TNTPARAPETR + Phospho (ST) {1,3}	24.67	-	-	-	-	-	-	-	-	-	1	-	1	24.67:M3:20130728:61452:782:1
2252	1	1.644	-	IPI00108279.3	HYPOTHETICAL PROTEIN LOC73533.	24.66		73533	73533								319	15	IPI00108279.3:IPI00808211.2		RSLRPPAASSASGAARQR + Phospho (ST) {2,10}	24.66	-	-	-	-	-	-	-	-	-	1	-	1	24.66:M3:20130728:61452:1709:1
1975	1	1.233	-	IPI00556830.1	AT-RICH INTERACTIVE DOMAIN-CONTAINING PROTEIN 3C.	24.66	UniProtKB/Swiss-Prot; A6PWV5; ARI3C_MOUSE; M.	550619	550619								409	20	IPI00556830.1		EKLAPEEPPEK	24.66	-	-	-	-	-	-	-	-	-	1	-	1	24.66:M3:20130728:61456:705:1
2841	1	8.21667	-	IPI00457581.1	15 DAYS EMBRYO HEAD CDNA, RIKEN FULL-LENGTH ENRICHED LIBRARY, CLONE:D930037P12 PRODUCT:HYPOTHETICAL PHENYLALANINE-RICH REGION CONTAINING PROTEIN, FULL INSERT SEQUENCE.	24.65	UniProtKB/TrEMBL; Q8BIU2; Q8BIU2_MOUSE; M.	320365	320365								117	3	IPI00457581.1		LTTLNDLVLSR + Phospho (ST) {2,10}	24.65	-	-	-	-	-	-	-	-	-	1	-	1	24.65:M3:20130728:61442:729:1
2089	1	1.54	-	IPI00225719.3	MRNA EXPORT FACTOR.	24.64	UniProtKB/Swiss-Prot; Q8C570; RAE1L_MOUSE; M.	66679	66679							WD40/YVTN_repeat-like(IPR015943) WD40_repeat(IPR001680)	368	16	IPI00225719.3:IPI00757075.1		MSLFGSTSGFGTGGTSMFGSTTTDNHNPMK + Oxidation (M) {1,17,29} + Phospho (ST) {8}	24.64	-	-	-	-	-	-	-	-	-	1	-	1	24.64:M3:20130728:61446:2429:1
1441	1	1.07	-	IPI00467384.2	ISOFORM 1 OF ADP-RIBOSYLATION FACTOR-BINDING PROTEIN GGA2.	24.61	UniProtKB/Swiss-Prot; Q6P5E6-1; GGA2_MOUSE; M.	74105	74105							Clathrin_a/b/g-adaptin_app_Ig(IPR008152) Clathrin_g-adaptin_app(IPR008153) ENTH_VHS(IPR008942) GAT(IPR004152) VHS(IPR002014)	603	23	IPI00467384.2:IPI00554846.1		QPGAITLMGGGIQSLSADR + Oxidation (M) {8} + Phospho (ST) {16}	24.61	-	-	-	-	-	-	-	-	-	1	-	1	24.61:M3:20130728:61452:1666:1
1731	1	1.02542	-	IPI00267748.1	ISOFORM 8 OF B-CELL LYMPHOMA/LEUKEMIA 11A.	24.61	UniProtKB/Swiss-Prot; Q9QYE3-16; BC11A_MOUSE; M.	14025	14025	GO:0030183;GO:0030217	GO:0003714	GO:0005634	B cell differentiation;T cell differentiation	transcription corepressor activity	nucleus	Znf_C2H2(IPR007087) Znf_C2H2-like(IPR015880)	487	24	IPI00267748.1:IPI00272308.3:IPI00405328.2:IPI00405330.4		KLLLGSPSSLSPFSKR + Phospho (ST) {14}	24.61	-	-	-	-	-	-	-	-	-	1	-	1	24.61:M3:20130728:61444:1253:1
1839	1	1.06783	-	IPI00128739.1	TUBULIN DELTA CHAIN.	24.56	UniProtKB/Swiss-Prot; Q9R1K7; TBD_MOUSE; M.	56427	56427			GO:0005634			nucleus	Delta_tubulin(IPR002967) Tubulin(IPR000217) Tubulin_FtsZ(IPR003008)	455	23	IPI00128739.1:IPI00407238.1		SAALVSNSQLLVKPLDMIVGKAWNMFSSK + Phospho (ST) {1,27,28}	24.56	-	-	-	-	-	-	-	-	-	1	-	1	24.56:M3:20130728:61458:2450:1
879	1	0.792258	-	IPI00131397.1	CADHERIN-4 PRECURSOR.	24.56	UniProtKB/Swiss-Prot; P39038; CADH4_MOUSE; M.	12561	12561	GO:0007411;GO:0045773			axon guidance;positive regulation of axon extension			Cadherin(IPR002126) Cadherin_C_term(IPR000233) Cadherin_pro(IPR014868) Desmocollin(IPR009124)	913	31	IPI00131397.1:IPI00458224.1		TTGSVLPLLLLGLSGALR	24.56	-	-	-	-	-	-	-	-	-	1	-	1	24.56:M3:20130728:61452:1373:1
2256	1	1.75357	-	IPI00350361.4	SIMILAR TO C1GALT1-SPECIFIC CHAPERONE 1.	24.55		625870	625870								317	14	IPI00350361.4:IPI00395040.1:IPI00848966.2		MSEAER	24.55	-	-	-	-	-	-	-	-	-	1	-	1	24.55:M3:20130728:61458:392:2
1371	1	0.909259	-	IPI00454028.3	GUANYLATE BINDING PROTEIN 7.	24.55		229900	229900	GO:0006955	GO:0003924;GO:0005525		immune response	GTPase activity;GTP binding		Guanylate-bd_C(IPR003191) Guanylate-bd_N(IPR015894)	638	27	IPI00454028.3		AMEAER + Oxidation (M) {2}	24.55	-	-	-	-	-	-	-	-	-	1	-	1	24.55:M3:20130728:61458:392:1
1714	1	0.9816	-	IPI00118344.1	UDP-GLUCOSE 6-DEHYDROGENASE.	24.54	UniProtKB/Swiss-Prot; O70475; UGDH_MOUSE; M.	22235	22235	GO:0001702			gastrulation with mouth forming second			NAD(P)-bd(IPR016040) UDP-Glc/GDP-Man_DHase_C(IPR014027) UDP-Glc/GDP-Man_DHase_dimer(IPR014026) UDP-Glc/GDP-Man_DHase_dimer-bd(IPR014028) UDP-Glc/GDP-Man_DHase_N(IPR001732)	493	25	IPI00118344.1:IPI00881557.1		VPREQIVVDLSHPGVSADDQVSRLVTISK + Phospho (ST) {16}	24.54	-	-	-	-	-	-	-	-	-	1	-	1	24.54:M3:20130728:61448:2493:1
2905	1	8.17667	-	IPI00229158.3	ADULT MALE TESTIS CDNA, RIKEN FULL-LENGTH ENRICHED LIBRARY, CLONE:4930474M22 PRODUCT:HYPOTHETICAL PROTEIN, FULL INSERT SEQUENCE.	24.53	UniProtKB/TrEMBL; Q8CES2; Q8CES2_MOUSE; M.	74917	74917								95	3	IPI00229158.3		TSCWVSRGSSRIAGDR + Phospho (ST) {1,2}	24.53	-	-	-	-	-	-	-	-	-	1	-	1	24.53:M3:20130728:61446:1517:1
1012	1	0.742424	-	IPI00652498.2	ISOFORM 3 OF WD REPEAT-CONTAINING PROTEIN 81.	24.5	UniProtKB/Swiss-Prot; Q5ND34-3; WDR81_MOUSE; M.	192652	192652								827	33	IPI00652498.2:IPI00776350.1		MDGQPAASSGLGLPDYR + Phospho (ST) {9}	24.5	-	-	-	-	-	-	-	-	-	1	-	1	24.5:M3:20130728:61446:1307:1
2801	1	4.08167	-	IPI00108610.1	T-CELL RECEPTOR ALPHA CHAIN V REGION 2B4 PRECURSOR.	24.49	UniProtKB/Swiss-Prot; P01739; TVA2_MOUSE; M.										132	6	IPI00108610.1		LIFGTGTLLSVK + Phospho (ST) {5,7,10}	24.49	24.12	21.9	-	-	-	-	-	-	-	1	-	1	24.49:M3:20130728:61452:957:1;24.12:M3:20130728:61444:855:1;21.9:M3:20130728:61450:966:1
1049	1	0.741515	-	IPI00311187.4	RAL GUANINE NUCLEOTIDE DISSOCIATION STIMULATOR-LIKE 1.	24.47		19731	19731								803	33	IPI00311187.4:IPI00623603.2:IPI00754216.2		SIMLTSQDK + Phospho (ST) {1}	24.47	20.21	-	-	-	-	-	-	-	-	1	-	1	24.47:M3:20130728:61446:506:1;20.21:M3:20130728:61450:467:1
1089	1	0.699143	-	IPI00421174.6	12 DAYS EMBRYO MALE WOLFFIAN DUCT INCLUDES SURROUNDING REGION CDNA, RIKEN FULL-LENGTH ENRICHED LIBRARY, CLONE:6720468K13 PRODUCT:WEAKLY SIMILAR TO HYPOTHETICAL PROTEIN DKFZP434O2413.1.	24.47		214552	214552								783	35	IPI00421174.6:IPI00760099.4:IPI00875608.1		SSIAEPQSK	24.47	-	-	-	-	-	-	-	-	-	1	-	1	24.47:M3:20130728:61454:365:1
2610	1	2.71667	-	IPI00411115.1	RAS-RELATED PROTEIN RAB-8B.	24.45	UniProtKB/Swiss-Prot; P61028; RAB8B_MOUSE; M.	235442	235442							GTPase_Rab(IPR003579) Ras(IPR013753) Ras_trnsfrmng(IPR001806) Small_GTP_bd(IPR005225)	207	9	IPI00411115.1		KMNDSNSSGAGGPVK + Oxidation (M) {2} + Phospho (ST) {8}	24.45	-	-	-	-	-	-	-	-	-	1	-	1	24.45:M3:20130728:61446:962:1
17	1	1.43824	-	IPI00467083.1	IGH PROTEIN.	24.45	UniProtKB/TrEMBL; Q91X92; Q91X92_MOUSE; M.	16031	16031;16061;238447;380793;380794;544903;544910;634275;675659								482	17	IPI00467083.1		YYCARDSNYEGAMDYWGQGTSVTVSSEPAR + Oxidation (M) {13} + Phospho (ST) {7,25,26} + Phospho (Y) {2}	24.45	-	-	-	-	-	-	-	-	-	1	-	1	24.45:M3:20130728:61458:2495:1
1548	1	0.815	-	IPI00224461.3	TETRATRICOPEPTIDE REPEAT PROTEIN 26.	24.45	UniProtKB/Swiss-Prot; Q8BS45; TTC26_MOUSE; M.	264134	264134							TPR-like_helical(IPR011990) TPR_region(IPR013026)	554	30	IPI00224461.3		GVVNAALGQEMGSR + Oxidation (M) {11} + Phospho (ST) {13}	24.45	-	-	-	-	-	-	-	-	-	1	-	1	24.45:M3:20130728:61450:951:1
2477	1	2.71333	-	IPI00224728.1	10, 11 DAYS EMBRYO WHOLE BODY CDNA, RIKEN FULL-LENGTH ENRICHED LIBRARY, CLONE:2810024G22 PRODUCT:CD63 ANTIGEN, FULL INSERT SEQUENCE.	24.42	UniProtKB/TrEMBL; Q8BT06; Q8BT06_MOUSE; M.	12512	12512			GO:0005764;GO:0005770			lysosome;late endosome	Transmem_4(IPR000301)	249	9	IPI00224728.1		RTSGSAGPTAMAVEGGMKCVK + Oxidation (M) {11,17} + Phospho (ST) {3}	24.42	-	-	-	-	-	-	-	-	-	1	-	1	24.42:M3:20130728:61458:1812:1
1194	1	0.61025	-	IPI00114618.1	E3 UBIQUITIN-PROTEIN LIGASE LRSAM1.	24.41	UniProtKB/Swiss-Prot; Q80ZI6; LRSM1_MOUSE; M.	227738	227738							LRR(IPR001611) SAM(IPR001660) SAM_2(IPR011510) SAM_type(IPR013761) Znf_RING(IPR001841)	727	40	IPI00114618.1:IPI00749593.2:IPI00751020.1:IPI00751244.1:IPI00751748.1:IPI00757234.1		EAGADDILDISK + Phospho (ST) {11}	24.41	-	-	-	-	-	-	-	-	-	1	-	1	24.41:M3:20130728:61448:674:1
1023	1	0.787097	-	IPI00123548.2	A DISINTEGRIN AND METALLOPROTEASE DOMAIN 3.	24.4		11497	11497	GO:0006508;GO:0007339	GO:0004222	GO:0009986;GO:0016021;GO:0045121	proteolysis;binding of sperm to zona pellucida	metalloendopeptidase activity	cell surface;integral to membrane;lipid raft	ADAM_cysteine(IPR006586) Blood-coag_inhib_Disintegrin(IPR001762) EGF(IPR006210) EGF_3(IPR000742) EGF_extracell(IPR013111) EGF_like_reg_CS(IPR013032) Peptidase_M12B(IPR001590) Peptidase_M12B_N(IPR002870)	822	31	IPI00123548.2		IDYSPLK	24.4	-	-	-	-	-	-	-	-	-	1	-	1	24.4:M3:20130728:61444:325:1
2136	1	1.52375	-	IPI00134106.3	PROTEIN KTI12 HOMOLOG.	24.38	UniProtKB/Swiss-Prot; Q9D1R2; KTI12_MOUSE; M.	100087	100087							Chromatin_KTI12(IPR013641)	351	16	IPI00134106.3		AETGGKSQAAGAVEEQR + Phospho (ST) {3,7}	24.38	-	-	-	-	-	-	-	-	-	1	-	1	24.38:M3:20130728:61442:1223:1
2901	1	4.874	-	IPI00114099.2	APOLIPOPROTEIN C-III PRECURSOR.	24.37	UniProtKB/Swiss-Prot; P33622; APOC3_MOUSE; M.	11814	11814	GO:0006642;GO:0008203;GO:0019433			triacylglycerol mobilization;cholesterol metabolic process;triacylglycerol catabolic process			Apo-CIII(IPR008403)	99	5	IPI00114099.2:IPI00885860.1		TVQDALSSVQESDIAVVAR	24.37	-	-	-	-	-	-	-	-	-	1	-	1	24.37:M3:20130728:61446:1548:1
1270	1	0.786129	-	IPI00421196.4	MAMMARY GLAND RCB-0526 JYG-MC(A) CDNA, RIKEN FULL-LENGTH ENRICHED LIBRARY, CLONE:G830040D19 PRODUCT:DEAD/H (ASP-GLU-ALA-ASP/HIS) BOX POLYPEPTIDE 31, FULL INSERT SEQUENCE.	24.37		227674	227674		GO:0003676;GO:0005524;GO:0008026			nucleic acid binding;ATP binding;ATP-dependent helicase activity		DEAD-like_N(IPR014001) DNA/RNA_helicase_C(IPR001650) DNA/RNA_helicase_DEAD/DEAH_N(IPR011545) Helicase_SF1/SF2_ATP-bd(IPR014021) RNA-helicase_DEAD-box_CS(IPR000629) RNA_helicase_DEAD_Q_motif(IPR014014)	687	31	IPI00421196.4:IPI00875116.2		KHQVSSDAPPAK + Phospho (ST) {6}	24.37	-	-	-	-	-	-	-	-	-	1	-	1	24.37:M3:20130728:61454:714:1
2328	1	2.70556	-	IPI00126665.1	OLFACTORY RECEPTOR MOR105-5P.	24.35	UniProtKB/TrEMBL; Q8VFY8; Q8VFY8_MOUSE; M.	258713	258713	GO:0007186	GO:0004984	GO:0005886;GO:0016021	G-protein coupled receptor protein signalin...	olfactory receptor activity	plasma membrane;integral to membrane	GPCR_Rhodpsn(IPR000276) Olfact_rcpt(IPR000725) Olfact_rcpt_MOR105-like(IPR015545)	299	9	IPI00126665.1:IPI00408467.2		TLAVVYSVLTPLANPIIYSLR + Phospho (ST) {1,7,19} + Phospho (Y) {6}	24.35	-	-	-	-	-	-	-	-	-	1	-	1	24.35:M3:20130728:61448:2189:1
2500	1	1.73929	-	IPI00756963.3	ADULT MALE SPINAL CORD CDNA, RIKEN FULL-LENGTH ENRICHED LIBRARY, CLONE:A330108G10 PRODUCT:GROWTH FACTOR RECEPTOR BOUND PROTEIN 2- ASSOCIATED PROTEIN 3, FULL INSERT SEQUENCE.	24.35		210710	210710	GO:0030225	GO:0005515		macrophage differentiation	protein binding		Pcc1(IPR015419)	244	14	IPI00756963.3		ISINNFLDQLSLVMR + Phospho (ST) {11}	24.35	-	-	-	-	-	-	-	-	-	1	-	1	24.35:M3:20130728:61448:1383:1
1688	1	1.0587	-	IPI00421157.4	TORSIN-1A-INTERACTING PROTEIN 2.	24.35	UniProtKB/Swiss-Prot; Q8BYU6; TOIP2_MOUSE; M.	240832	240832		GO:0005515	GO:0005783		protein binding	endoplasmic reticulum	LAP1C(IPR008662)	502	23	IPI00421157.4		MSQSLKSQNTNMSDSGCR + Oxidation (M) {12}	24.35	-	-	-	-	-	-	-	-	-	1	-	1	24.35:M3:20130728:61442:1487:1
2249	1	1.86923	-	IPI00323807.1	TASTE RECEPTOR TYPE 2 MEMBER 39.	24.3	UniProtKB/Swiss-Prot; Q7TQA5; T2R39_MOUSE; M.	353148	353148	GO:0001580	GO:0008527	GO:0016021	detection of chemical stimulus involved in ...	taste receptor activity	integral to membrane	TAS2_rcpt(IPR007960)	319	13	IPI00323807.1		HLQSQIHLYLQNRF + Phospho (Y) {9}	24.3	-	-	-	-	-	-	-	-	-	1	-	1	24.3:M3:20130728:61444:1366:1
1676	1	1.35	-	IPI00109313.1	UNCHARACTERIZED PROTEIN C2ORF29 HOMOLOG.	24.3	UniProtKB/Swiss-Prot; Q9CWN7; CB029_MOUSE; M.	52846	52846								505	18	IPI00109313.1		LLKTLDTGETPSETK + Phospho (ST) {10,12,14}	24.3	-	-	-	-	-	-	-	-	-	1	-	1	24.3:M3:20130728:61444:1360:1
2260	1	1.73357	-	IPI00222284.4	ALDO-KETO REDUCTASE FAMILY 1, MEMBER B10.	24.27		67861	67861		GO:0016491			oxidoreductase activity		Aldo/ket_red(IPR001395)	316	14	IPI00222284.4:IPI00750687.1		AAFVTLLTGAK + Phospho (ST) {8}	24.27	-	-	-	-	-	-	-	-	-	1	-	1	24.27:M3:20130728:61456:621:1
1799	1	1.15571	-	IPI00130957.1	SERINE/THREONINE-PROTEIN KINASE PFTAIRE-1.	24.27	UniProtKB/Swiss-Prot; O35495; PFTK1_MOUSE; M.	18647	18647		GO:0004672	GO:0005634;GO:0005829		protein kinase activity	nucleus;cytosol	Prot_kinase_core(IPR000719) Protein_kinase_ATP_bd_CS(IPR017441) Ser_thr_pkin_AS(IPR008271) Ser_thr_pkinase(IPR002290)	469	21	IPI00130957.1:IPI00461099.1:IPI00473186.1:IPI00474969.1:IPI00856237.1:IPI00856817.1:IPI00894699.1		VRRHSSPSSPTSPK + Phospho (ST) {5,6,8,9}	24.27	-	-	-	-	-	-	-	-	-	1	-	1	24.27:M3:20130728:61450:1485:1
1336	1	0.9708	-	IPI00849483.1	SIMILAR TO INHBB PROTEIN.	24.27		100046802	100046802							Inhibin_asu(IPR002405) Inhibin_betaB(IPR000381) TGFb(IPR001839) TGFb_N(IPR001111) TGFbeta(IPR015615)	658	25	IPI00849483.1		RPGGLGTSSLSPPAGPEQGRR + Phospho (ST) {11}	24.27	-	-	-	-	-	-	-	-	-	1	-	1	24.27:M3:20130728:61454:1790:1
2471	1	2.20545	-	IPI00855040.1	SIMILAR TO DOUBLESEX AND MAB-3 RELATED TRANSCRIPTION FACTOR 8.2.	24.26		631088	631088								251	11	IPI00855040.1:IPI00855049.1		HGKMTNSYLWNTR + Oxidation (M) {4} + Phospho (ST) {7} + Phospho (Y) {8}	24.26	-	-	-	-	-	-	-	-	-	1	-	1	24.26:M3:20130728:61448:1300:1
1667	1	1.2115	-	IPI00409269.3	ACTIVIN RECEPTOR TYPE-1 PRECURSOR.	24.23	UniProtKB/Swiss-Prot; P37172; ACVR1_MOUSE; M.	11477	11477	GO:0001569;GO:0001701;GO:0001702;GO:0001707;GO:0001755;GO:0002526;GO:0007179;GO:0007281;GO:0007368;GO:0007507;GO:0051145;GO:0060037	GO:0016361;GO:0048185;GO:0050431	GO:0005887;GO:0045177	patterning of blood vessels;in utero embryonic development;gastrulation with mouth forming second;mesoderm formation;neural crest cell migration;acute inflammatory response;transforming growth factor beta receptor si...;germ cell development;determination of left/right symmetry;heart development;smooth muscle cell differentiation;pharyngeal system development	activin receptor activity;type I;activin binding;transforming growth factor beta binding	integral to plasma membrane;apical part of cell	Activin_II_recpt(IPR000333) Activin_rcpt(IPR000472) Prot_kinase_core(IPR000719) Protein_kinase_ATP_bd_CS(IPR017441) Ser_thr_pkin_AS(IPR008271) TGF_beta_rcpt_GS(IPR003605)	509	20	IPI00409269.3		TLTKIDNSLDK	24.23	-	-	-	-	-	-	-	-	-	1	-	1	24.23:M3:20130728:61458:725:1
1524	1	0.807667	-	IPI00338637.1	ISOFORM 3 OF FERM DOMAIN-CONTAINING PROTEIN 6.	24.23	UniProtKB/Swiss-Prot; Q8C0V9-3; FRMD6_MOUSE; M.	319710	319710							Band_4.1_N(IPR000299) FERM/acyl-CoA_bd_prot_3-hlx(IPR014352) PH_type(IPR011993)	563	30	IPI00338637.1		SPQAGTSKNR	24.23	-	-	-	-	-	-	-	-	-	1	-	1	24.23:M3:20130728:61454:451:1
749	1	0.654865	-	IPI00173277.1	PHOSPHATIDYLINOSITOL 4,5-BISPHOSPHATE 5-PHOSPHATASE A.	24.23	UniProtKB/Swiss-Prot; P59644; PI5PA_MOUSE; M.	170835	170835							Endo/exonuclease/phosphatase(IPR005135) IPPc(IPR000300)	1003	37	IPI00173277.1:IPI00817046.1		SLGQLVISASAMPRPSPAPLGSVLTPTSRDQK + Oxidation (M) {12} + Phospho (ST) {8,10,16,22}	24.23	-	-	-	-	-	-	-	-	-	1	-	1	24.23:M3:20130728:61456:2548:1
1502	1	0.930769	-	IPI00673326.1	RSHL2A PROTEIN.	24.2	UniProtKB/TrEMBL; Q2YDC8; Q2YDC8_MOUSE; M.	66832	66832								573	26	IPI00673326.1		QNETSQKISARAFTQQYLADLLPSVFDSLR + Phospho (ST) {24,28} + Phospho (Y) {17}	24.2	-	-	-	-	-	-	-	-	-	1	-	1	24.2:M3:20130728:61450:2710:1
647	1	0.60475	-	IPI00229645.2	CYTOSPIN-A.	24.19	UniProtKB/Swiss-Prot; Q2KN98; CYTSA_MOUSE; M.	74392	74392								1118	40	IPI00229645.2:IPI00875690.1		DISASEGASPASLMAMGTTSPQLSLSSSPTASVTPSTR + Oxidation (M) {14,16} + Phospho (ST) {34}	24.19	-	-	-	-	-	-	-	-	-	1	-	1	24.19:M3:20130728:61452:2754:1
1014	1	0.618718	-	IPI00229842.2	ISOFORM 1 OF FLAVIN-CONTAINING AMINE OXIDASE DOMAIN-CONTAINING PROTEIN 1.	24.13	UniProtKB/Swiss-Prot; Q8CIG3-1; AOF1_MOUSE; M.	218214	218214							Adrndx_reductase(IPR000759) Amino_oxidase(IPR002937) SWIRM(IPR007526) Znf_CW(IPR011124)	826	39	IPI00229842.2:IPI00407355.2:IPI00857259.1		CAKNGYTSR + Phospho (ST) {7}	24.13	-	-	-	-	-	-	-	-	-	1	-	1	24.13:M3:20130728:61452:526:1
1934	1	1.41824	-	IPI00460695.1	MIDDLE T ANTIGEN.	24.11	UniProtKB/TrEMBL; Q04188; Q04188_MOUSE; M.	100048775	100048775		GO:0031072			heat shock protein binding		DnaJ_N(IPR001623) Papo_T_antigen(IPR003354)	421	17	IPI00460695.1		AATVHYTMTTGHSAMEASTSQGNGMISSESGTPAISRR + Phospho (ST) {28}	24.11	-	-	-	-	-	-	-	-	-	1	-	1	24.11:M3:20130728:61452:2783:1
2396	1	2.67	-	IPI00314984.4	13 DAYS EMBRYO FORELIMB CDNA, RIKEN FULL-LENGTH ENRICHED LIBRARY, CLONE:5930438N24 PRODUCT:FUS INTERACTING PROTEIN (SERINE-ARGININE RICH) 1, FULL INSERT SEQUENCE.	24.03	UniProtKB/TrEMBL; Q3UYX6; Q3UYX6_MOUSE; M.	14105	14105	GO:0000244;GO:0000395	GO:0050733	GO:0005737	assembly of spliceosomal tri-snRNP;nuclear mRNA 5'-splice site recognition	RS domain binding	cytoplasm	a_b_plait_nuc_bd(IPR012677) RRM_RNP1(IPR000504)	278	9	IPI00314984.4:IPI00473196.1		SFSRSKSNSR + Phospho (ST) {5}	24.03	-	-	-	-	-	-	-	-	-	1	-	1	24.03:M3:20130728:61454:614:1
1968	1	1.33444	-	IPI00466120.1	ELAVL4 PROTEIN.	24.02	UniProtKB/TrEMBL; Q80XH9; Q80XH9_MOUSE; M.	15572	15572		GO:0000166;GO:0003723			nucleotide binding;RNA binding		a_b_plait_nuc_bd(IPR012677) ELAD_HUD_SF(IPR006548) Hud_Sxl_RNA(IPR002343) RRM_RNP1(IPR000504)	412	18	IPI00466120.1:IPI00649229.1:IPI00876235.1		LMSGPVPPSACPPR + Oxidation (M) {2} + Phospho (ST) {3,9}	24.02	-	-	-	-	-	-	-	-	-	1	-	1	24.02:M3:20130728:61458:1193:1
783	1	0.60025	-	IPI00387189.2	B16 F10Y CELLS CDNA, RIKEN FULL-LENGTH ENRICHED LIBRARY, CLONE:G370012E12 PRODUCT:SIMILAR TO VACUOLAR PROTEIN SORTING PROTEIN 18, FULL INSERT SEQUENCE.	24.01	UniProtKB/TrEMBL; Q3UG80; Q3UG80_MOUSE; M.	228545	228545	GO:0007032	GO:0003779	GO:0005769;GO:0005884	endosome organization and biogenesis	actin binding	early endosome;actin filament	Pep3_Vps18(IPR007810)	974	40	IPI00387189.2		KLGAAPPPTKGSVK + Phospho (ST) {12}	24.01	-	-	-	-	-	-	-	-	-	1	-	1	24.01:M3:20130728:61458:933:1
2868	1	4	-	IPI00653151.1	ADULT INNER EAR CDNA, RIKEN FULL-LENGTH ENRICHED LIBRARY, CLONE:F930017M11 PRODUCT:HYPOTHETICAL PROTEIN, FULL INSERT SEQUENCE.	24	UniProtKB/TrEMBL; Q3TZ85; Q3TZ85_MOUSE; M.	100038382	100038382								109	6	IPI00653151.1		YTGIDNPSSAVGTQNPR + Phospho (ST) {8,13} + Phospho (Y) {1}	24	-	-	-	-	-	-	-	-	-	1	-	1	24:M3:20130728:61458:1641:1
2632	1	2.399	-	IPI00895361.1	23 KDA PROTEIN.	23.99		64657	64657							Ribosomal_S10(IPR001848)	201	10	IPI00895361.1:IPI00895548.1		TTRAGGLALSASMK + Oxidation (M) {13} + Phospho (ST) {12}	23.99	-	-	-	-	-	-	-	-	-	1	-	1	23.99:M3:20130728:61446:829:1
1858	1	0.999167	-	IPI00848810.1	HYPOTHETICAL PROTEIN LOC211378.	23.98		211378	211378							Krueppel-associated_box(IPR001909) Znf_C2H2(IPR007087) Znf_C2H2-like(IPR015880) Znf_C2H2/integrase_DNA-bd(IPR013087) Znf_C2H2_sub(IPR007086)	446	24	IPI00848810.1		AFSVKHSLQTHIGIHTGEKPYK + Phospho (ST) {3,7,10}	23.98	-	-	-	-	-	-	-	-	-	1	-	1	23.98:M3:20130728:61442:2063:1
1086	1	0.631053	-	IPI00330276.1	UBIQUITIN CARBOXYL-TERMINAL HYDROLASE 1.	23.98	UniProtKB/Swiss-Prot; Q8BJQ2; UBP1_MOUSE; M.	230484	230484							Peptidase_C19(IPR001394)	784	38	IPI00330276.1		NVEGIGLLGGQK	23.98	-	-	-	-	-	-	-	-	-	1	-	1	23.98:M3:20130728:61446:555:1
1618	1	1.598	-	IPI00131169.7	ES CELLS CDNA, RIKEN FULL-LENGTH ENRICHED LIBRARY, CLONE:2410095A01 PRODUCT:D6MM5E PROTEIN, FULL INSERT SEQUENCE.	23.97		110958	110958								529	15	IPI00131169.7		TTSRGTSAAMKISHQPPR + Oxidation (M) {10} + Phospho (ST) {1,7,13}	23.97	-	-	-	-	-	-	-	-	-	1	-	1	23.97:M3:20130728:61456:1774:1
2808	1	4.79	-	IPI00669728.3	SIMILAR TO IGHG PROTEIN.	23.95		633719	633719							Ig-like(IPR007110) Ig-like_fold(IPR013783) Ig_V-set(IPR013106) Ig_V-set_sub(IPR003596)	128	5	IPI00669728.3		ASGYPFTSYWMHWVK + Phospho (ST) {7}	23.95	-	-	-	-	-	-	-	-	-	1	-	1	23.95:M3:20130728:61442:1346:1
1566	1	1.26053	-	IPI00228973.4	ISOFORM 1 OF MITOCHONDRIAL SODIUM/HYDROGEN EXCHANGER NHA2.	23.95	UniProtKB/Swiss-Prot; Q5BKR2-1; NHDC2_MOUSE; M.	97086	97086							Na_H_porter(IPR006153)	547	19	IPI00228973.4		SEPTEGSNLLTSGEKKPQDSPTEPNGLQSLR + Phospho (ST) {7,11,12}	23.95	-	-	-	-	-	-	-	-	-	1	-	1	23.95:M3:20130728:61448:2576:1
750	1	0.63	-	IPI00622946.2	ISOFORM 4 OF PALLADIN.	23.94	UniProtKB/Swiss-Prot; Q9ET54-4; PALLD_MOUSE; M.	72333	72333		GO:0005515	GO:0005634;GO:0005884		protein binding	nucleus;actin filament	Ig-like(IPR007110) Ig-like_fold(IPR013783) Ig_I-set(IPR013098) Ig_sub2(IPR003598)	1002	38	IPI00622946.2:IPI00756702.2:IPI00856302.1:IPI00856926.1:IPI00858000.1:IPI00858129.1		EDAGWYTVSAKNEAGIVSCTAR + Phospho (ST) {7,18,20} + Phospho (Y) {6}	23.94	-	-	-	-	-	-	-	-	-	1	-	1	23.94:M3:20130728:61456:2199:1
1038	1	0.747812	-	IPI00890250.1	91 KDA PROTEIN.	23.93										Homeobox(IPR001356) Homeodomain_like(IPR009057) Znf_C2H2(IPR007087) Znf_C2H2-like(IPR015880)	810	32	IPI00890250.1		CNFSNTSFCSMK + Oxidation (M) {11} + Phospho (ST) {10}	23.93	-	-	-	-	-	-	-	-	-	1	-	1	23.93:M3:20130728:61456:1073:1
1249	1	0.797	-	IPI00308938.6	CALPAIN-2 CATALYTIC SUBUNIT PRECURSOR.	23.91	UniProtKB/Swiss-Prot; O08529; CAN2_MOUSE; M.	12334	12334	GO:0001824;GO:0007520	GO:0004198		blastocyst development;myoblast fusion	calcium-dependent cysteine-type endopeptida...		EF-Hand_type(IPR011992) EF_hand_Ca_bd(IPR002048) Pept_cys_AS(IPR000169) Peptidase_C2(IPR001300)	700	30	IPI00308938.6:IPI00622742.1		INGCYEALSGGATTEGFEDFTGGIAEWYELR + Phospho (ST) {9}	23.91	-	-	-	-	-	-	-	-	-	1	-	1	23.91:M3:20130728:61446:2509:1
2931	1	7.96667	-	IPI00876468.1	HYPOTHETICAL PROTEIN.	23.9		100044967	100044967								50	3	IPI00876468.1		MRVTGVGRR + Oxidation (M) {1} + Phospho (ST) {4}	23.9	-	-	-	-	-	-	-	-	-	1	-	1	23.9:M3:20130728:61450:487:1
1867	1	1.40588	-	IPI00276914.1	RAB11 FAMILY INTERACTING PROTEIN 3.	23.9		215445	215445		GO:0005515	GO:0016020		protein binding	membrane		444	17	IPI00276914.1:IPI00461984.1:IPI00670955.1		KMGDRLSHER + Oxidation (M) {2}	23.9	-	-	-	-	-	-	-	-	-	1	-	1	23.9:M3:20130728:61456:689:1
793	1	0.628158	-	IPI00115321.3	SERINE/THREONINE-PROTEIN KINASE 10.	23.87	UniProtKB/Swiss-Prot; O55098; STK10_MOUSE; M.	20868	20868		GO:0004674			protein serine/threonine kinase activity		Prot_kinase_core(IPR000719) Protein_kinase_ATP_bd_CS(IPR017441) Ser_thr_pkin_AS(IPR008271) Ser_thr_pkinase(IPR002290)	966	38	IPI00115321.3:IPI00831595.1		ETGALAAAK + Phospho (ST) {2}	23.87	-	-	-	-	-	-	-	-	-	1	-	1	23.87:M3:20130728:61452:330:1
1354	1	0.794	-	IPI00308568.1	WEE1-LIKE PROTEIN KINASE.	23.82	UniProtKB/Swiss-Prot; P47810; WEE1_MOUSE; M.	22390	22390		GO:0004715			non-membrane spanning protein tyrosine kina...		Prot_kinase_core(IPR000719) Protein_kinase_ATP_bd_CS(IPR017441) Ser_thr_pkin_AS(IPR008271) Wee1-like_protein_kinase(IPR017164)	646	30	IPI00308568.1		STTQSNRTSR + Phospho (ST) {9}	23.82	-	-	-	-	-	-	-	-	-	1	-	1	23.82:M3:20130728:61452:595:1
1404	1	0.743437	-	IPI00380950.7	SIMILAR TO BRAIN-ENRICHED GUANYLATE KINASE-ASSOCIATED PROTEIN ISOFORM 1.	23.79		380785	380785								619	32	IPI00380950.7		AASPCNYSERYYGGGGGGGAAGGGSPGDK + Phospho (ST) {3,8} + Phospho (Y) {11}	23.79	-	-	-	-	-	-	-	-	-	1	-	1	23.79:M3:20130728:61448:2379:1
2759	1	3.96333	-	IPI00124872.1	DD64 PROTEIN.	23.78	UniProtKB/TrEMBL; Q9JM85; Q9JM85_MOUSE; M.	114660	114660								150	6	IPI00124872.1		LSPTTSHSQQSIPSR + Phospho (ST) {14}	23.78	-	-	-	-	-	-	-	-	-	1	-	1	23.78:M3:20130728:61448:1211:1
1140	1	0.742812	-	IPI00153607.1	DEOXYNUCLEOTIDYLTRANSFERASE TERMINAL-INTERACTING PROTEIN 2.	23.77	UniProtKB/Swiss-Prot; Q8R2M2; TDIF2_MOUSE; M.	99480	99480							Fcf2(IPR014810)	758	32	IPI00153607.1		RQIVIASTSK + Phospho (ST) {8}	23.77	-	-	-	-	-	-	-	-	-	1	-	1	23.77:M3:20130728:61458:663:1
2074	1	1.48438	-	IPI00117975.1	PULMONARY SURFACTANT-ASSOCIATED PROTEIN D PRECURSOR.	23.75	UniProtKB/Swiss-Prot; P50404; SFTPD_MOUSE; M.	20390	20390	GO:0043129;GO:0048286			surfactant homeostasis;alveolus development			C-type_lectin(IPR001304) C-type_lectin-like(IPR016186) Clg_helix(IPR008161) Collagen(IPR008160) Surfac_D-trimer(IPR015097)	374	16	IPI00117975.1:IPI00624893.3		QAGGQLASPR + Phospho (ST) {8}	23.75	-	-	-	-	-	-	-	-	-	1	-	1	23.75:M3:20130728:61448:483:1
2506	1	1.97333	-	IPI00459553.1	SIMILAR TO RNA AND EXPORT FACTOR BINDING PROTEIN 1-II ISOFORM 1.	23.68		435616	435616							a_b_plait_nuc_bd(IPR012677) RRM_RNP1(IPR000504)	241	12	IPI00459553.1:IPI00665711.1:IPI00753700.3:IPI00850000.1		NPGSGGYGGGGTRR + Phospho (ST) {4,12} + Phospho (Y) {7}	23.68	-	-	-	-	-	-	-	-	-	1	-	1	23.68:M3:20130728:61446:941:1
1810	1	1.07636	-	IPI00344477.4	ZINC FINGER PROTEIN 275.	23.68		27081	27081	GO:0006355	GO:0003676;GO:0008270	GO:0005634	regulation of transcription, DNA-dependent	nucleic acid binding;zinc ion binding	nucleus	Krueppel-associated_box(IPR001909) Znf_C2H2(IPR007087) Znf_C2H2-like(IPR015880) Znf_C2H2/integrase_DNA-bd(IPR013087) Znf_C2H2_sub(IPR007086)	464	22	IPI00344477.4:IPI00776158.1		MGEEAQLQEMASTSSPRANDPSAEVK + Oxidation (M) {1,10} + Phospho (ST) {13}	23.68	-	-	-	-	-	-	-	-	-	1	-	1	23.68:M3:20130728:61448:2356:1
2935	1	23.66	-	IPI00474410.1	ADULT SKELETAL MUSCLE MYOSIN HEAVY CHAIN MRNA CARBOXYL-END, SEGMENT 2 (FRAGMENT).	23.66	UniProtKB/TrEMBL; Q61933; Q61933_MOUSE; M.	17884	17884		GO:0003774;GO:0005524	GO:0016459		motor activity;ATP binding	myosin complex	Myosin_tail(IPR002928)	40	1	IPI00474410.1		EQDTSAHTERMK + Oxidation (M) {11} + Phospho (ST) {4}	23.66	-	-	-	-	-	-	-	-	-	1	-	1	23.66:M3:20130728:61452:1014:1
1677	1	1.07455	-	IPI00460063.2	PRENYLCYSTEINE OXIDASE PRECURSOR.	23.64	UniProtKB/Swiss-Prot; Q9CQF9; PCYOX_MOUSE; M.	66881	66881	GO:0030328	GO:0001735		prenylcysteine catabolic process	prenylcysteine oxidase activity		Adrndx_reductase(IPR000759) FAD_pyr_nucl-diS_OxRdtase(IPR013027) Prenylcys_lyase(IPR010795) Prenylcysteine_Oxase(IPR017046)	505	22	IPI00460063.2:IPI00856185.1		MHMWVEDLLDKFMR + Oxidation (M) {1,3,13}	23.64	-	-	-	-	-	-	-	-	-	1	-	1	23.64:M3:20130728:61456:1467:1
2452	1	3.37571	-	IPI00785260.1	ES CELLS CDNA, RIKEN FULL-LENGTH ENRICHED LIBRARY, CLONE:2400004F01 PRODUCT:TCF3 (E2A) FUSION PARTNER, FULL INSERT SEQUENCE (FRAGMENT).	23.63	UniProtKB/TrEMBL; Q9CRJ8; Q9CRJ8_MOUSE; M.	69714	69714								259	7	IPI00785260.1:IPI00807887.1		VGASLTPELAPVQIK + Phospho (ST) {4,6}	23.63	-	-	-	-	-	-	-	-	-	1	-	1	23.63:M3:20130728:61442:1043:1
2061	1	1.57467	-	IPI00322931.3	NOD-DERIVED CD11C +VE DENDRITIC CELLS CDNA, RIKEN FULL-LENGTH ENRICHED LIBRARY, CLONE:F630119H08 PRODUCT:PEROXISOMAL DELTA3, DELTA2-ENOYL- COENZYME A ISOMERASE, FULL INSERT SEQUENCE.	23.62	UniProtKB/TrEMBL; Q3TCD4; Q3TCD4_MOUSE; M.	23986	23986	GO:0008152	GO:0000062;GO:0016853		metabolic process	acyl-CoA binding;isomerase activity		Acyl-CoA-binding_protein(IPR000582) Crotonase_core(IPR001753) FERM/acyl-CoA_bd_prot_3-hlx(IPR014352)	378	15	IPI00322931.3:IPI00877214.1		QNYVDLVSSLSSSSEAPSQGK + Phospho (ST) {13,14}	23.62	-	-	-	-	-	-	-	-	-	1	-	1	23.62:M3:20130728:61450:2120:1
1912	1	1.38941	-	IPI00120052.1	SPHINGOSINE-1-PHOSPHATE PHOSPHATASE 1.	23.62	UniProtKB/Swiss-Prot; Q9JI99; SGPP1_MOUSE; M.	81535	81535	GO:0006668;GO:0006670;GO:0006915	GO:0042392	GO:0005624;GO:0005783	sphinganine-1-phosphate metabolic process;sphingosine metabolic process;apoptosis	sphingosine-1-phosphate phosphatase activity	membrane fraction;endoplasmic reticulum	P_Acid_Pase_2/haloperoxidase(IPR000326)	430	17	IPI00120052.1		QPGAEDSPAK	23.62	-	-	-	-	-	-	-	-	-	1	-	1	23.62:M3:20130728:61452:413:1
2516	1	1.81308	-	IPI00848923.1	SIMILAR TO INTEGRASE-RELATED.	23.57		236428	236428							Integrase_cat-core(IPR001584) RNaseH_fold(IPR012337)	238	13	IPI00848923.1		ASVGSEAASATLSKGR + Phospho (ST) {5}	23.57	-	-	-	-	-	-	-	-	-	1	-	1	23.57:M3:20130728:61456:1055:1
1689	1	1.02478	-	IPI00336751.2	BASIC IMMUNOGLOBULIN-LIKE VARIABLE MOTIF-CONTAINING PROTEIN.	23.57	UniProtKB/Swiss-Prot; Q8CBX9; BIVM_MOUSE; M.	246229	246229								502	23	IPI00336751.2		RNSGYHSFR + Phospho (ST) {3} + Phospho (Y) {5}	23.57	-	-	-	-	-	-	-	-	-	1	-	1	23.57:M3:20130728:61456:717:1
2887	1	4.71	-	IPI00407339.7	HISTONE H4.	23.55	UniProtKB/Swiss-Prot; P62806; H4_MOUSE; M.	69386	69386;97122;319155;319156;319157;319158;319159;319160;319161;320332;326619;326620;100041230							Histone_core_D(IPR007125) Histone_H4(IPR001951)	103	5	IPI00329998.3:IPI00407339.7:IPI00621374.1:IPI00621789.1:IPI00623776.3:IPI00624840.2:IPI00624933.1:IPI00844736.1:IPI00874920.1:IPI00876005.1		TVTAMDVVYALK + Phospho (ST) {1}	23.55	-	-	-	-	-	-	-	-	-	1	-	1	23.55:M3:20130728:61452:799:1
1710	1	1.02217	-	IPI00229835.4	CYTOCHROME P450 CYP2C44.	23.51	UniProtKB/TrEMBL; Q6IEF7; Q6IEF7_MOUSE; M.	226143	226143	GO:0006118	GO:0005506;GO:0016712;GO:0020037		electron transport	iron ion binding;oxidoreductase activity;acting on paired d...;heme binding		Cyt_P450(IPR001128) Cyt_P450_E_grp-I(IPR002401) Cyt_P450_E_grp-I_CYP2A-like(IPR008067)	494	23	IPI00229835.4		ELLGLPTLALLVLVMSLSLLSVWTK + Oxidation (M) {15} + Phospho (ST) {7}	23.51	-	-	-	-	-	-	-	-	-	1	-	1	23.51:M3:20130728:61450:2442:1
2491	1	1.9575	-	IPI00404037.1	10, 11 DAYS EMBRYO WHOLE BODY CDNA, RIKEN FULL-LENGTH ENRICHED LIBRARY, CLONE:2810406M04 PRODUCT:BETA-GLUCURONIDASE STRUCTURAL, FULL INSERT SEQUENCE.	23.49	UniProtKB/TrEMBL; Q8BPE3; Q8BPE3_MOUSE; M.	110006	110006	GO:0005975	GO:0004566	GO:0005764;GO:0005792	carbohydrate metabolic process	beta-glucuronidase activity	lysosome;microsome	Glyco_hydro_2_carb-bd(IPR006104)	246	12	IPI00404037.1		AGSEGRDAVPEGEPSR + Phospho (ST) {15}	23.49	-	-	-	-	-	-	-	-	-	1	-	1	23.49:M3:20130728:61458:1250:1
2198	1	1.80692	-	IPI00341302.5	UPF0551 PROTEIN C8ORF38 HOMOLOG.	23.49	UniProtKB/Swiss-Prot; A2AIL4; CH038_MOUSE; M.	76947	76947								333	13	IPI00341302.5		DLHADHAASHIGKAQGIVTCLRATPYHSSR + Phospho (ST) {24} + Phospho (Y) {26}	23.49	-	-	-	-	-	-	-	-	-	1	-	1	23.49:M3:20130728:61442:2390:1
1927	1	1.38176	-	IPI00226930.2	HISTONE AMINOTRANSFERASE 1.	23.49		107435	107435							Hist_AcTrfase_B-typ_cat_su(IPR017380)	423	17	IPI00226930.2		RVYEILRLLVTDMSDAEQYR + Oxidation (M) {13} + Phospho (ST) {11,14} + Phospho (Y) {19}	23.49	-	-	-	-	-	-	-	-	-	1	-	1	23.49:M3:20130728:61450:2394:1
1963	1	1.46625	-	IPI00114180.1	TRANSFORMING GROWTH FACTOR BETA-2 PRECURSOR.	23.46	UniProtKB/Swiss-Prot; P27090; TGFB2_MOUSE; M.	21808	21808	GO:0001501;GO:0001654;GO:0001974;GO:0006917;GO:0006924;GO:0007411;GO:0008284;GO:0008285;GO:0030097;GO:0030198;GO:0030307;GO:0030593;GO:0031069;GO:0042060;GO:0042416;GO:0043525;GO:0045617;GO:0045787;GO:0045823;GO:0048103;GO:0048663;GO:0050778;GO:0051795;GO:0051891;GO:0060038	GO:0001540;GO:0005160;GO:0008083;GO:0042803	GO:0030424;GO:0043025	skeletal development;eye development;blood vessel remodeling;induction of apoptosis;activated T cell apoptosis;axon guidance;positive regulation of cell proliferation;negative regulation of cell proliferation;hemopoiesis;extracellular matrix organization and bioge...;positive regulation of cell growth;neutrophil chemotaxis;hair follicle morphogenesis;wound healing;dopamine biosynthetic process;po…	beta-amyloid binding;transforming growth factor beta receptor bi...;growth factor activity;protein homodimerization activity	axon;cell soma	GF_cysknot(IPR002400) TGF-beta(IPR016319) TGF_TGFb(IPR003911) TGFb(IPR001839) TGFb2(IPR003940) TGFb_N(IPR001111) TGFbeta(IPR015615)	414	16	IPI00114180.1:IPI00551332.2:IPI00884504.1		GQILSKLK + Phospho (ST) {5}	23.46	-	-	-	-	-	-	-	-	-	1	-	1	23.46:M3:20130728:61456:501:1
1287	1	1.38	-	IPI00402911.1	U3 SMALL NUCLEOLAR RIBONUCLEOPROTEIN PROTEIN MPP10.	23.46	UniProtKB/Swiss-Prot; Q810V0; MPP10_MOUSE; M.	67973	67973								681	17	IPI00402911.1		QESDEVKSSFEKR + Gln->pyro-Glu (N-term Q) {N_Term} + Phospho (ST) {8,9}	23.46	-	-	-	-	-	-	-	-	-	1	-	1	23.46:M3:20130728:61448:1217:1
2787	1	3.34857	-	IPI00460498.2	ADULT MALE TESTIS CDNA, RIKEN FULL-LENGTH ENRICHED LIBRARY, CLONE:4930428E23 PRODUCT:HYPOTHETICAL PROTEIN, FULL INSERT SEQUENCE.	23.44		434800	434800								137	7	IPI00460498.2		QWTIDQRSSLEMQNMNLIK + Gln->pyro-Glu (N-term Q) {N_Term}	23.44	-	-	-	-	-	-	-	-	-	1	-	1	23.44:M3:20130728:61448:1959:1
1134	1	0.689412	-	IPI00113135.2	ISOFORM 2 OF IQ DOMAIN-CONTAINING PROTEIN E.	23.44	UniProtKB/Swiss-Prot; Q6PCQ0-2; IQCE_MOUSE; M.	74239	74239							IQ_CaM_bd_region(IPR000048)	761	34	IPI00113135.2:IPI00468004.2		IAMETYYEEIHRLQTLLASSEATGKKPMVEK + Oxidation (M) {3} + Phospho (ST) {5,15,19}	23.44	-	-	-	-	-	-	-	-	-	1	-	1	23.44:M3:20130728:61448:2603:1
2915	1	7.80667	-	IPI00169468.1	PROTEIN MGR2 HOMOLOG.	23.42	UniProtKB/Swiss-Prot; P60603; MGR2_MOUSE; M.	67067	67067			GO:0005739			mitochondrion		79	3	IPI00169468.1		ELMGGIGKTMMQSGGTFGTFMAIGMGIR + Oxidation (M) {10,11} + Phospho (ST) {9,13,16}	23.42	-	-	-	-	-	-	-	-	-	1	-	1	23.42:M3:20130728:61442:2304:1
2843	1	4.678	-	IPI00856556.1	12 KDA PROTEIN.	23.39		11984	11984							ATPase_F0/V0_c(IPR002379) ATPase_V0_c(IPR000245) ATPase_V0_c_euk(IPR011555)	116	5	IPI00856556.1		MSATAPPR	23.39	-	-	-	-	-	-	-	-	-	1	-	1	23.39:M3:20130728:61446:333:1
2197	1	1.66929	-	IPI00124106.4	OLFACTORY RECEPTOR 544.	23.37	UniProtKB/TrEMBL; A0JNR7; A0JNR7_MOUSE; M.	257926	257926	GO:0007186;GO:0007608;GO:0050896	GO:0004984	GO:0005886;GO:0016021	G-protein coupled receptor protein signalin...;sensory perception of smell;response to stimulus	olfactory receptor activity	plasma membrane;integral to membrane	GPCR_Rhodpsn(IPR000276) Olfact_rcpt(IPR000725)	334	14	IPI00124106.4:IPI00124162.1:IPI00874925.1		SKALNTCGSHLLVIFTVYSSTMSSSIVYRVAR + Phospho (ST) {21,23,24} + Phospho (Y) {18}	23.37	-	-	-	-	-	-	-	-	-	1	-	1	23.37:M3:20130728:61454:2745:1
1321	1	0.779	-	IPI00132925.4	ZINC FINGER PROTEIN 54.	23.37	UniProtKB/TrEMBL; Q6R5P4; Q6R5P4_MOUSE; M.	22712	22712;100044271	GO:0006355	GO:0003676;GO:0008270	GO:0005634	regulation of transcription, DNA-dependent	nucleic acid binding;zinc ion binding	nucleus	Krueppel-associated_box(IPR001909) Znf_C2H2(IPR007087) Znf_C2H2-like(IPR015880) Znf_C2H2/integrase_DNA-bd(IPR013087)	664	30	IPI00132925.4:IPI00874477.1		SSSLCSSIAQDQRTNSTNKEQR + Phospho (ST) {3,6,7,14}	23.37	-	-	-	-	-	-	-	-	-	1	-	1	23.37:M3:20130728:61446:2260:1
2586	1	1.94583	-	IPI00134048.1	10 DAYS NEONATE CORTEX CDNA, RIKEN FULL-LENGTH ENRICHED LIBRARY, CLONE:A830025H08 PRODUCT:G PROTEIN-COUPLED RECEPTOR KINASE 2, GROUCHO GENE RELATED (DROSOPHILA), FULL INSERT SEQUENCE.	23.35	UniProtKB/TrEMBL; Q9D203; Q9D203_MOUSE; M.	14772	14772		GO:0004872;GO:0016301			receptor activity;kinase activity		Regulat_G_prot_signal(IPR000342)	218	12	IPI00134048.1		TQMPAQAYTQKNSQLP + Oxidation (M) {3} + Phospho (ST) {1}	23.35	-	-	-	-	-	-	-	-	-	1	-	1	23.35:M3:20130728:61446:1435:1
764	1	0.614474	-	IPI00857736.1	SCAFFOLD ATTACHMENT FACTOR B2.	23.35	UniProtKB/Swiss-Prot; Q80YR5; SAFB2_MOUSE; M.	224902	224902							a_b_plait_nuc_bd(IPR012677) RRM_RNP1(IPR000504) SAP_DNA_bd(IPR003034)	991	38	IPI00857736.1		AEPGTGSGDPAFGPGASESGTRRLSDLR + Phospho (ST) {5,21}	23.35	-	-	-	-	-	-	-	-	-	1	-	1	23.35:M3:20130728:61450:2511:1
2848	1	4.664	-	IPI00108604.5	T-CELL RECEPTOR BETA CHAIN V REGION PHDS203 PRECURSOR.	23.32											115	5	IPI00108604.5		MGENVLLECGQDMSHETMYWYR + Oxidation (M) {1,13} + Phospho (ST) {17} + Phospho (Y) {21}	23.32	-	-	-	-	-	-	-	-	-	1	-	1	23.32:M3:20130728:61452:2539:1
2556	1	3.32857	-	IPI00121180.1	PROBABLE N-ACETYLTRANSFERASE CML4.	23.3	UniProtKB/Swiss-Prot; Q9JIY7; CMLO4_MOUSE; M.	68396	68396	GO:0001702	GO:0008080	GO:0016021	gastrulation with mouth forming second	N-acetyltransferase activity	integral to membrane	Acyl_CoA_acyltransferase(IPR016181) GCN5-rel_AcTrfase(IPR000182)	227	7	IPI00121180.1		GSGFWVAESGGQVVGTVAARPVKDPPLGR + Phospho (ST) {2,9,16}	23.3	-	-	-	-	-	-	-	-	-	1	-	1	23.3:M3:20130728:61444:2402:1
924	1	0.705758	-	IPI00420675.3	SIMILAR TO GM444 PROTEIN.	23.29		242915	242915								880	33	IPI00420675.3		MEKLAAGLAGLR + Oxidation (M) {1}	23.29	-	-	-	-	-	-	-	-	-	1	-	1	23.29:M3:20130728:61456:690:1
1090	1	0.665429	-	IPI00321923.5	ISOFORM 1 OF POLYRIBONUCLEOTIDE NUCLEOTIDYLTRANSFERASE 1, MITOCHONDRIAL PRECURSOR.	23.29	UniProtKB/Swiss-Prot; Q8K1R3-1; PNPT1_MOUSE; M.	71701	71701;100044383							ExoRNase_PH_dom1(IPR001247) ExoRNase_PH_dom2(IPR015847) KH(IPR004087) KH_type_1(IPR004088) NA-bd_OB-fold(IPR012340) PNPase(IPR012162) PNPase_PH_RNA-bd_bac/org-type(IPR015848) S1_RNA-bd(IPR003029)	783	35	IPI00321923.5:IPI00556889.1		TKASPSQFMPLVVDYR + Oxidation (M) {9} + Phospho (ST) {1,4} + Phospho (Y) {15}	23.29	-	-	-	-	-	-	-	-	-	1	-	1	23.29:M3:20130728:61452:1817:1
1734	1	1.05727	-	IPI00131720.3	ISOFORM 1 OF VOLTAGE-DEPENDENT L-TYPE CALCIUM CHANNEL SUBUNIT BETA-4.	23.26	UniProtKB/Swiss-Prot; Q8R0S4-1; CACB4_MOUSE; M.	12298	12298	GO:0006816;GO:0006874;GO:0007214;GO:0007528;GO:0007628;GO:0014051;GO:0019227;GO:0035249;GO:0042391;GO:0046058;GO:0048536;GO:0048538;GO:0048541;GO:0050852	GO:0005515;GO:0008331	GO:0005891	calcium ion transport;cellular calcium ion homeostasis;gamma-aminobutyric acid signaling pathway;neuromuscular junction development;adult walking behavior;gamma-aminobutyric acid secretion;action potential propagation;synaptic transmission, glutamatergic;regulation of membrane potential;cAMP metabolic process;spleen development;thymus development;Peyer's patch development;T cell receptor signalin…	protein binding;high voltage-gated calcium channel activity	voltage-gated calcium channel complex	Guanylt/Ca(IPR008145) SH3(IPR001452) VDCC_L_bsu(IPR000584)	486	22	IPI00131720.3:IPI00473235.1:IPI00626660.3		FHGGKSSGNSSSSLGEMVSGTFRATPTTTAK + Oxidation (M) {17} + Phospho (ST) {10,11,12,13}	23.26	-	-	-	-	-	-	-	-	-	1	-	1	23.26:M3:20130728:61452:2702:1
1120	1	0.664571	-	IPI00475334.6	APOPTOSIS-LINKED GENE 4, DELTAC FORM (FRAGMENT).	23.26	UniProtKB/TrEMBL; Q9WTU7; Q9WTU7_MOUSE; M.	18572	18572	GO:0006355;GO:0006915;GO:0043123		GO:0005829	regulation of transcription, DNA-dependent;apoptosis;positive regulation of I-kappaB kinase/NF-k...		cytosol	NA-bd_OB-fold(IPR012340) S1_RNA-bd(IPR003029)	768	35	IPI00475334.6:IPI00551454.3		ILDDVPVGTSPTTTLKAGK + Phospho (ST) {13,14}	23.26	-	-	-	-	-	-	-	-	-	1	-	1	23.26:M3:20130728:61454:1702:1
2649	1	2.90625	-	IPI00849885.1	HYPOTHETICAL PROTEIN LOC68190.	23.25		68190	68190								195	8	IPI00849885.1		WPGSEWTVSLCVMHLWL + Oxidation (M) {13} + Phospho (ST) {7,9}	23.25	-	-	-	-	-	-	-	-	-	1	-	1	23.25:M3:20130728:61448:1915:1
2270	1	1.66071	-	IPI00378468.5	ANKYRIN REPEAT DOMAIN 45 ISOFORM 1.	23.25		73844	73844							ANK(IPR002110)	313	14	IPI00378468.5:IPI00885855.1		SSLIITDPEKGPGK + Phospho (ST) {1,2,6}	23.25	-	-	-	-	-	-	-	-	-	1	-	1	23.25:M3:20130728:61448:1179:1
2301	1	1.45188	-	IPI00118613.1	TRANSCRIPTION COFACTOR VESTIGIAL-LIKE PROTEIN 1.	23.23	UniProtKB/Swiss-Prot; Q99NC0; VGLL1_MOUSE; M.	170828	170828							Vg_Tdu(IPR011520)	307	16	IPI00118613.1		CSSSSHSDNLTLKNGVNKTR + Phospho (ST) {11}	23.23	-	-	-	-	-	-	-	-	-	1	-	1	23.23:M3:20130728:61450:2064:1
1698	1	1.36647	-	IPI00136062.3	ZINC FINGER PROTEIN PLAG1.	23.23	UniProtKB/Swiss-Prot; Q9QYE0; PLAG1_MOUSE; M.	56711	56711							Znf_C2H2(IPR007087) Znf_C2H2-like(IPR015880) Znf_C2H2/integrase_DNA-bd(IPR013087)	499	17	IPI00136062.3		HMATHSPEKTHK	23.23	-	-	-	-	-	-	-	-	-	1	-	1	23.23:M3:20130728:61458:903:1
2172	1	1.28889	-	IPI00123949.3	THO COMPLEX SUBUNIT 6 HOMOLOG.	23.2	UniProtKB/Swiss-Prot; Q5U4D9; THOC6_MOUSE; M.	386612	386612							WD40/YVTN_repeat-like(IPR015943) WD40_repeat(IPR001680)	341	18	IPI00123949.3:IPI00856761.1:IPI00857420.1		VDVFTNLGYRAFSLSF	23.2	-	-	-	-	-	-	-	-	-	1	-	1	23.2:M3:20130728:61458:1414:1
2924	1	7.72	-	IPI00850093.1	SIMILAR TO G PROTEIN GAMMA-5 SUBUNIT.	23.16		100041120	100041120;100045733							G-protein_gamma-like(IPR015898) Gprotein-gamma(IPR001770)	68	3	IPI00850093.1		MSGSSSIAALKK + Oxidation (M) {1} + Phospho (ST) {4,5,6}	23.16	-	-	-	-	-	-	-	-	-	1	-	1	23.16:M3:20130728:61452:863:1
1773	1	1.21842	-	IPI00308220.1	BTB/POZ DOMAIN-CONTAINING PROTEIN 10.	23.15	UniProtKB/Swiss-Prot; Q80X66; BTBDA_MOUSE; M.	68815	68815							BTB/POZ-like(IPR000210) BTB/POZ_fold(IPR011333) K_chnl_volt-dep_Kv_tetra(IPR003131)	475	19	IPI00308220.1:IPI00880268.1:IPI00880612.1:IPI00881989.1		ASPNGSMSSAGNSSR + Phospho (ST) {2,14}	23.15	-	-	-	-	-	-	-	-	-	1	-	1	23.15:M3:20130728:61454:1030:1
1681	1	0.964583	-	IPI00387377.1	ISOFORM 1 OF SIGNAL RECOGNITION PARTICLE 54 KDA PROTEIN.	23.15	UniProtKB/Swiss-Prot; P14576-1; SRP54_MOUSE; M.	24067	24067;665155							AAA+_ATPase_core(IPR003593) Signal_recog_part_SRP54_GTPase(IPR000897) Signal_recog_particl_SRP54_hlx(IPR013822) Signal_recog_particle_SRP54(IPR006325) Signal_recog_particle_SRP54_M(IPR004125)	504	24	IPI00387377.1:IPI00855186.2:IPI00889878.1		LMTIMDSMNDQELDSTDGAKVFSK + Oxidation (M) {2,5,8} + Phospho (ST) {23}	23.15	-	-	-	-	-	-	-	-	-	1	-	1	23.15:M3:20130728:61452:2433:1
2283	1	2.88875	-	IPI00408388.5	OLFACTORY RECEPTOR 798.	23.11		258549	258549	GO:0007186;GO:0007608;GO:0050896	GO:0004984	GO:0005886;GO:0016021	G-protein coupled receptor protein signalin...;sensory perception of smell;response to stimulus	olfactory receptor activity	plasma membrane;integral to membrane	GPCR_Rhodpsn(IPR000276) Olfact_rcpt(IPR000725)	311	8	IPI00408388.5		EGVALTKGIAVLNTSVAPMLNPFIYSLRNK + Phospho (ST) {6,15,26}	23.11	-	-	-	-	-	-	-	-	-	1	-	1	23.11:M3:20130728:61454:2668:1
1830	1	1.4425	-	IPI00228781.1	ZINC FINGER AND BTB DOMAIN-CONTAINING PROTEIN 9.	23.08	UniProtKB/Swiss-Prot; Q8CDC7; ZBTB9_MOUSE; M.	474156	474156							BTB/POZ-like(IPR000210) BTB/POZ_fold(IPR011333) BTB_POZ(IPR013069) Kelch_related(IPR013089) Znf_C2H2(IPR007087) Znf_C2H2-like(IPR015880) Znf_C2H2/integrase_DNA-bd(IPR013087)	459	16	IPI00228781.1		VEEEEEQGSAAPLFQTPQPER	23.08	-	-	-	-	-	-	-	-	-	1	-	1	23.08:M3:20130728:61444:1952:1
2385	1	2.307	-	IPI00876258.1	32 KDA PROTEIN.	23.07										Znf_RING(IPR001841)	282	10	IPI00876258.1		YTHIDTHQTATGPVLPTQETEQSTVK + Phospho (ST) {2,6,9}	23.07	-	-	-	-	-	-	-	-	-	1	-	1	23.07:M3:20130728:61448:2466:1
1575	1	0.795517	-	IPI00118901.4	ADULT MALE TESTIS CDNA, RIKEN FULL-LENGTH ENRICHED LIBRARY, CLONE:4930535E05 PRODUCT:HYPOTHETICAL RHOGAP DOMAIN/RHO GTPASE- ACTIVATING PROTEINS DOMAIN PROFILE/RHO GTPASE ACTIVATION PROTEIN CONTAINING PROTEIN, FULL INSERT SEQUENCE.	23.07	UniProtKB/TrEMBL; Q3V0Q9; Q3V0Q9_MOUSE; M.	71824	71824	GO:0007165		GO:0005622	signal transduction		intracellular	RhoGAP(IPR000198)	544	29	IPI00118901.4		YDASSVSCPDVEKASGPLNNITNFDEMK + Oxidation (M) {27}	23.07	-	-	-	-	-	-	-	-	-	1	-	1	23.07:M3:20130728:61442:2288:1
1782	1	1.35647	-	IPI00466729.2	4933409K07RIK PROTEIN.	23.06	UniProtKB/TrEMBL; Q6PCY5; Q6PCY5_MOUSE; M.	100039323	100039323;100039331;100041522;100042539								473	17	IPI00466729.2		GLVTCSHSQQAKGTIPMPHLFAK + Phospho (ST) {6,8}	23.06	-	-	-	-	-	-	-	-	-	1	-	1	23.06:M3:20130728:61448:2222:1
2766	1	3.84	-	IPI00754695.1	COLLAGEN, TYPE XX, ALPHA 1.	23.04		73368	73368								147	6	IPI00754695.1		ATALAATPCPSATPPVAAASR + Phospho (ST) {2,7,11,13}	23.04	-	-	-	-	-	-	-	-	-	1	-	1	23.04:M3:20130728:61444:1882:1
2280	1	1.44	-	IPI00112170.1	10, 11 DAYS EMBRYO WHOLE BODY CDNA, RIKEN FULL-LENGTH ENRICHED LIBRARY, CLONE:2810050K13 PRODUCT:HYPOTHETICAL SERINE-RICH REGION CONTAINING PROTEIN, FULL INSERT SEQUENCE.	23.04		66598	66598								312	16	IPI00112170.1		SSSAVPSSESLNKLKR + Phospho (ST) {10}	23.04	-	-	-	-	-	-	-	-	-	1	-	1	23.04:M3:20130728:61458:1331:1
2073	1	1.91917	-	IPI00555004.3	ALCOHOL DEHYDROGENASE CLASS-3.	23.03	UniProtKB/Swiss-Prot; P28474; ADHX_MOUSE; M.	11532	11532	GO:0001523;GO:0003016;GO:0018119;GO:0032496;GO:0045777;GO:0046294;GO:0051409	GO:0004022;GO:0042803;GO:0051903	GO:0005739	retinoid metabolic process;respiratory system process;peptidyl-cysteine S-nitrosylation;response to lipopolysaccharide;positive regulation of blood pressure;formaldehyde catabolic process;response to nitrosative stress	alcohol dehydrogenase activity;protein homodimerization activity;S-(hydroxymethyl)glutathione dehydrogenase ...	mitochondrion	AlcDHase_3(IPR014183) AlcDHase_GroES-like(IPR013154) AlcDHase_SF_Zn(IPR002085) AlcDHase_Zn-bd(IPR013149) AlcDHase_Zn_CS(IPR002328)	374	12	IPI00555004.3		LVSEYMSKK + Phospho (ST) {7} + Phospho (Y) {5}	23.03	-	-	-	-	-	-	-	-	-	1	-	1	23.03:M3:20130728:61450:607:1
1793	1	0.885385	-	IPI00754024.1	HYPOTHETICAL PROTEIN LOC667373 ISOFORM 2.	23.02		667373	667373							TPR-1(IPR001440) TPR-like_helical(IPR011990) TPR_region(IPR013026)	470	26	IPI00754024.1:IPI00754445.1		RTLELKPTYVMAYVTLAEMYIEKNQLK + Oxidation (M) {11} + Phospho (Y) {20}	23.02	-	-	-	-	-	-	-	-	-	1	-	1	23.02:M3:20130728:61446:2472:1
2536	1	1.9175	-	IPI00885472.1	26 KDA PROTEIN.	23.01		72325	72325								233	12	IPI00885472.1		LQEAANSLSSSSGGSAVK + Phospho (ST) {12,15}	23.01	-	-	-	-	-	-	-	-	-	1	-	1	23.01:M3:20130728:61442:1230:1
2444	1	1.77	-	IPI00320847.10	3-HYDROXYACYL-COA DEHYDROGENASE TYPE-2.	23.01	UniProtKB/Swiss-Prot; O08756; HCD2_MOUSE; M.	15108	15108			GO:0005743;GO:0005783			mitochondrial inner membrane;endoplasmic reticulum	DHase_sc/Rdtase_SDR(IPR002198) Glc/ribitol_DHase(IPR002347) NAD(P)-bd(IPR016040)	261	13	IPI00320847.10:IPI00626132.3:IPI00830581.1		LDGAIR	23.01	-	-	-	-	-	-	-	-	-	1	-	1	23.01:M3:20130728:61454:223:1
1801	1	1.534	-	IPI00469676.1	DEUBIQUITINATING ENZYME 1A.	23.01		381944	381944	GO:0016579	GO:0004843		protein deubiquitination	ubiquitin-specific protease activity		Peptidase_C19(IPR001394)	468	15	IPI00469676.1		RFSGSMGKK + Oxidation (M) {6} + Phospho (ST) {3}	23.01	-	-	-	-	-	-	-	-	-	1	-	1	23.01:M3:20130728:61446:493:1
964	1	0.851852	-	IPI00387331.1	TASTE RECEPTOR TYPE 1 MEMBER 3 PRECURSOR.	23	UniProtKB/Swiss-Prot; Q925D8; TS1R3_MOUSE; M.	83771	83771	GO:0007186		GO:0005887	G-protein coupled receptor protein signalin...		integral to plasma membrane	ANF_lig_bd_rcpt(IPR001828) GPCR_3(IPR000337) GPCR_3_Ca_sens_rcpt-rel(IPR000068) GPCR_3_NCR(IPR011500)	858	27	IPI00387331.1		SSLMFLAKVGSQSIAAYCNYTQYQPR + Oxidation (M) {4} + Phospho (ST) {2,11} + Phospho (Y) {17,20,23}	23	-	-	-	-	-	-	-	-	-	1	-	1	23:M3:20130728:61448:2554:1
1257	1	0.9575	-	IPI00119027.1	SEGMENT POLARITY PROTEIN DISHEVELLED HOMOLOG DVL-1.	22.98	UniProtKB/Swiss-Prot; P51141; DVL1_MOUSE; M.	13542	13542	GO:0007269;GO:0007528;GO:0016055;GO:0043113;GO:0048813	GO:0005515	GO:0016023;GO:0019717;GO:0045202	neurotransmitter secretion;neuromuscular junction development;Wnt receptor signaling pathway;receptor clustering;dendrite morphogenesis	protein binding	cytoplasmic membrane-bounded vesicle;synaptosome;synapse	DEP(IPR000591) Dishevell(IPR008339) Dishevelled(IPR003351) Dishevelled_1(IPR008340) DIX(IPR001158) Dsh(IPR015506) PDZ(IPR001478) Wing_hlx_DNA_bd(IPR011991)	695	24	IPI00119027.1:IPI00653693.1		LSSSTEQSTSSRLVRK + Phospho (ST) {2,3,4,5,8,9,10}	22.98	-	-	-	-	-	-	-	-	-	1	-	1	22.98:M3:20130728:61448:1964:1
2778	1	3.27857	-	IPI00330978.1	CYSTATIN-13 PRECURSOR.	22.95	UniProtKB/Swiss-Prot; Q80ZN5; CST13_MOUSE; M.	69294	69294							Prot_inh_cystat(IPR000010) Prot_inh_I25A_B(IPR003243)	141	7	IPI00330978.1		MVFCIFIVSSKPWK + Oxidation (M) {1} + Phospho (ST) {10}	22.95	-	-	-	-	-	-	-	-	-	1	-	1	22.95:M3:20130728:61442:1213:1
1580	1	1.275	-	IPI00124772.3	U2 SMALL NUCLEAR RIBONUCLEOPROTEIN AUXILIARY FACTOR (U2AF) 1, RELATED SEQUENCE 2 ISOFORM 1.	22.95		22184	22184								541	18	IPI00124772.3:IPI00828580.3:IPI00831532.1:IPI00831639.1		METAGATADATAGPQKLSR + Oxidation (M) {1} + Phospho (ST) {18}	22.95	-	-	-	-	-	-	-	-	-	1	-	1	22.95:M3:20130728:61448:1561:1
2478	1	1.91167	-	IPI00136738.1	UNCHARACTERIZED PROTEIN C4ORF28 HOMOLOG.	22.94	UniProtKB/Swiss-Prot; Q9D3X5; CD028_MOUSE; M.	66768	66768								248	12	IPI00136738.1		EPITSALQK + Phospho (ST) {4}	22.94	-	-	-	-	-	-	-	-	-	1	-	1	22.94:M3:20130728:61454:477:1
817	1	0.62	-	IPI00111960.2	LYSOSOMAL ALPHA-GLUCOSIDASE PRECURSOR.	22.94	UniProtKB/Swiss-Prot; P70699; LYAG_MOUSE; M.	14387	14387	GO:0002026;GO:0002086;GO:0003007;GO:0005980;GO:0007040;GO:0007626;GO:0009888;GO:0046716;GO:0050884;GO:0050885	GO:0004558	GO:0005764	regulation of the force of heart contraction;diaphragm contraction;heart morphogenesis;glycogen catabolic process;lysosome organization and biogenesis;locomotory behavior;tissue development;muscle maintenance;neuromuscular process controlling posture;neuromuscular process controlling balance	alpha-glucosidase activity	lysosome	Glyco_hydro_31(IPR000322) P_trefoil(IPR000519)	953	37	IPI00111960.2		GTWYNMQMVSVDSLGTLPSPSSASSFR + Oxidation (M) {6,8} + Phospho (ST) {19,21,22,24}	22.94	-	-	-	-	-	-	-	-	-	1	-	1	22.94:M3:20130728:61442:2331:1
742	1	0.603684	-	IPI00230612.3	PHOSPHORIBOSYLGLYCINAMIDE FORMYLTRANSFERASE.	22.94		14450	14450								1010	38	IPI00230612.3:IPI00323644.4		DPLLASGTDGVGTKLKIAQLCNK + Phospho (ST) {13}	22.94	-	-	-	-	-	-	-	-	-	1	-	1	22.94:M3:20130728:61456:2054:1
2392	1	3.27571	-	IPI00110368.1	VOMERONASAL TYPE-1 RECEPTOR A8.	22.93	UniProtKB/Swiss-Prot; Q9EQ48; VN1A8_MOUSE; M.	113850	113850	GO:0007606			sensory perception of chemical stimulus			GPCR_Rhodpsn(IPR000276) Vmron_rcpt_1(IPR004072)	279	7	IPI00110368.1		TILMLMSFFLLMSTFDSIISYSRTIITGK + Oxidation (M) {4,12} + Phospho (ST) {20,22,24} + Phospho (Y) {21}	22.93	-	-	-	-	-	-	-	-	-	1	-	1	22.93:M3:20130728:61444:2553:1
1853	1	1.4325	-	IPI00133916.2	HETEROGENEOUS NUCLEAR RIBONUCLEOPROTEIN H.	22.92	UniProtKB/Swiss-Prot; O35737; HNRH1_MOUSE; M.	59013	59013							a_b_plait_nuc_bd(IPR012677) RRM_RNP1(IPR000504) Znf_CHHC(IPR012996)	449	16	IPI00133916.2:IPI00224729.1		GAYGGGYGGYDDYNGYNDGYGFGSDRFGR + Phospho (ST) {24} + Phospho (Y) {7}	22.92	-	-	-	-	-	-	-	-	-	1	-	1	22.92:M3:20130728:61456:2457:1
1542	1	0.881538	-	IPI00277811.5	ISOFORM 1 OF SPATS2-LIKE PROTEIN.	22.92	UniProtKB/Swiss-Prot; Q91WJ7-1; SPS2L_MOUSE; M.	67198	67198							DUF1387(IPR009816)	558	26	IPI00277811.5:IPI00869372.1		YDEELGKAARFSCDIEQLK + Phospho (ST) {12} + Phospho (Y) {1}	22.92	-	-	-	-	-	-	-	-	-	1	-	1	22.92:M3:20130728:61458:2025:1
2456	1	2.08273	-	IPI00228497.1	ISOFORM 2 OF COB.	22.91	UniProtKB/Swiss-Prot; Q9D273-2; MMAB_MOUSE; M.	77697	77697							AdoCbl_synth_CblAdoTrfase(IPR002779)	257	11	IPI00228497.1:IPI00283203.3:IPI00653086.1:IPI00750681.1		TGDKGFSSTFTGERRPK + Phospho (ST) {1}	22.91	-	-	-	-	-	-	-	-	-	1	-	1	22.91:M3:20130728:61442:1358:1
2677	1	2.29	-	IPI00405724.1	0 DAY NEONATE CEREBELLUM CDNA, RIKEN FULL-LENGTH ENRICHED LIBRARY, CLONE:C230071H18 PRODUCT:HYPOTHETICAL PROTEIN, FULL INSERT SEQUENCE.	22.9	UniProtKB/TrEMBL; Q8C801; Q8C801_MOUSE; M.	399569	399569								184	10	IPI00405724.1		SSLITQDILLSFVEHRPRARFFR + Phospho (ST) {1,2}	22.9	-	-	-	-	-	-	-	-	-	1	-	1	22.9:M3:20130728:61446:2342:1
2596	1	7.63	-	IPI00136075.1	AMELOTIN PRECURSOR.	22.89	UniProtKB/Swiss-Prot; Q9D3J8; AMTN_MOUSE; M.	71421	71421	GO:0042475		GO:0005605;GO:0005911	odontogenesis of dentine-containing teeth		basal lamina;intercellular junction		213	3	IPI00136075.1:IPI00672551.1		RATHTTEGTTIDPPNR + Phospho (ST) {5,6}	22.89	-	-	-	-	-	-	-	-	-	1	-	1	22.89:M3:20130728:61454:1513:1
2277	1	1.76077	-	IPI00119219.2	ISOFORM 1 OF ESTRADIOL 17-BETA-DEHYDROGENASE 12.	22.89	UniProtKB/Swiss-Prot; O70503-1; DHB12_MOUSE; M.	56348	56348							DHase_sc/Rdtase_SDR(IPR002198) Glc/ribitol_DHase(IPR002347) NAD(P)-bd(IPR016040)	312	13	IPI00119219.2:IPI00785470.1		SKGVILNISSASGMLPVPLLTIYSATK + Oxidation (M) {14} + Phospho (ST) {24,26}	22.89	-	-	-	-	-	-	-	-	-	1	-	1	22.89:M3:20130728:61454:2458:1
2869	1	4.576	-	IPI00830713.3	PROCOLLAGEN TYPE XVI ALPHA 1.	22.88		107581	107581								108	5	IPI00830713.3		EAELGSLPIEK + Phospho (ST) {6}	22.88	-	-	-	-	-	-	-	-	-	1	-	1	22.88:M3:20130728:61444:590:1
2472	1	2.08	-	IPI00229252.2	SIMILAR TO 2310010M20RIK PROTEIN.	22.88		69576	69576								251	11	IPI00229252.2		MTHETTTLISLKEAMKR + Oxidation (M) {15} + Phospho (ST) {5,6,7}	22.88	-	-	-	-	-	-	-	-	-	1	-	1	22.88:M3:20130728:61444:1817:1
1525	1	1.08905	-	IPI00112271.1	10, 11 DAYS EMBRYO WHOLE BODY CDNA, RIKEN FULL-LENGTH ENRICHED LIBRARY, CLONE:2810429K17 PRODUCT:4833414G15RIK PROTEIN (HYPOTHETICAL ALKALINE PHOSPHATASE-LIKE STRUCTURE CONTAINING PROTEIN), FULL INSERT SEQUENCE.	22.87	UniProtKB/TrEMBL; Q9CYZ0; Q9CYZ0_MOUSE; M.	77041	77041	GO:0008152	GO:0008484		metabolic process	sulfuric ester hydrolase activity		Sulphatase(IPR000917)	563	21	IPI00112271.1		TIVIYTSDHGEMAMEHRQFYK + Oxidation (M) {12}	22.87	-	-	-	-	-	-	-	-	-	1	-	1	22.87:M3:20130728:61448:2159:1
1823	1	1.08905	-	IPI00115648.1	ERBB RECEPTOR FEEDBACK INHIBITOR 1.	22.87	UniProtKB/Swiss-Prot; Q99JZ7; ERRFI_MOUSE; M.	74155	74155		GO:0005515			protein binding		GTPase_binding(IPR015116)	461	21	IPI00115648.1		LSVNGVCTSTPPLTPIK + Phospho (ST) {8,9,10}	22.87	-	-	-	-	-	-	-	-	-	1	-	1	22.87:M3:20130728:61450:1773:1
2877	1	4.572	-	IPI00112566.1	HYPOTHETICAL PROTEIN LOC73545.	22.86		73545	73545								106	5	IPI00112566.1		MTKLEENLQRAVALK + Oxidation (M) {1} + Phospho (ST) {2}	22.86	-	-	-	-	-	-	-	-	-	1	-	1	22.86:M3:20130728:61458:1420:1
1641	1	1.1425	-	IPI00229069.1	ISOFORM 2 OF ANTHRAX TOXIN RECEPTOR 1 PRECURSOR.	22.85	UniProtKB/Swiss-Prot; Q9CZ52-2; ANTR1_MOUSE; M.	69538	69538							Anthrax_toxin_rcpt_2(IPR017360) Anthrax_toxin_rcpt_C(IPR008399) Anthrax_toxin_rcpt_extracel(IPR008400) VWF_A(IPR002035)	521	20	IPI00229069.1:IPI00318636.1		MSFIVFSTRGTTLMK + Oxidation (M) {1} + Phospho (ST) {7,8,11}	22.85	-	-	-	-	-	-	-	-	-	1	-	1	22.85:M3:20130728:61444:1489:1
1316	1	0.692424	-	IPI00848779.1	SIMILAR TO GUANYLATE BINDING PROTEIN 1.	22.85		621605	621605							Guanylate-bd-like_C(IPR015900) Guanylate-bd_C(IPR003191) Guanylate-bd_N(IPR015894)	666	33	IPI00848779.1		ASTKDNVEVMILVMKTQK + Phospho (ST) {3}	22.85	-	-	-	-	-	-	-	-	-	1	-	1	22.85:M3:20130728:61448:1724:1
2819	1	5.71	-	IPI00126195.1	C-TYPE NATRIURETIC PEPTIDE PRECURSOR.	22.84	UniProtKB/Swiss-Prot; Q61839; ANFC_MOUSE; M.	18159	18159	GO:0006182;GO:0009791;GO:0040014;GO:0048513	GO:0005184		cGMP biosynthetic process;post-embryonic development;regulation of multicellular organism growth;organ development	neuropeptide hormone activity		C_natriurtcpep(IPR002406) Natr_peptide(IPR000663)	126	4	IPI00126195.1		KGDKTPGSGGANLK + Phospho (ST) {5}	22.84	-	-	-	-	-	-	-	-	-	1	-	1	22.84:M3:20130728:61454:807:1
1087	1	0.692121	-	IPI00330444.4	B-CELL SCAFFOLD PROTEIN WITH ANKYRIN REPEATS.	22.84	UniProtKB/Swiss-Prot; Q80VH0; BANK1_MOUSE; M.	242248	242248							ANK(IPR002110)	783	33	IPI00330444.4		AARMKMTDGSDLLHIAER + Oxidation (M) {4} + Phospho (ST) {7}	22.84	-	-	-	-	-	-	-	-	-	1	-	1	22.84:M3:20130728:61446:1679:1
2748	1	3.25714	-	IPI00124817.1	ISOFORM 1 OF GLUTAREDOXIN-2, MITOCHONDRIAL PRECURSOR.	22.8	UniProtKB/Swiss-Prot; Q923X4-1; GLRX2_MOUSE; M.	69367	69367	GO:0009268;GO:0010033;GO:0042542		GO:0005634;GO:0005739	response to pH;response to organic substance;response to hydrogen peroxide		nucleus;mitochondrion	GLR_AS(IPR011767) Glutaredoxin(IPR002109) Glutaredoxin_sub(IPR014025) Grx-2(IPR015450) GRX_euk(IPR011899) Thioredoxin_fold(IPR012335)	156	7	IPI00124817.1		ILAGRRGAAGAAGSGMGNSTSSFWGK + Oxidation (M) {16} + Phospho (ST) {21,22}	22.8	-	-	-	-	-	-	-	-	-	1	-	1	22.8:M3:20130728:61446:2136:1
1918	1	1.9	-	IPI00402914.2	COILED-COIL DOMAIN-CONTAINING PROTEIN 86.	22.8	UniProtKB/Swiss-Prot; Q9JJ89; CCD86_MOUSE; M.	108673	108673			GO:0005634			nucleus		426	12	IPI00402914.2		SNSEETGELKSTR + Phospho (ST) {1,3}	22.8	-	-	-	-	-	-	-	-	-	1	-	1	22.8:M3:20130728:61450:1137:1
28	1	7.58667	-	IPI00130348.3	HYPOTHETICAL PROTEIN.	22.76		631359	631359;674403							Ribosomal_L21e(IPR001147) Translation_prot_SH3-like(IPR008991)	160	3	IPI00130348.3		YMFSRSFRK + Phospho (ST) {4,6} + Phospho (Y) {1}	22.76	-	-	-	-	-	-	-	-	-	1	-	1	22.76:M3:20130728:61452:907:1
1736	1	1.08381	-	IPI00556870.1	IGH PROTEIN.	22.76	UniProtKB/TrEMBL; Q58E61; Q58E61_MOUSE; M.	16031	16031;16061;238447;380793;380794;544903;544910;634275;675659								485	21	IPI00556870.1		GTLVTVSAESARNPTIYPLTLPR + Phospho (ST) {2,10}	22.76	-	-	-	-	-	-	-	-	-	1	-	1	22.76:M3:20130728:61450:2325:1
2678	1	3.24857	-	IPI00133012.1	TRANSMEMBRANE PROTEIN 9 PRECURSOR.	22.74	UniProtKB/Swiss-Prot; Q9CR23; TMEM9_MOUSE; M.	66241	66241			GO:0005764;GO:0005770			lysosome;late endosome	TMEM9(IPR008853)	183	7	IPI00133012.1		YEERSTTTIK + Phospho (ST) {6,8}	22.74	-	-	-	-	-	-	-	-	-	1	-	1	22.74:M3:20130728:61458:877:1
1881	1	1.42125	-	IPI00353960.1	2 CELLS EGG CDNA, RIKEN FULL-LENGTH ENRICHED LIBRARY, CLONE:B020031H22 PRODUCT:TRANSCRIPTION INITIATION FACTOR IIE, ALPHA SUBUNIT.	22.74	UniProtKB/TrEMBL; Q3TQQ1; Q3TQQ1_MOUSE; M.	99169	99169	GO:0006367	GO:0003702;GO:0003743	GO:0005673	transcription initiation from RNA polymeras...	RNA polymerase II transcription factor acti...;translation initiation factor activity	transcription factor TFIIE complex	TFIIE_alpha(IPR002853) Znf_RING/FYVE/PHD(IPR013083)	439	16	IPI00353960.1		QRPVWLRESTVPGAYSSEEMK + Gln->pyro-Glu (N-term Q) {N_Term} + Phospho (ST) {10}	22.74	-	-	-	-	-	-	-	-	-	1	-	1	22.74:M3:20130728:61450:2253:1
2770	1	3.78833	-	IPI00874852.1	16 KDA PROTEIN.	22.73										Ubiquilin(IPR015496) Ubiquitin(IPR000626)	145	6	IPI00874852.1		RDSEAARGPAKPNLSTYFL + Phospho (ST) {3}	22.73	-	-	-	-	-	-	-	-	-	1	-	1	22.73:M3:20130728:61454:1804:1
1146	1	0.668529	-	IPI00228694.1	ISOFORM 1 OF SYNAPTOTAGMIN-LIKE PROTEIN 5.	22.73	UniProtKB/Swiss-Prot; Q80T23-1; SYTL5_MOUSE; M.	236643	236643	GO:0006887	GO:0005515		exocytosis	protein binding		C2_Ca-dep(IPR000008) Rab_bd(IPR010911) Rabphilin3A_effector_Zn-bd(IPR003315) Znf_RING/FYVE/PHD(IPR013083)	753	34	IPI00228694.1:IPI00336485.1		GFLLSKFRSATR + Phospho (ST) {9}	22.73	-	-	-	-	-	-	-	-	-	1	-	1	22.73:M3:20130728:61454:865:1
2401	1	1.89333	-	IPI00223293.1	ISOFORM 2 OF PROTEIN FAM118B.	22.72	UniProtKB/Swiss-Prot; Q8C569-2; F118B_MOUSE; M.	109229	109229								275	12	IPI00223293.1:IPI00225711.3:IPI00894818.1		IFGFFNDGEPPTKKPR	22.72	-	-	-	-	-	-	-	-	-	1	-	1	22.72:M3:20130728:61446:1357:1
1750	1	0.987826	-	IPI00757315.1	SIMILAR TO CDNA SEQUENCE BC061212.	22.72		545763	545763;665020								481	23	IPI00757315.1		INLYNNDFSTPILK + Phospho (ST) {10}	22.72	-	-	-	-	-	-	-	-	-	1	-	1	22.72:M3:20130728:61458:1288:1
803	1	0.649143	-	IPI00381355.3	TRIPARTITE MOTIF-CONTAINING PROTEIN 37.	22.72	UniProtKB/Swiss-Prot; Q6PCX9; TRI37_MOUSE; M.	68729	68729							Bbox_C(IPR003649) MATH(IPR002083) Znf_B-box(IPR000315) Znf_RING(IPR001841) Znf_RING/FYVE/PHD(IPR013083)	961	35	IPI00381355.3:IPI00515596.4		LKTQMAEVR + Oxidation (M) {5}	22.72	-	-	-	-	-	-	-	-	-	1	-	1	22.72:M3:20130728:61450:454:1
2791	1	4.538	-	IPI00653052.1	10 DAYS NEONATE CEREBELLUM CDNA, RIKEN FULL-LENGTH ENRICHED LIBRARY, CLONE:6530437L22 PRODUCT:HYPOTHETICAL PROTEIN, FULL INSERT SEQUENCE.	22.69	UniProtKB/TrEMBL; Q3UXW7; Q3UXW7_MOUSE; M.	100038547	100038547								136	5	IPI00653052.1		QKEWWAVGVWDSFLQTR + Gln->pyro-Glu (N-term Q) {N_Term} + Phospho (ST) {12,16}	22.69	-	-	-	-	-	-	-	-	-	1	-	1	22.69:M3:20130728:61448:1917:1
2799	1	7.56	-	IPI00652496.1	ADULT INNER EAR CDNA, RIKEN FULL-LENGTH ENRICHED LIBRARY, CLONE:F930032M16 PRODUCT:DISTAL-LESS HOMEOBOX 5, FULL INSERT SEQUENCE.	22.68	UniProtKB/TrEMBL; Q3TZ43; Q3TZ43_MOUSE; M.	13395	13395	GO:0006355;GO:0007409;GO:0030326;GO:0042472	GO:0003677;GO:0005515		regulation of transcription, DNA-dependent;axonogenesis;embryonic limb morphogenesis;inner ear morphogenesis	DNA binding;protein binding			132	3	IPI00652496.1		AYADYGYASPYHQYGGAYNRVPSATSQPGR + Phospho (ST) {9,23,25,26} + Phospho (Y) {2,5,7,11}	22.68	-	-	-	-	-	-	-	-	-	1	-	1	22.68:M3:20130728:61452:2775:1
2662	1	4.532	-	IPI00653878.1	ADULT MALE PITUITARY GLAND CDNA, RIKEN FULL-LENGTH ENRICHED LIBRARY, CLONE:5330413D18 PRODUCT:HYPOTHETICAL PROTEIN, FULL INSERT SEQUENCE.	22.66	UniProtKB/TrEMBL; Q3UZW1; Q3UZW1_MOUSE; M.										190	5	IPI00653878.1		SPQRVADASRK + Phospho (ST) {1}	22.66	-	-	-	-	-	-	-	-	-	1	-	1	22.66:M3:20130728:61448:642:1
1282	1	0.839259	-	IPI00122528.1	TRANSFORMING GROWTH FACTOR-BETA-INDUCED PROTEIN IG-H3 PRECURSOR.	22.66	UniProtKB/Swiss-Prot; P82198; BGH3_MOUSE; M.	21810	21810	GO:0007155		GO:0005578;GO:0005615	cell adhesion		proteinaceous extracellular matrix;extracellular space	BIgH3_FAS1(IPR000782) EMI(IPR011489) TGFb-ind_bIGH3/osteoblast_fac2(IPR016666)	683	27	IPI00122528.1		MLTPPMGTVMDVLK + Oxidation (M) {1,6,10} + Phospho (ST) {3,8}	22.66	-	-	-	-	-	-	-	-	-	1	-	1	22.66:M3:20130728:61450:1347:1
2370	1	1.50867	-	IPI00874529.1	HERC1 PROTEIN.	22.63	UniProtKB/TrEMBL; Q99KS8; Q99KS8_MOUSE; M.	235439	235439								287	15	IPI00874529.1		YLLEWIEMALGASAVVYTMETYNHL + Oxidation (M) {8} + Phospho (ST) {13,21} + Phospho (Y) {22}	22.63	-	-	-	-	-	-	-	-	-	1	-	1	22.63:M3:20130728:61452:2630:1
2321	1	1.74	-	IPI00121079.3	ISOFORM 1 OF NADH-CYTOCHROME B5 REDUCTASE 3.	22.62	UniProtKB/Swiss-Prot; Q9DCN2-1; NB5R3_MOUSE; M.	109754	109754			GO:0005743			mitochondrial inner membrane	Cyt_B5_reductase(IPR001834) FPN_cyt_redctse(IPR001709) OxRdtase_FAD/NAD_bd(IPR001433) OxRdtase_FAD_bd(IPR008333)	301	13	IPI00110885.2:IPI00121079.3:IPI00759904.1:IPI00895177.1		SVGMIAGGTGITPMLQVIR + Oxidation (M) {4,14} + Phospho (ST) {12}	22.62	-	-	-	-	-	-	-	-	-	1	-	1	22.62:M3:20130728:61454:1641:1
1345	1	0.9048	-	IPI00132493.1	MANNOSYL-OLIGOSACCHARIDE 1,2-ALPHA-MANNOSIDASE IA.	22.62	UniProtKB/Swiss-Prot; P45700; MA1A1_MOUSE; M.	17155	17155			GO:0000139			Golgi membrane	Glyco_hydro_47(IPR001382)	655	25	IPI00132493.1		VNGGYSGLRDVYIAR + Phospho (Y) {12}	22.62	-	-	-	-	-	-	-	-	-	1	-	1	22.62:M3:20130728:61446:1199:1
2410	1	3.76833	-	IPI00116335.1	TRANSCRIPTION FACTOR PU.1.	22.61	UniProtKB/Swiss-Prot; P17433; SPI1_MOUSE; M.	20375	20375	GO:0030098;GO:0030225;GO:0030851;GO:0043011;GO:0045893	GO:0003700;GO:0005515;GO:0016563	GO:0005667	lymphocyte differentiation;macrophage differentiation;granulocyte differentiation;myeloid dendritic cell differentiation;positive regulation of transcription, DNA-d...	transcription factor activity;protein binding;transcription activator activity	transcription factor complex	Ets(IPR000418) Wing_hlx_DNA_bd(IPR011991)	272	6	IPI00116335.1		QSPPLEVSDGEADGLEPGPGLLHGETGSK + Gln->pyro-Glu (N-term Q) {N_Term} + Phospho (ST) {8}	22.61	-	-	-	-	-	-	-	-	-	1	-	1	22.61:M3:20130728:61458:2300:1
2299	1	2.26	-	IPI00133102.1	GTP-BINDING PROTEIN RAD.	22.6	UniProtKB/Swiss-Prot; O88667; RAD_MOUSE; M.	56437	56437								308	10	IPI00133102.1:IPI00788440.1		MTLNGGSGASGSR + Phospho (ST) {2,7,10,12}	22.6	-	-	-	-	-	-	-	-	-	1	-	1	22.6:M3:20130728:61444:890:1
1691	1	1.13	-	IPI00228477.2	WD REPEAT-CONTAINING PROTEIN 40B.	22.6	UniProtKB/Swiss-Prot; Q8CBW4; WD40B_MOUSE; M.	245404	245404							WD40/YVTN_repeat-like(IPR015943) WD40_repeat(IPR001680)	501	20	IPI00228477.2		SPPTMGPQQTGSRKR + Oxidation (M) {5} + Phospho (ST) {1}	22.6	-	-	-	-	-	-	-	-	-	1	-	1	22.6:M3:20130728:61456:1237:1
1219	1	0.684848	-	IPI00330249.4	HYPOTHETICAL PROTEIN LOC78937 ISOFORM 1.	22.6		78937	78937								715	33	IPI00330249.4		GKKIGSVMVTTSR + Oxidation (M) {8} + Phospho (ST) {12}	22.6	-	-	-	-	-	-	-	-	-	1	-	1	22.6:M3:20130728:61448:845:1
2320	1	1.25444	-	IPI00622387.2	SIMILAR TO RNA POLYMERASE II TATA BOX BINDING PROTEIN-ASSOCIATED FACTOR G.	22.58		545600	545600							Histone-fold(IPR009072) TFIID-31(IPR003162)	301	18	IPI00622387.2		ILKTQKDEGIFLGTK	22.58	-	-	-	-	-	-	-	-	-	1	-	1	22.58:M3:20130728:61444:1126:1
1100	1	0.806429	-	IPI00346653.2	SEMAPHORIN-4F PRECURSOR.	22.58	UniProtKB/Swiss-Prot; Q9Z123; SEM4F_MOUSE; M.	20355	20355		GO:0005515	GO:0005886		protein binding	plasma membrane	Plexin-like(IPR003659) Plexin_repeat(IPR002165) Sema(IPR001627) Sema4F(IPR015512) WD40/YVTN_repeat-like(IPR015943)	777	28	IPI00346653.2:IPI00884492.1		VGLDLGAPPSGTTSYSQDPPSPSPEDER + Phospho (ST) {10,23}	22.58	-	-	-	-	-	-	-	-	-	1	-	1	22.58:M3:20130728:61448:2426:1
1392	1	0.752667	-	IPI00117089.3	MITOGEN-ACTIVATED PROTEIN KINASE KINASE KINASE 3.	22.58	UniProtKB/Swiss-Prot; Q61084; M3K3_MOUSE; M.	26406	26406		GO:0005515			protein binding		MAPKKK3(IPR015748) OPR_PB1(IPR000270) Prot_kinase_core(IPR000719) Protein_kinase_ATP_bd_CS(IPR017441) Ser_thr_pkin_AS(IPR008271) Ser_thr_pkinase(IPR002290)	626	30	IPI00117089.3		LSGYETMKNKDTGHPNR + Phospho (ST) {6,12} + Phospho (Y) {4}	22.58	-	-	-	-	-	-	-	-	-	1	-	1	22.58:M3:20130728:61452:1916:1
1751	1	0.981304	-	IPI00378506.1	COILED-COIL DOMAIN-CONTAINING PROTEIN 76.	22.57	UniProtKB/Swiss-Prot; Q8BYH3; CCD76_MOUSE; M.	229780	229780							DUF715(IPR007871)	481	23	IPI00378506.1:IPI00677836.1		KKDSVFER + Phospho (ST) {4}	22.57	-	-	-	-	-	-	-	-	-	1	-	1	22.57:M3:20130728:61448:497:1
1178	1	0.61	-	IPI00131616.1	RELAXIN RECEPTOR 2.	22.57	UniProtKB/Swiss-Prot; Q91ZZ5; RXFP2_MOUSE; M.	140498	140498	GO:0007189;GO:0008584	GO:0016500		G-protein signaling, adenylate cyclase acti...;male gonad development	protein-hormone receptor activity		GPCR_Rhodpsn(IPR000276) LDL_rcpt_classA_cys-rich(IPR002172) LRR(IPR001611) LRR_cys_N(IPR000372) LRR_sub-typ(IPR003591) Relaxin_rcpt(IPR008112)	737	37	IPI00131616.1:IPI00830524.1		MWLLLHVILLTEVK	22.57	-	-	-	-	-	-	-	-	-	1	-	1	22.57:M3:20130728:61450:1304:1
1922	1	1.127	-	IPI00469947.2	PROTEIN LUNAPARK.	22.54	UniProtKB/Swiss-Prot; Q7TQ95; LNP_MOUSE; M.	69605	69605								425	20	IPI00469947.2:IPI00750502.1:IPI00751800.1:IPI00755735.1		AKEFEPPSAGAAVTAKPGQEIR + Phospho (ST) {14}	22.54	-	-	-	-	-	-	-	-	-	1	-	1	22.54:M3:20130728:61448:1969:1
2147	1	1.60929	-	IPI00849896.2	MHC CLASSIB PROTEIN M5.	22.53	UniProtKB/TrEMBL; A7VMS3; A7VMS3_MOUSE; M.	240095	240095	GO:0006955;GO:0019882		GO:0042612	immune response;antigen processing and presentation		MHC class I protein complex	Ig-like(IPR007110) Ig-like_fold(IPR013783) Ig/MHC_CS(IPR003006) Ig_C1-set(IPR003597) MHC_I-like_Ag-recog(IPR011161) MHC_I_a_a1/a2(IPR001039)	348	14	IPI00849896.2:IPI00886379.1		MRSPALSTLLSLLLTGALALTLVR + Phospho (ST) {11,15}	22.53	-	-	-	-	-	-	-	-	-	1	-	1	22.53:M3:20130728:61452:2351:1
2922	1	7.50667	-	IPI00895185.1	EGF-LIKE DOMAIN 7.	22.52		353156	353156								71	3	IPI00895185.1		EGPSPVAPNPTAETAVGAGPTAQPGLSVHR + Phospho (ST) {21,27}	22.52	-	-	-	-	-	-	-	-	-	1	-	1	22.52:M3:20130728:61456:2383:1
2367	1	1.60643	-	IPI00120864.4	PHENAZINE BIOSYNTHESIS-LIKE DOMAIN-CONTAINING PROTEIN 1.	22.49	UniProtKB/Swiss-Prot; Q9DCG6; PBLD1_MOUSE; M.	68371	68371							PhzC_PhzF(IPR003719)	288	14	IPI00120864.4		GLILTVKGEPGGQTAPYDFYSR + Phospho (ST) {5}	22.49	-	-	-	-	-	-	-	-	-	1	-	1	22.49:M3:20130728:61454:2112:1
2774	1	4.494	-	IPI00136933.2	THYMUS-EXPRESSED CHEMOKINE PRECURSOR.	22.47		20300	20300	GO:0006935;GO:0050900	GO:0008009	GO:0005615	chemotaxis;leukocyte migration	chemokine activity	extracellular space	Chemokine_IL8(IPR001811)	144	5	IPI00136933.2:IPI00316675.1:IPI00830627.1		SKVENPNSTSVR + Phospho (ST) {8,9}	22.47	-	-	-	-	-	-	-	-	-	1	-	1	22.47:M3:20130728:61446:857:1
2797	1	3.745	-	IPI00885781.1	PROTEIN.	22.47		75578	75578							FGGY_kin(IPR000577)	133	6	IPI00885781.1		NPLFVQMHADITGGNGKDEQSGESR + Oxidation (M) {7} + Phospho (ST) {24}	22.47	-	-	-	-	-	-	-	-	-	1	-	1	22.47:M3:20130728:61452:2420:1
2635	1	2.49667	-	IPI00108194.1	28S RIBOSOMAL PROTEIN S26, MITOCHONDRIAL PRECURSOR.	22.47	UniProtKB/Swiss-Prot; Q80ZS3; RT26_MOUSE; M.	99045	99045								200	9	IPI00108194.1		SKVGRVQTPPAVDPAEFFVLTER + Phospho (ST) {21}	22.47	-	-	-	-	-	-	-	-	-	1	-	1	22.47:M3:20130728:61456:2141:1
1370	1	0.93625	-	IPI00357789.5	UNCHARACTERIZED PROTEIN C1ORF14 HOMOLOG.	22.47	UniProtKB/Swiss-Prot; Q3TTP0; CA014_MOUSE; M.	71836	71836							CASH(IPR006633) PbH1(IPR006626)	639	24	IPI00357789.5		YLLEKLKAK	22.47	-	-	-	-	-	-	-	-	-	1	-	1	22.47:M3:20130728:61444:473:2
1733	1	0.898	-	IPI00323319.3	DOUBLE-STRANDED RNA-BINDING PROTEIN STAUFEN HOMOLOG 1.	22.45	UniProtKB/Swiss-Prot; Q9Z108; STAU1_MOUSE; M.	20853	20853	GO:0008298	GO:0003723;GO:0005515	GO:0030529	intracellular mRNA localization	RNA binding;protein binding	ribonucleoprotein complex	Ds_RNA_bd(IPR001159) dsRNA-bd-like(IPR014720)	487	25	IPI00323319.3:IPI00464391.1:IPI00749596.1:IPI00750382.1:IPI00756688.1		YKPVDPHSRMQSTYSYGMRGGAYPPR + Oxidation (M) {10} + Phospho (ST) {15} + Phospho (Y) {1}	22.45	21.08	-	-	-	-	-	-	-	-	1	-	1	22.45:M3:20130728:61454:2565:1;21.08:M3:20130728:61448:2485:1
1200	1	0.863077	-	IPI00461716.2	GLUTAMINE-DEPENDENT NAD.	22.44	UniProtKB/Swiss-Prot; Q711T7; NADE1_MOUSE; M.	78914	78914							NAD_synth_GAT(IPR014445) NAD_synthase(IPR003694) Ntlse/CNhydtse(IPR003010) Rossmann-like_a/b/a_fold(IPR014729)	725	26	IPI00461716.2:IPI00858309.1		YDCSSADINPIGGISK + Phospho (ST) {4} + Phospho (Y) {1}	22.44	-	-	-	-	-	-	-	-	-	1	-	1	22.44:M3:20130728:61452:1483:1
2757	1	3.73833	-	IPI00462786.1	ORF 2 PROTEIN.	22.43	UniProtKB/TrEMBL; Q61393; Q61393_MOUSE; M.										151	6	IPI00462786.1		MGTNWLLEMSPLITR + Oxidation (M) {9} + Phospho (ST) {3,10,14}	22.43	-	-	-	-	-	-	-	-	-	1	-	1	22.43:M3:20130728:61454:1648:1
2470	1	2.03818	-	IPI00321379.3	UNCHARACTERIZED PROTEIN C12ORF24 HOMOLOG.	22.42	UniProtKB/Swiss-Prot; Q9DB54; CL024_MOUSE; M.	68948	68948								251	11	IPI00321379.3		CMQSMSIQEQGPAHASLTV + Oxidation (M) {2} + Phospho (ST) {6,16,18}	22.42	-	-	-	-	-	-	-	-	-	1	-	1	22.42:M3:20130728:61452:2076:1
1070	1	0.640571	-	IPI00131143.1	ISOFORM 1 OF PROTEIN SEL-1 HOMOLOG 1 PRECURSOR.	22.42	UniProtKB/Swiss-Prot; Q9Z2G6-1; SE1L1_MOUSE; M.	20338	20338							FN_type2_col_bd(IPR000562) Sel1_like(IPR006597) TPR-like_helical(IPR011990)	790	35	IPI00131143.1:IPI00224252.5		EATIVGENETYPRALLHWNRAASQGYTVAR + Phospho (ST) {3,27}	22.42	-	-	-	-	-	-	-	-	-	1	-	1	22.42:M3:20130728:61446:2518:1
2870	1	5.6	-	IPI00135306.1	ADULT MALE TESTIS CDNA, RIKEN FULL-LENGTH ENRICHED LIBRARY, CLONE:1700034E13 PRODUCT:HYPOTHETICAL ZINC FINGER, C2H2 TYPE CONTAINING PROTEIN, FULL INSERT SEQUENCE.	22.4		78414	78414								108	4	IPI00135306.1:IPI00454136.3:IPI00665485.1		LIVHQR	22.4	-	-	-	-	-	-	-	-	-	1	-	1	22.4:M3:20130728:61454:288:2
2351	1	1.86667	-	IPI00222793.1	ADULT MALE CORPORA QUADRIGEMINA CDNA, RIKEN FULL-LENGTH ENRICHED LIBRARY, CLONE:B230205O16 PRODUCT:SIMILAR TO 3-KETOACYL-COA THIOLASE B, PEROXISOMAL.	22.4	UniProtKB/TrEMBL; Q8BLD7; Q8BLD7_MOUSE; M.	113868	113868;235674	GO:0006631	GO:0003985;GO:0003988	GO:0005777	fatty acid metabolic process	acetyl-CoA C-acetyltransferase activity;acetyl-CoA C-acyltransferase activity	peroxisome	Thiolase(IPR002155)	294	12	IPI00222793.1		MSLSGMGNPGNISSR + Oxidation (M) {1} + Phospho (ST) {14}	22.4	-	-	-	-	-	-	-	-	-	1	-	1	22.4:M3:20130728:61450:1145:1
2156	1	1.49333	-	IPI00136727.5	ZINC FINGER PROTEIN 474.	22.4		66758	66758		GO:0003676;GO:0008270	GO:0005622		nucleic acid binding;zinc ion binding	intracellular	Znf_C2H2(IPR007087)	347	15	IPI00136727.5		LLVHQR	22.4	-	-	-	-	-	-	-	-	-	1	-	1	22.4:M3:20130728:61454:288:5
1940	1	1.06667	-	IPI00229740.2	ISOFORM 3 OF LIPASE MEMBER H PRECURSOR.	22.4	UniProtKB/Swiss-Prot; Q8CIV3-3; LIPH_MOUSE; M.	239759	239759							Lipase(IPR000734) Lipase_AS(IPR008262) Lipase_N(IPR013818) Lipoprotein_lipase_LIPH(IPR016272)	421	21	IPI00229740.2:IPI00229926.3:IPI00828910.1		TRQVASILKEFIDQMLVK + Phospho (ST) {1}	22.4	-	-	-	-	-	-	-	-	-	1	-	1	22.4:M3:20130728:61442:1627:1
1737	1	0.933333	-	IPI00108066.2	RIKEN CDNA 4930430A15 GENE.	22.4		67575	67575	GO:0006355	GO:0003700		regulation of transcription, DNA-dependent	transcription factor activity		ANK(IPR002110)	485	24	IPI00108066.2		ILVHGVK	22.4	-	-	-	-	-	-	-	-	-	1	-	1	22.4:M3:20130728:61454:288:1
1660	1	0.896	-	IPI00652702.1	ADULT INNER EAR CDNA, RIKEN FULL-LENGTH ENRICHED LIBRARY, CLONE:F930104E18 PRODUCT:HYPOTHETICAL PROTEIN, FULL INSERT SEQUENCE.	22.4	UniProtKB/TrEMBL; Q3TYV2; Q3TYV2_MOUSE; M.	654498	654498								514	25	IPI00652702.1		STGNLLHPTGILTTPSR + Phospho (ST) {2,13,14,16}	22.4	-	-	-	-	-	-	-	-	-	1	-	1	22.4:M3:20130728:61452:1807:1
1448	1	0.861538	-	IPI00403116.9	ISOFORM 3 OF CONDENSIN-2 COMPLEX SUBUNIT H2.	22.4	UniProtKB/Swiss-Prot; Q8BSP2-3; CNDH2_MOUSE; M.	52683	52683	GO:0033077			T cell differentiation in the thymus			DUF1032(IPR009378)	599	26	IPI00403116.9		CALLTSCSPSGISLRTGR + Phospho (ST) {5,13,16}	22.4	-	-	-	-	-	-	-	-	-	1	-	1	22.4:M3:20130728:61450:1934:1
948	1	0.699688	-	IPI00229794.1	ISOFORM 2 OF RIBOSOMAL PROTEIN S6 KINASE ALPHA-5.	22.39	UniProtKB/Swiss-Prot; Q8C050-1; KS6A5_MOUSE; M.	73086	73086	GO:0006355;GO:0006468;GO:0007243	GO:0004674;GO:0005524	GO:0005634	regulation of transcription, DNA-dependent;protein amino acid phosphorylation;protein kinase cascade	protein serine/threonine kinase activity;ATP binding	nucleus	Pkinase_C(IPR000961) Prot_kinase_core(IPR000719) Protein_kinase_ATP_bd_CS(IPR017441) Ribosomal_S6_kinase_II(IPR016239) Ser_thr_pkin_AS(IPR008271) Ser_thr_pkinase(IPR002290)	863	32	IPI00229794.1:IPI00380392.1		ILKSEPPYPQEMSTVAK + Phospho (ST) {4,13,14} + Phospho (Y) {8}	22.39	-	-	-	-	-	-	-	-	-	1	-	1	22.39:M3:20130728:61448:1875:1
1482	1	1.31529	-	IPI00112899.1	SOLUTE CARRIER FAMILY 13 MEMBER 2.	22.36	UniProtKB/Swiss-Prot; Q9ES88; S13A2_MOUSE; M.	20500	20500							Na/sul_symport(IPR001898)	586	17	IPI00112899.1		KGQSMVSDGTVAIFISLIMFIIPSK + Oxidation (M) {5} + Phospho (ST) {7}	22.36	-	-	-	-	-	-	-	-	-	1	-	1	22.36:M3:20130728:61454:2344:1
2852	1	3.72333	-	IPI00850657.1	SIMILAR TO TRAV7D-2.	22.34		436539	436539;546630;633740;667441;667449;671652;100042372;100042410;100043968;100045860								114	6	IPI00850657.1		QHSGKSPKMLMSIFSNGEK + Phospho (ST) {15}	22.34	-	-	-	-	-	-	-	-	-	1	-	1	22.34:M3:20130728:61452:1913:1
1592	1	0.859231	-	IPI00672824.3	[PYRUVATE DEHYDROGENASE [ACETYL-TRANSFERRING]]-PHOSPHATASE 1, MITOCHONDRIAL PRECURSOR.	22.34	UniProtKB/Swiss-Prot; Q3UV70; PDP1_MOUSE; M.	381511	381511		GO:0005509			calcium ion binding		PP2C(IPR015655) PP2C-related(IPR001932) PP2C_Mn2_Asp60_BS(IPR000222) PP2C_N(IPR014045)	538	26	IPI00672824.3:IPI00849866.1:IPI00850694.2:IPI00857971.1		VTLGQMHGLLTER + Oxidation (M) {6} + Phospho (ST) {11}	22.34	-	-	-	-	-	-	-	-	-	1	-	1	22.34:M3:20130728:61444:936:1
1097	1	0.929583	-	IPI00331743.4	SERINE/THREONINE-PROTEIN KINASE SNF1-LIKE KINASE 1.	22.31	UniProtKB/Swiss-Prot; Q60670; SN1L1_MOUSE; M.	17691	17691	GO:0006468;GO:0007243;GO:0007346;GO:0045595	GO:0000287;GO:0004674;GO:0005524	GO:0005634;GO:0005737	protein amino acid phosphorylation;protein kinase cascade;regulation of mitotic cell cycle;regulation of cell differentiation	magnesium ion binding;protein serine/threonine kinase activity;ATP binding	nucleus;cytoplasm	Prot_kinase_core(IPR000719) Protein_kinase_ATP_bd_CS(IPR017441) Ser/Thr_prot_kinase_SNF1-like(IPR017090) Ser_thr_pkin_AS(IPR008271) Ser_thr_pkinase(IPR002290) UBA/transl_elong_EF1B_N_euk(IPR015940)	779	24	IPI00331743.4		HRSISPSSLLDTAISEEAR + Phospho (ST) {5,12}	22.31	-	-	-	-	-	-	-	-	-	1	-	1	22.31:M3:20130728:61452:1965:1
1980	1	1.31118	-	IPI00469218.1	ADULT MALE LUNG CDNA, RIKEN FULL-LENGTH ENRICHED LIBRARY, CLONE:1200007I01 PRODUCT:LYSOSOMAL MEMBRANE GLYCOPROTEIN 1, FULL INSERT SEQUENCE.	22.29	UniProtKB/TrEMBL; Q9DC13; Q9DC13_MOUSE; M.	16783	16783			GO:0005764;GO:0005771;GO:0009897;GO:0016021;GO:0042383;GO:0042470			lysosome;multivesicular body;external side of plasma membrane;integral to membrane;sarcolemma;melanosome	Lamp(IPR002000)	407	17	IPI00469218.1:IPI00876139.1		EIYTMDSTTDIKADINK + Oxidation (M) {5} + Phospho (ST) {4,8} + Phospho (Y) {3}	22.29	-	-	-	-	-	-	-	-	-	1	-	1	22.29:M3:20130728:61446:1781:1
1994	1	1.31	-	IPI00114410.1	PHOSPHATIDYLINOSITOL-3,4,5-TRISPHOSPHATE 3-PHOSPHATASE PTEN.	22.27	UniProtKB/Swiss-Prot; O08586; PTEN_MOUSE; M.	19211	19211	GO:0001525;GO:0006470;GO:0006917;GO:0007417;GO:0008285;GO:0030336;GO:0031647;GO:0043066;GO:0043542;GO:0046855;GO:0046856;GO:0048738;GO:0051895;GO:0051898	GO:0004438;GO:0004722;GO:0004725;GO:0016314;GO:0030165;GO:0051717;GO:0051800	GO:0005737	angiogenesis;protein amino acid dephosphorylation;induction of apoptosis;central nervous system development;negative regulation of cell proliferation;negative regulation of cell migration;regulation of protein stability;negative regulation of apoptosis;endothelial cell migration;inositol phosphate dephosphorylation;phosphoinositide dephosphorylation;cardiac muscle development;negative regulation …	phosphatidylinositol-3-phosphatase activity;protein serine/threonine phosphatase activity;protein tyrosine phosphatase activity;phosphatidylinositol-3,4,5-trisphosphate 3-...;PDZ domain binding;inositol-1,3,4,5-tetrakisphosphate 3-phosph...;phosphatidylinositol-3,4-bisphosphate 3-pho...	cytoplasm	Bifunc_PIno_P3_Pase/Pase_PTEN(IPR017361) Phosphatase_tensin(IPR014019) Tensin_C2(IPR014020) Tyr_Pase(IPR000387) Tyr_Pase_dual_specific(IPR000340)	403	17	IPI00114410.1:IPI00652977.1		EYLVLTLTKNDLDKANK + Phospho (ST) {8}	22.27	-	-	-	-	-	-	-	-	-	1	-	1	22.27:M3:20130728:61456:1660:1
2428	1	2.225	-	IPI00875886.2	12 DAYS EMBRYO FEMALE MULLERIAN DUCT INCLUDES SURROUNDING REGION CDNA, RIKEN FULL-LENGTH ENRICHED LIBRARY, CLONE:6820426G07 PRODUCT:CYCLIN C, FULL INSERT SEQUENCE.	22.25		51813	51813	GO:0000910			cytokinesis			Cyclin(IPR006670) Cyclin_N(IPR006671) Cyclin_related(IPR013763) Trans_reg_cyclin(IPR015429)	266	10	IPI00875886.2		EMATILSKMPKPKPPPNS + Oxidation (M) {2,9} + Phospho (ST) {18}	22.25	-	-	-	-	-	-	-	-	-	1	-	1	22.25:M3:20130728:61458:1702:1
961	1	0.767241	-	IPI00227326.1	ISOFORM 1 OF ZINC FINGER PROTEIN ZXDC.	22.25	UniProtKB/Swiss-Prot; Q8C8V1-1; ZXDC_MOUSE; M.	80292	80292							Znf_C2H2(IPR007087) Znf_C2H2-like(IPR015880) Znf_C2H2/integrase_DNA-bd(IPR013087)	858	29	IPI00227326.1		GTGSDEGASDSAHRKVK + Phospho (ST) {4}	22.25	-	-	-	-	-	-	-	-	-	1	-	1	22.25:M3:20130728:61456:1312:1
2863	1	3.70667	-	IPI00654162.1	ADULT MALE MEDULLA OBLONGATA CDNA, RIKEN FULL-LENGTH ENRICHED LIBRARY, CLONE:6330539I22 PRODUCT:CONTACTIN 1, FULL INSERT SEQUENCE.	22.24	UniProtKB/TrEMBL; Q3UYF2; Q3UYF2_MOUSE; M.	12805	12805	GO:0006306	GO:0003677;GO:0008170	GO:0005615	DNA methylation	DNA binding;N-methyltransferase activity	extracellular space		110	6	IPI00654162.1		SLKLVSHFNAILKTG + Phospho (ST) {14}	22.24	-	-	-	-	-	-	-	-	-	1	-	1	22.24:M3:20130728:61456:1222:1
2862	1	5.5525	-	IPI00875937.1	14-3-3 PROTEIN.	22.21	UniProtKB/TrEMBL; A8C8N6; A8C8N6_MOUSE; M.				GO:0019904			protein domain specific binding		14-3-3(IPR000308)	110	4	IPI00875937.1		GDYFQYLAEVACGDDQKETIK + Phospho (ST) {19}	22.21	-	-	-	-	-	-	-	-	-	1	-	1	22.21:M3:20130728:61458:2080:1
2754	1	3.17143	-	IPI00132217.1	MITOCHONDRIAL FISSION 1 PROTEIN.	22.2	UniProtKB/Swiss-Prot; Q9CQ92; FIS1_MOUSE; M.	66437	66437	GO:0000266;GO:0006915;GO:0016559	GO:0005515	GO:0005779;GO:0031307	mitochondrial fission;apoptosis;peroxisome fission	protein binding	integral to peroxisomal membrane;integral to mitochondrial outer membrane	Tetratricopeptide_rpt_11_Fis1(IPR016543) TPR-like_helical(IPR011990) TPR_region(IPR013026)	152	7	IPI00132217.1:IPI00856326.1:IPI00857192.1		DGLVGMAIVGGMALGVAGLAGLIGLAVSK + Oxidation (M) {6,12} + Phospho (ST) {28}	22.2	-	-	-	-	-	-	-	-	-	1	-	1	22.2:M3:20130728:61452:2383:1
2795	1	7.39667	-	IPI00225792.1	ADULT MALE EPIDIDYMIS CDNA, RIKEN FULL-LENGTH ENRICHED LIBRARY, CLONE:9230112C19 PRODUCT:HYPOTHETICAL PROTEIN, FULL INSERT SEQUENCE.	22.19	UniProtKB/TrEMBL; Q8C5A3; Q8C5A3_MOUSE; M.	73788	73788								133	3	IPI00225792.1		GHLGRSLLDEGRSGFVSGTR + Phospho (ST) {6,19}	22.19	-	-	-	-	-	-	-	-	-	1	-	1	22.19:M3:20130728:61448:1900:1
2561	1	3.69833	-	IPI00395170.1	RIKEN CDNA 1700019G17 GENE.	22.19	UniProtKB/TrEMBL; Q8CID2; Q8CID2_MOUSE; M.	75541	75541			GO:0016021			integral to membrane	Acyl_CoA_acyltransferase(IPR016181) GCN5-rel_AcTrfase(IPR000182)	226	6	IPI00395170.1		LMGLSILHFTYSLPFAWGSGM + Oxidation (M) {2} + Phospho (ST) {10,12,19}	22.19	-	-	-	-	-	-	-	-	-	1	-	1	22.19:M3:20130728:61452:2282:1
2822	1	3.69667	-	IPI00135641.1	GALANIN PRECURSOR.	22.18	UniProtKB/Swiss-Prot; P47212; GALA_MOUSE; M.	14419	14419	GO:0007218;GO:0007399			neuropeptide signaling pathway;nervous system development			Galanin(IPR008174) Galanin_pre(IPR008175) GMAP(IPR013068)	124	6	IPI00135641.1		ARGSVILLGWLLLVVTLSATLGLGMPAK + Phospho (ST) {4}	22.18	-	-	-	-	-	-	-	-	-	1	-	1	22.18:M3:20130728:61452:2531:1
885	1	0.671515	-	IPI00226955.3	ISOFORM 1 OF E3 UBIQUITIN-PROTEIN LIGASE HACE1.	22.16	UniProtKB/Swiss-Prot; Q3U0D9-1; HACE1_MOUSE; M.	209462	209462							ANK(IPR002110) HECT(IPR000569)	909	33	IPI00226955.3:IPI00830657.1:IPI00831132.1		IGPSSPSNGIDMGYNGNKTPR + Oxidation (M) {12} + Phospho (ST) {5} + Phospho (Y) {14}	22.16	-	-	-	-	-	-	-	-	-	1	-	1	22.16:M3:20130728:61448:1977:1
2045	1	1.38437	-	IPI00323683.2	10 DAYS NEONATE SKIN CDNA, RIKEN FULL-LENGTH ENRICHED LIBRARY, CLONE:4732484E22 PRODUCT:EPHRIN B2, FULL INSERT SEQUENCE.	22.15	UniProtKB/TrEMBL; Q3V1E0; Q3V1E0_MOUSE; M.	13642	13642	GO:0001945;GO:0009887	GO:0005515	GO:0005886;GO:0016021	lymph vessel development;organ morphogenesis	protein binding	plasma membrane;integral to membrane	Cupredoxin(IPR008972) Ephrin(IPR001799)	386	16	IPI00323683.2:IPI00762720.1		DYYIISTSNGSLEGLDNQEGGVCQTRAMK + Oxidation (M) {28} + Phospho (ST) {11} + Phospho (Y) {2}	22.15	-	-	-	-	-	-	-	-	-	1	-	1	22.15:M3:20130728:61454:2642:1
2295	1	2.45778	-	IPI00462811.1	OLFACTORY RECEPTOR OLFR312.	22.12		258065	258065	GO:0007186;GO:0007608;GO:0050896	GO:0004984	GO:0005886;GO:0016021	G-protein coupled receptor protein signalin...;sensory perception of smell;response to stimulus	olfactory receptor activity	plasma membrane;integral to membrane	GPCR_Rhodpsn(IPR000276) Olfact_rcpt(IPR000725) Olfact_rcpt_MOR222-like(IPR015543)	308	9	IPI00462811.1		CLAILRPLIYGTIMSQK + Phospho (Y) {10}	22.12	-	-	-	-	-	-	-	-	-	1	-	1	22.12:M3:20130728:61450:1809:1
2307	1	2.01091	-	IPI00460327.1	SIMILAR TO PHEROMONE RECEPTOR V3R8.	22.12		435949	435949;667485							GPCR_Rhodpsn_supfam(IPR017452) Vmron_rcpt_1(IPR004072)	305	11	IPI00460327.1:IPI00463092.1		MSDHAK + Oxidation (M) {1} + Phospho (ST) {2}	22.12	-	-	-	-	-	-	-	-	-	1	-	1	22.12:M3:20130728:61452:284:1
2129	1	1.47467	-	IPI00311305.2	DEOXYRIBONUCLEASE-2-BETA PRECURSOR.	22.12	UniProtKB/Swiss-Prot; Q9QY48; DNS2B_MOUSE; M.	56629	56629			GO:0005737			cytoplasm	DNase_II(IPR004947)	354	15	IPI00311305.2		QYGHAK + Phospho (Y) {2}	22.12	-	-	-	-	-	-	-	-	-	1	-	1	22.12:M3:20130728:61452:284:3
2160	1	2.00909	-	IPI00676440.2	SIMILAR TO PUTATIVE PHEROMONE RECEPTOR.	22.1		637110	637110							GPCR_3(IPR000337) GPCR_3_vmron_rcpt_2(IPR004073) GPCR_3_vmron_rcpt_2_put(IPR015532)	346	11	IPI00676440.2		RASLMGIVPVPQ	22.1	-	-	-	-	-	-	-	-	-	1	-	1	22.1:M3:20130728:61444:593:1
997	1	0.736667	-	IPI00849631.1	ERYTHROCYTE PROTEIN BAND 4.1-LIKE 4B.	22.1		54357	54357								838	30	IPI00849631.1		QIKLHPAGFPLPVQWTDGISSYTR + Phospho (ST) {16} + Phospho (Y) {22}	22.1	-	-	-	-	-	-	-	-	-	1	-	1	22.1:M3:20130728:61454:2409:1
1891	1	1.1035	-	IPI00310661.2	TUMOR NECROSIS FACTOR RECEPTOR SUPERFAMILY MEMBER 19L PRECURSOR.	22.07	UniProtKB/Swiss-Prot; Q8BX43; TR19L_MOUSE; M.	320100	320100								436	20	IPI00310661.2:IPI00647970.1:IPI00895500.1		RGVEVAAGTSSNGEPRQPGNGTR + Phospho (ST) {11,22}	22.07	-	-	-	-	-	-	-	-	-	1	-	1	22.07:M3:20130728:61458:2040:1
1570	1	1.29765	-	IPI00754929.1	HYPOTHETICAL PROTEIN ISOFORM 1.	22.06		434130	434130								545	17	IPI00754929.1:IPI00850159.1		HSQASSDDDSSR + Phospho (ST) {5,6,10}	22.06	-	-	-	-	-	-	-	-	-	1	-	1	22.06:M3:20130728:61444:913:1
1386	1	0.787857	-	IPI00126176.3	RAC GTPASE-ACTIVATING PROTEIN 1.	22.06	UniProtKB/Swiss-Prot; Q9WVM1; RGAP1_MOUSE; M.	26934	26934	GO:0000915;GO:0007108;GO:0007283;GO:0007405;GO:0009790	GO:0005096;GO:0043014;GO:0043015;GO:0048487	GO:0005634	cytokinesis, contractile ring formation;cytokinesis, initiation of separation;spermatogenesis;neuroblast proliferation;embryonic development	GTPase activator activity;alpha-tubulin binding;gamma-tubulin binding;beta-tubulin binding	nucleus	DAG_PE_bd(IPR002219) RhoGAP(IPR000198)	628	28	IPI00126176.3		IGEGMLADFVSQASPMIPAIVVSCVNEIEQR + Phospho (ST) {23}	22.06	-	-	-	-	-	-	-	-	-	1	-	1	22.06:M3:20130728:61452:2708:1
1834	1	1.1025	-	IPI00130607.8	ISOFORM 1 OF PDZ AND LIM DOMAIN PROTEIN 7.	22.05	UniProtKB/Swiss-Prot; Q3TJD7-1; PDLI7_MOUSE; M.	67399	67399	GO:0030036	GO:0005515	GO:0001725;GO:0001726;GO:0005737	actin cytoskeleton organization and biogenesis	protein binding	stress fiber;ruffle;cytoplasm	PDZ(IPR001478) Znf_LIM(IPR001781)	457	20	IPI00130607.8		TSIVQAAAGGGTGGGSNNGK	22.05	-	-	-	-	-	-	-	-	-	1	-	1	22.05:M3:20130728:61448:1206:1
2067	1	1.3775	-	IPI00153988.2	NOVEL PROTEIN.	22.04		73598	73598								375	16	IPI00153988.2		GTARALLLPSLQPSSSAR + Phospho (ST) {2,10,14,15}	22.04	-	-	-	-	-	-	-	-	-	1	-	1	22.04:M3:20130728:61456:1743:1
2082	1	1.46867	-	IPI00114953.1	ISOFORM 1 OF CELL DIVISION PROTEIN KINASE 9.	22.03	UniProtKB/Swiss-Prot; Q99J95-1; CDK9_MOUSE; M.	107951	107951		GO:0017069			snRNA binding		Prot_kinase_core(IPR000719) Protein_kinase_ATP_bd_CS(IPR017441) Ser_thr_pkin_AS(IPR008271) Ser_thr_pkinase(IPR002290)	372	15	IPI00114953.1:IPI00656169.1:IPI00656171.1		YELFEKLELVK + Phospho (Y) {1}	22.03	-	-	-	-	-	-	-	-	-	1	-	1	22.03:M3:20130728:61444:860:1
2812	1	5.505	-	IPI00651931.1	ES CELLS CDNA, RIKEN FULL-LENGTH ENRICHED LIBRARY, CLONE:2410165C24 PRODUCT:HYPOTHETICAL PROTEIN, FULL INSERT SEQUENCE.	22.02	UniProtKB/TrEMBL; Q3V290; Q3V290_MOUSE; M.	100038683	100038683								127	4	IPI00651931.1		ADAPTPEGSTGLVWLSR + Phospho (ST) {16}	22.02	-	-	-	-	-	-	-	-	-	1	-	1	22.02:M3:20130728:61452:1450:1
1064	1	0.8788	-	IPI00461467.3	PROTOCADHERIN BETA 5.	21.97		93876	93876	GO:0007156		GO:0016021	homophilic cell adhesion		integral to membrane	Cadherin(IPR002126) Cadherin_N(IPR013164) Protocad_beta(IPR015493)	792	25	IPI00461467.3		ELLLKILENSQPGTRFSLK	21.97	-	-	-	-	-	-	-	-	-	1	-	1	21.97:M3:20130728:61442:1616:1
2867	1	5.49	-	IPI00382021.2	HYPOTHETICAL PROTEIN LOC385328.	21.96		385328	385328	GO:0006334	GO:0003677	GO:0000786;GO:0005634	nucleosome assembly	DNA binding	nucleosome;nucleus	Histone-fold(IPR009072) Histone_core_D(IPR007125) Histone_H2A(IPR002119)	109	4	IPI00382021.2		QLFKSGGTSVNEPPEPDDN	21.96	-	-	-	-	-	-	-	-	-	1	-	1	21.96:M3:20130728:61446:1595:1
1034	1	0.732	-	IPI00331123.6	ISOFORM 1 OF UBIQUITIN CARBOXYL-TERMINAL HYDROLASE 45.	21.96	UniProtKB/Swiss-Prot; Q8K387-1; UBP45_MOUSE; M.	77593	77593							Peptidase_C19(IPR001394) Znf_UBP(IPR001607)	813	30	IPI00331123.6:IPI00404929.3		KAGGVYTNARK	21.96	-	-	-	-	-	-	-	-	-	1	-	1	21.96:M3:20130728:61454:544:1
2284	1	1.82833	-	IPI00126703.1	OLFACTORY RECEPTOR MOR114-6.	21.94	UniProtKB/TrEMBL; Q8VFZ8; Q8VFZ8_MOUSE; M.	258723	258723	GO:0007186;GO:0007608;GO:0050896	GO:0004984	GO:0005886;GO:0016021	G-protein coupled receptor protein signalin...;sensory perception of smell;response to stimulus	olfactory receptor activity	plasma membrane;integral to membrane	GPCR_Rhodpsn(IPR000276) Olfact_rcpt(IPR000725)	311	12	IPI00126703.1		GISLLIISISPMMNPFIYALRNKQVK + Oxidation (M) {12} + Phospho (ST) {8,10}	21.94	-	-	-	-	-	-	-	-	-	1	-	1	21.94:M3:20130728:61456:2422:1
2337	1	2.192	-	IPI00661823.4	TRANSCRIPTION FACTOR DLX6.	21.92	UniProtKB/TrEMBL; A5HKN2; A5HKN2_MOUSE; M.	13396	13396	GO:0030326			embryonic limb morphogenesis			Homeobox(IPR001356) Homeodomain-rel(IPR012287) HTH_lambrepressr(IPR000047)	297	10	IPI00661823.4:IPI00849152.1		MTMTTMADGLEGQDSSK + Oxidation (M) {6} + Phospho (ST) {2,16}	21.92	-	-	-	-	-	-	-	-	-	1	-	1	21.92:M3:20130728:61458:1602:1
1913	1	1.096	-	IPI00651954.5	ISOFORM 3 OF UPF0465 PROTEIN C5ORF33 HOMOLOG.	21.92	UniProtKB/Swiss-Prot; Q8C5H8-3; CE033_MOUSE; M.	68646	68646			GO:0005739			mitochondrion	ATP-NAD_like_euk(IPR012355) ATP_NADK(IPR002504)	430	20	IPI00651954.5:IPI00652978.4:IPI00662342.3:IPI00855212.1		WADAVIAAGGDGTMLLAASKVLDR + Oxidation (M) {14} + Phospho (ST) {13,19}	21.92	-	-	-	-	-	-	-	-	-	1	-	1	21.92:M3:20130728:61444:2110:1
1291	1	0.706774	-	IPI00223851.6	SIMILAR TO PAP-ASSOCIATED DOMAIN-CONTAINING PROTEIN 5 (TOPOISOMERASE- RELATED FUNCTION PROTEIN 4-2) (TRF4-2) ISOFORM 1.	21.91		214627	214627								680	31	IPI00223851.6:IPI00757870.2:IPI00895198.1		SSSKGFQGTAQTSHGALMTSKQHQGK + Oxidation (M) {18} + Phospho (ST) {19,20}	21.91	-	-	-	-	-	-	-	-	-	1	-	1	21.91:M3:20130728:61454:2406:1
1479	1	0.706774	-	IPI00228793.1	CALICIN.	21.91	UniProtKB/Swiss-Prot; Q8CDE2; CALI_MOUSE; M.	442829	442829							BACK(IPR011705) BTB/POZ-like(IPR000210) BTB/POZ_fold(IPR011333) BTB_POZ(IPR013069) Kelch-typ_b-propeller(IPR015915) Kelch_1(IPR006652) Kelch_related(IPR013089)	588	31	IPI00228793.1		MSIPMDGTAVITKGDR + Oxidation (M) {1,5}	21.91	-	-	-	-	-	-	-	-	-	1	-	1	21.91:M3:20130728:61452:1291:1
907	1	0.626	-	IPI00754876.2	SIMILAR TO TETRATRICOPEPTIDE REPEAT DOMAIN 7B ISOFORM 1.	21.91		104718	104718							TPR-1(IPR001440) TPR-like_helical(IPR011990) TPR_2(IPR013105) TPR_region(IPR013026)	898	35	IPI00754876.2:IPI00757517.1		LISLQSASVVYDLLTIALGR + Phospho (ST) {3,6} + Phospho (Y) {11}	21.91	-	-	-	-	-	-	-	-	-	1	-	1	21.91:M3:20130728:61458:1984:1
2296	1	2.73625	-	IPI00153525.2	VOMERONASAL 1 RECEPTOR, G3.	21.89		171238	171238	GO:0007186	GO:0001584;GO:0016503	GO:0016021	G-protein coupled receptor protein signalin...	rhodopsin-like receptor activity;pheromone receptor activity	integral to membrane	Vmron_rcpt_1(IPR004072)	308	8	IPI00153525.2		GMSLYAMCLLSCFQAITISPSNSRWMKFK + Oxidation (M) {2,26}	21.89	-	-	-	-	-	-	-	-	-	1	-	1	21.89:M3:20130728:61452:2712:1
1342	1	0.994091	-	IPI00123827.1	AMILORIDE-SENSITIVE SODIUM CHANNEL SUBUNIT GAMMA.	21.87	UniProtKB/Swiss-Prot; Q9WU39; SCNNG_MOUSE; M.	20278	20278	GO:0006814	GO:0015280	GO:0016021	sodium ion transport	amiloride-sensitive sodium channel activity	integral to membrane	EnaC(IPR004724) Na+channel_ASC(IPR001873)	655	22	IPI00123827.1:IPI00754905.2		RREAGSMR + Oxidation (M) {7}	21.87	-	-	-	-	-	-	-	-	-	1	-	1	21.87:M3:20130728:61442:440:1
962	1	0.729	-	IPI00222456.3	ISOFORM 1 OF UNCHARACTERIZED PROTEIN LOC392943 HOMOLOG.	21.87	UniProtKB/Swiss-Prot; Q3TCV3-1; YG035_MOUSE; M.	212167	212167							Pept_cys_AS(IPR000169)	858	30	IPI00222456.3:IPI00894779.1:IPI00894841.1		QNEHLYTFEKDMQAVSCSVNSER + Gln->pyro-Glu (N-term Q) {N_Term} + Oxidation (M) {12} + Phospho (ST) {7,16}	21.87	-	-	-	-	-	-	-	-	-	1	-	1	21.87:M3:20130728:61452:2535:1
1414	1	1.04048	-	IPI00112125.2	ISOFORM 1 OF UPF0469 PROTEIN KIAA0907.	21.85	UniProtKB/Swiss-Prot; Q3TCX3-1; K0907_MOUSE; M.	74200	74200								612	21	IPI00112125.2:IPI00855074.1:IPI00855148.1		EIITNGVVK + Phospho (ST) {4}	21.85	-	-	-	-	-	-	-	-	-	1	-	1	21.85:M3:20130728:61458:571:1
1514	1	0.909167	-	IPI00331605.5	PROTEIN NOXP20.	21.82	UniProtKB/Swiss-Prot; Q9D281; NXP20_MOUSE; M.	68303	68303							DUF719(IPR007998)	569	24	IPI00331605.5		LTTAMCNEVTSLSK + Oxidation (M) {5} + Phospho (ST) {2,3,10,11,13}	21.82	-	-	-	-	-	-	-	-	-	1	-	1	21.82:M3:20130728:61456:1556:1
2000	1	1.36312	-	IPI00121828.1	RENIN-1 PRECURSOR.	21.81	UniProtKB/Swiss-Prot; P06281; RENI1_MOUSE; M.	19701	19701	GO:0002003;GO:0002016;GO:0009755;GO:0042756;GO:0048469		GO:0005615	angiotensin maturation;regulation of blood volume by renin-angiote...;hormone-mediated signaling;drinking behavior;cell maturation		extracellular space	Pept_Asp_AS(IPR001969) Pept_Aspartc_cat(IPR009007) Peptidase_A1(IPR001461) Propep_A1(IPR012848)	402	16	IPI00121828.1:IPI00316248.2:IPI00848449.1:IPI00848964.1:IPI00876305.1:IPI00890332.1		LIMQALGAKEK + Oxidation (M) {3}	21.81	-	-	-	-	-	-	-	-	-	1	-	1	21.81:M3:20130728:61448:581:1
2705	1	2.725	-	IPI00663656.3	SIMILAR TO CDNA SEQUENCE BC061237.	21.8		666692	666692							DUF622(IPR006907)	168	8	IPI00663656.3		MGSQAGSAGEASPQAPK + Phospho (ST) {3,12}	21.8	-	-	-	-	-	-	-	-	-	1	-	1	21.8:M3:20130728:61454:1243:1
2207	1	1.28235	-	IPI00331267.5	ADULT MALE URINARY BLADDER CDNA, RIKEN FULL-LENGTH ENRICHED LIBRARY, CLONE:9530006M03 PRODUCT:ABO BLOOD GROUP (TRANSFERASE A, ALPHA 1-3-N- ACETYLGALACTOSAMINYLTRANSFERASE; TRANSFERASE B, ALPHA 1-3- GALACTOSYLTRANSFERASE), FULL INSERT SEQUENCE.	21.8		80908	80908	GO:0005975	GO:0004380;GO:0004381	GO:0016021	carbohydrate metabolic process	glycoprotein-fucosylgalactoside alpha-N-ace...;fucosylgalactoside 3-alpha-galactosyltransf...	integral to membrane	Glyco_trans_6(IPR005076)	332	17	IPI00331267.5:IPI00754062.1:IPI00876241.1		YVAVPKDHQAIRN	21.8	-	-	-	-	-	-	-	-	-	1	-	1	21.8:M3:20130728:61456:977:1
1405	1	0.908333	-	IPI00272032.4	UNCHARACTERIZED PROTEIN KIAA0892 PRECURSOR.	21.8	UniProtKB/Swiss-Prot; Q9D2X5; K0892_MOUSE; M.	74549	74549							TPR-like_helical(IPR011990) TPR_region(IPR013026)	618	24	IPI00272032.4		LTNHQELWAFIVTNLASVYIR + Phospho (ST) {17}	21.8	-	-	-	-	-	-	-	-	-	1	-	1	21.8:M3:20130728:61456:2104:1
901	1	0.807407	-	IPI00808236.3	HYPOTHETICAL PROTEIN LOC101359.	21.8		101359	101359								902	27	IPI00808236.3		LSGPTK + Phospho (ST) {2}	21.8	-	-	-	-	-	-	-	-	-	1	-	1	21.8:M3:20130728:61458:366:2
1298	1	0.751034	-	IPI00380469.3	HYPOTHETICAL PROTEIN LOC271221.	21.78		271221	271221								675	29	IPI00380469.3		NPKTVATSPSPKEGSAR + Phospho (ST) {7}	21.78	-	-	-	-	-	-	-	-	-	1	-	1	21.78:M3:20130728:61444:1266:1
2363	1	1.45133	-	IPI00115553.2	UNCHARACTERIZED PROTEIN C9ORF78 HOMOLOG.	21.77	UniProtKB/Swiss-Prot; Q3TQI7; CI078_MOUSE; M.	227707	227707								289	15	IPI00115553.2:IPI00742368.1		RNKEEPK	21.77	-	-	-	-	-	-	-	-	-	1	-	1	21.77:M3:20130728:61454:319:2
1629	1	1.0885	-	IPI00228479.9	UBIQUITIN CARBOXYL-TERMINAL HYDROLASE 22.	21.77	UniProtKB/Swiss-Prot; Q5DU02; UBP22_MOUSE; M.	216825	216825	GO:0006511;GO:0016579	GO:0004843		ubiquitin-dependent protein catabolic process;protein deubiquitination	ubiquitin-specific protease activity		Peptidase_C19(IPR001394) Znf_UBP(IPR001607)	525	20	IPI00228479.9:IPI00653004.1		RELELLK	21.77	-	-	-	-	-	-	-	-	-	1	-	1	21.77:M3:20130728:61454:319:1
1453	1	0.75069	-	IPI00116554.2	ISOFORM 1 OF TYROSINE-PROTEIN PHOSPHATASE NON-RECEPTOR TYPE 11.	21.77	UniProtKB/Swiss-Prot; P35235-1; PTN11_MOUSE; M.	19247	19247	GO:0000077;GO:0000187;GO:0006641;GO:0007409;GO:0009755;GO:0009967;GO:0035265;GO:0040014;GO:0042445;GO:0042593;GO:0046676;GO:0046825;GO:0046887;GO:0048011;GO:0048609;GO:0051463;GO:0060125	GO:0051428		DNA damage checkpoint;activation of MAPK activity;triacylglycerol metabolic process;axonogenesis;hormone-mediated signaling;positive regulation of signal transduction;organ growth;regulation of multicellular organism growth;hormone metabolic process;glucose homeostasis;negative regulation of insulin secretion;regulation of protein export from nucleus;positive regulation of hormone secretion;nerve…	peptide hormone receptor binding		SH2(IPR000980) Tyr_Pase(IPR000387) Tyr_Pase_AS(IPR016130) Tyr_Pase_non-rcpt_typ-6/11(IPR012152) Tyr_Pase_rcpt/non-rcpt(IPR000242)	597	29	IPI00116554.2:IPI00316479.7		NPMVETLGTVLQLKQPLNTTR + Phospho (ST) {6}	21.77	-	-	-	-	-	-	-	-	-	1	-	1	21.77:M3:20130728:61458:2026:1
2398	1	1.67385	-	IPI00117424.1	INTERCELLULAR ADHESION MOLECULE 2 PRECURSOR.	21.76	UniProtKB/Swiss-Prot; P35330; ICAM2_MOUSE; M.	15896	15896		GO:0005515	GO:0001931;GO:0005887		protein binding	uropod;integral to plasma membrane	ICAM(IPR003988) ICAM2(IPR015653) ICAM_N(IPR013768) ICAM_VCAM_N(IPR003987) Ig-like(IPR007110) Ig-like_fold(IPR013783)	277	13	IPI00117424.1:IPI00649665.1		QIVEATESWKINCSTNCAAPDMGGLETPTNK + Oxidation (M) {22} + Phospho (ST) {8,14,27,29}	21.76	-	-	-	-	-	-	-	-	-	1	-	1	21.76:M3:20130728:61446:2542:1
1874	1	1.55286	-	IPI00121151.1	ISOFORM 1 OF UBX DOMAIN-CONTAINING PROTEIN 1.	21.74	UniProtKB/Swiss-Prot; Q99PL6-1; UBXD1_MOUSE; M.	66530	66530							UBX(IPR001012)	442	14	IPI00121151.1		QGPTDEAQMAAAAALARLEQKQPR + Oxidation (M) {9}	21.74	-	-	-	-	-	-	-	-	-	1	-	1	21.74:M3:20130728:61452:2274:1
2628	1	1.67077	-	IPI00226515.5	TRANSGELIN.	21.72	UniProtKB/Swiss-Prot; P37804; TAGL_MOUSE; M.	21345	21345							Calpon_ac_bd_sub(IPR003247) Calponin-homology(IPR016146) Calponin_act_bd(IPR001715) Calponin_repeat(IPR000557) SM22_calponin(IPR003096) Transgelin(IPR001061)	201	13	IPI00226515.5		MANKGPSYGMSREVQSK + Oxidation (M) {1,10} + Phospho (ST) {16} + Phospho (Y) {8}	21.72	-	-	-	-	-	-	-	-	-	1	-	1	21.72:M3:20130728:61446:1632:1
1699	1	0.943478	-	IPI00110815.2	ISOFORM 1 OF APRATAXIN AND PNK-LIKE FACTOR.	21.7	UniProtKB/Swiss-Prot; Q9D842-1; APLF_MOUSE; M.	72103	72103								499	23	IPI00110815.2:IPI00406210.1:IPI00649943.1		TTGASQLQGSPEITK + Phospho (ST) {1,2,14}	21.7	-	-	-	-	-	-	-	-	-	1	-	1	21.7:M3:20130728:61452:1339:1
2613	1	1.96909	-	IPI00170200.2	INTERLEUKIN 17D.	21.66		239114	239114	GO:0006954	GO:0005125	GO:0005576	inflammatory response	cytokine activity	extracellular region	IL17(IPR010345)	205	11	IPI00170200.2:IPI00850139.2		DCADRPEELLEQLYGR	21.66	-	-	-	-	-	-	-	-	-	1	-	1	21.66:M3:20130728:61442:1372:1
1020	1	0.698387	-	IPI00336700.4	ISOFORM 2 OF HYPOXIA-INDUCIBLE FACTOR 1 ALPHA.	21.65	UniProtKB/Swiss-Prot; Q61221-2; HIF1A_MOUSE; M.	15251	15251	GO:0001525;GO:0001666;GO:0001755;GO:0001892;GO:0001947;GO:0006089;GO:0006879;GO:0014850;GO:0030949;GO:0035162;GO:0042541;GO:0042593;GO:0042981;GO:0043619;GO:0045648;GO:0045926;GO:0045944;GO:0046716;GO:0050790;GO:0051216	GO:0003700;GO:0035035;GO:0046982	GO:0005634;GO:0009434	angiogenesis;response to hypoxia;neural crest cell migration;embryonic placenta development;heart looping;lactate metabolic process;cellular iron ion homeostasis;response to muscle activity;positive regulation of vascular endothelial...;embryonic hemopoiesis;hemoglobin biosynthetic process;glucose homeostasis;regulation of apoptosis;regulation of transcription from RNA polyme...;positive regulati…	transcription factor activity;histone acetyltransferase binding;protein heterodimerization activity	nucleus;microtubule-based flagellum	HIF-1a_CTAD(IPR014887) HLH_basic(IPR001092) HypoxindF1A_PAS(IPR001321) PAC(IPR001610) PAS(IPR000014) PAS-assoc_C(IPR000700) PAS_3(IPR013655) PAS_fold(IPR013767)	822	31	IPI00336700.4:IPI00406683.1		ASAYSGTHSRTASPDR + Phospho (ST) {5,11} + Phospho (Y) {4}	21.65	-	-	-	-	-	-	-	-	-	1	-	1	21.65:M3:20130728:61458:1499:1
1541	1	1.13895	-	IPI00222981.4	ISOFORM 1 OF HEPATOCYTE NUCLEAR FACTOR 1-BETA.	21.64	UniProtKB/Swiss-Prot; P27889-1; HNF1B_MOUSE; M.	21410	21410	GO:0001822;GO:0001826;GO:0007492;GO:0009749;GO:0009952;GO:0030073;GO:0030902;GO:0031018;GO:0045944;GO:0048806;GO:0050673	GO:0003700;GO:0042803;GO:0046982	GO:0005667	kidney development;inner cell mass cell differentiation;endoderm development;response to glucose stimulus;anterior/posterior pattern formation;insulin secretion;hindbrain development;endocrine pancreas development;positive regulation of transcription from R...;genitalia development;epithelial cell proliferation	transcription factor activity;protein homodimerization activity;protein heterodimerization activity	transcription factor complex	HNF-1_N(IPR006899) HNF1b_C(IPR006897) Homeobox(IPR001356) Homeodomain-rel(IPR012287)	558	19	IPI00222981.4:IPI00230376.1:IPI00230377.1:IPI00280267.1:IPI00649507.1		AHGLGSNLVTEVR + Phospho (ST) {6}	21.64	-	-	-	-	-	-	-	-	-	1	-	1	21.64:M3:20130728:61452:859:1
1423	1	0.801111	-	IPI00119850.3	ISOFORM 2 OF RAL GUANINE NUCLEOTIDE DISSOCIATION STIMULATOR-LIKE 3.	21.63		71746	71746	GO:0007264	GO:0008321;GO:0017016		small GTPase mediated signal transduction	Ral guanyl-nucleotide exchange factor activity;Ras GTPase binding		Ras-assoc(IPR000159) Ras_GEF(IPR008937) RasGef_N(IPR000651) RasGRF_CDC25(IPR001895)	610	27	IPI00119850.3:IPI00312702.5		TEGQDLNFSKNLR	21.63	-	-	-	-	-	-	-	-	-	1	-	1	21.63:M3:20130728:61456:986:1
1378	1	0.697742	-	IPI00120087.1	ISOFORM 1 OF ACYL-COENZYME A OXIDASE-LIKE PROTEIN.	21.63	UniProtKB/Swiss-Prot; Q9DBS4-1; ACOXL_MOUSE; M.	74121	74121							Acyl-CoA_DHase/Oxase_M(IPR006091) Acyl-CoA_Oxase/DHase_1(IPR006090) Acyl-CoA_oxidase(IPR012258) Acyl_CoA_ox_C(IPR002655) AcylCoA_oxidase/DH_1/2_C(IPR013764)	632	31	IPI00120087.1		LGLMIAIR	21.63	-	-	-	-	-	-	-	-	-	1	-	1	21.63:M3:20130728:61446:349:1
2527	1	1.96545	-	IPI00128861.1	TUMOR NECROSIS FACTOR PRECURSOR.	21.62	UniProtKB/Swiss-Prot; P06804; TNFA_MOUSE; M.	21926	21926	GO:0000122;GO:0001932;GO:0006006;GO:0006927;GO:0006954;GO:0006959;GO:0008284;GO:0008625;GO:0009887;GO:0042742;GO:0043123;GO:0045123;GO:0045670;GO:0045944;GO:0045994;GO:0046325;GO:0046330;GO:0051023;GO:0051798	GO:0005164	GO:0001891;GO:0005615;GO:0005887;GO:0009897;GO:0030141;GO:0055037	negative regulation of transcription from R...;regulation of protein amino acid phosphoryl...;glucose metabolic process;transformed cell apoptosis;inflammatory response;humoral immune response;positive regulation of cell proliferation;induction of apoptosis via death domain rec...;organ morphogenesis;defense response to bacterium;positive regulation of I-kappaB kinase/NF-k...;cellular extravasati…	tumor necrosis factor receptor binding	phagocytic cup;extracellular space;integral to plasma membrane;external side of plasma membrane;secretory granule;recycling endosome	TNF_abc(IPR006053) TNF_alpha(IPR002959) TNF_family(IPR006052) TNF_subf(IPR003636) Tumour_necrosis_fac-like(IPR008983)	235	11	IPI00128861.1		FAISYQEK	21.62	-	-	-	-	-	-	-	-	-	1	-	1	21.62:M3:20130728:61452:397:1
1635	1	1.02952	-	IPI00153421.1	CYTOPLASMIC DYNEIN 1 LIGHT INTERMEDIATE CHAIN 1.	21.62	UniProtKB/Swiss-Prot; Q8R1Q8; DC1L1_MOUSE; M.	235661	235661							Dynein_light_intermed(IPR008467) Ras_trnsfrmng(IPR001806)	523	21	IPI00153421.1		TPNRSVSSNVASVSPIPAGSKK + Phospho (ST) {1,20}	21.62	-	-	-	-	-	-	-	-	-	1	-	1	21.62:M3:20130728:61456:1944:1
1860	1	1.54357	-	IPI00123452.4	ISOFORM 1 OF UNCHARACTERIZED PROTEIN C1ORF141 HOMOLOG.	21.61	UniProtKB/Swiss-Prot; Q9D5Q8-1; CA141_MOUSE; M.	70941	70941								446	14	IPI00123452.4:IPI00649498.2:IPI00808374.1		KSMHSTDHSADSSTSR + Oxidation (M) {3} + Phospho (ST) {12,13}	21.61	-	-	-	-	-	-	-	-	-	1	-	1	21.61:M3:20130728:61446:1452:1
1631	1	0.982273	-	IPI00474617.1	ISOFORM 1 OF GAMMA-TAXILIN.	21.61	UniProtKB/Swiss-Prot; Q8BHN1-1; TXLNG_MOUSE; M.	353170	353170								524	22	IPI00474617.1		NLVSSVFCTQEK + Phospho (ST) {4}	21.61	-	-	-	-	-	-	-	-	-	1	-	1	21.61:M3:20130728:61448:911:1
1657	1	0.939565	-	IPI00752090.1	SIMILAR TO 3-OXOACID COA TRANSFERASE 2B.	21.61		100046138	100046138							3-oxoacid_CoA-transf_A(IPR012792) 3-oxoacid_CoA-transf_B(IPR012791) CoA_trans(IPR004165) CoA_transf_AS(IPR004164) CoA_transf_BS(IPR004163) SCOT_trans(IPR014388)	514	23	IPI00752090.1		DNXXXXXXXXFQDGMYANLGIGIPVLASNYISPK + Oxidation (M) {15} + Phospho (ST) {32} + Phospho (Y) {16,30}	21.61	-	-	-	-	-	-	-	-	-	1	-	1	21.61:M3:20130728:61452:2778:1
1932	1	1.96364	-	IPI00116045.2	AMBN PROTEIN.	21.6	UniProtKB/TrEMBL; Q5M8P3; Q5M8P3_MOUSE; M.	11698	11698	GO:0030198	GO:0030021	GO:0005578;GO:0005615	extracellular matrix organization and bioge...	extracellular matrix structural constituent...	proteinaceous extracellular matrix;extracellular space	Amelin(IPR007798)	422	11	IPI00116045.2		QLGSLQGLNALSQYSR + Phospho (ST) {15}	21.6	-	-	-	-	-	-	-	-	-	1	-	1	21.6:M3:20130728:61444:1276:1
1996	1	1.34937	-	IPI00123590.1	TRIPARTITE MOTIF-CONTAINING PROTEIN 59.	21.59	UniProtKB/Swiss-Prot; Q922Y2; TRI59_MOUSE; M.	66949	66949							Znf_B-box(IPR000315) Znf_RING(IPR001841) Znf_RING/FYVE/PHD(IPR013083)	403	16	IPI00123590.1:IPI00856527.1		KAVIPEMRVSSK + Oxidation (M) {7} + Phospho (ST) {10,11}	21.59	-	-	-	-	-	-	-	-	-	1	-	1	21.59:M3:20130728:61458:1036:1
1755	1	1.0281	-	IPI00458347.5	PROTEIN LETM2, MITOCHONDRIAL PRECURSOR.	21.59	UniProtKB/Swiss-Prot; Q7TNU7; LETM2_MOUSE; M.	270035	270035							LETM1(IPR011685)	480	21	IPI00458347.5		LLHGNALTR	21.59	-	-	-	-	-	-	-	-	-	1	-	1	21.59:M3:20130728:61458:533:1
2529	1	3.08286	-	IPI00131763.1	PAROTID SECRETORY PROTEIN PRECURSOR.	21.58	UniProtKB/Swiss-Prot; P07743; PSP_MOUSE; M.	19194	19194							LBP_BPI_CETP(IPR001124)	235	7	IPI00131763.1:IPI00881015.1		TNAQTGLPEVTIGKCSSNTDK + Phospho (ST) {1}	21.58	-	-	-	-	-	-	-	-	-	1	-	1	21.58:M3:20130728:61446:1888:1
1842	1	1.13579	-	IPI00387228.2	TISSUE ALPHA-L-FUCOSIDASE PRECURSOR.	21.58	UniProtKB/Swiss-Prot; Q99LJ1; FUCO_MOUSE; M.	71665	71665							Alpha-L-fucosidase(IPR016286) Glyco_hydro_29(IPR000933) Glyco_hydro_sub_cat(IPR013781)	452	19	IPI00387228.2		ASWGYRKDMTMSTIAK + Oxidation (M) {9} + Phospho (ST) {2,10}	21.58	-	-	-	-	-	-	-	-	-	1	-	1	21.58:M3:20130728:61448:1621:1
1248	1	0.719333	-	IPI00222742.2	ISOFORM 1 OF RHO GTPASE-ACTIVATING PROTEIN 22.	21.58	UniProtKB/Swiss-Prot; Q8BL80-1; RHG22_MOUSE; M.	239027	239027							PH(IPR001849) PH_type(IPR011993) RhoGAP(IPR000198)	702	30	IPI00222742.2		SPGRPLVPHKLGPVLK + Phospho (ST) {1}	21.58	-	-	-	-	-	-	-	-	-	1	-	1	21.58:M3:20130728:61442:1137:1
2578	1	1.96	-	IPI00750228.1	25 KDA PROTEIN.	21.56		227696	227696							Phytyl_CoA_dOase(IPR008775)	220	11	IPI00750228.1		MIRAPSDSGPGTSFLGSDP + Oxidation (M) {1} + Phospho (ST) {17}	21.56	-	-	-	-	-	-	-	-	-	1	-	1	21.56:M3:20130728:61442:1407:1
1822	1	0.98	-	IPI00408513.2	ISOFORM 2 OF FYVE, RHOGEF AND PH DOMAIN-CONTAINING PROTEIN 2.	21.56	UniProtKB/Swiss-Prot; Q8BY35-2; FGD2_MOUSE; M.	26382	26382							DH-domain(IPR000219) PH(IPR001849) PH_type(IPR011993) Znf_FYVE(IPR000306) Znf_RING/FYVE/PHD(IPR013083)	461	22	IPI00408513.2:IPI00474481.3		IDVAGMKVRELTDAEFPHSFLVSGK + Oxidation (M) {6} + Phospho (ST) {23}	21.56	-	-	-	-	-	-	-	-	-	1	-	1	21.56:M3:20130728:61442:2131:1
1379	1	0.978636	-	IPI00225209.1	ISOFORM 1 OF ACETOLACTATE SYNTHASE-LIKE PROTEIN.	21.53	UniProtKB/Swiss-Prot; Q8BU33-1; ILVBL_MOUSE; M.	216136	216136							TPP_bd_CS(IPR000399) TPP_bd_enzyme_N(IPR012001) TPP_enzyme_bd_C(IPR011766) TPP_enzyme_M(IPR012000)	632	22	IPI00225209.1:IPI00881209.1:IPI00881346.1		LRAAVETLGVPCFLGGMSRGLLGR + Phospho (ST) {7,18}	21.53	-	-	-	-	-	-	-	-	-	1	-	1	21.53:M3:20130728:61448:2233:1
2674	1	3.07429	-	IPI00408626.4	TUMOR PROTEIN D52.	21.52	UniProtKB/Swiss-Prot; Q62393; TPD52_MOUSE; M.	21985	21985	GO:0030183	GO:0005509;GO:0042803;GO:0046982	GO:0005783;GO:0048471	B cell differentiation	calcium ion binding;protein homodimerization activity;protein heterodimerization activity	endoplasmic reticulum;perinuclear region of cytoplasm	TPD52(IPR007327)	185	7	IPI00408626.4:IPI00473743.5:IPI00622606.1:IPI00622833.2:IPI00625441.3:IPI00880327.1:IPI00880888.1:IPI00881225.1:IPI00882249.1		GWQDVTATNAYK + Phospho (ST) {6,8}	21.52	-	-	-	-	-	-	-	-	-	1	-	1	21.52:M3:20130728:61446:910:1
2098	1	1.95545	-	IPI00117513.1	HOMEOBOX PROTEIN NKX-6.1.	21.51	UniProtKB/Swiss-Prot; Q99MA9; NKX61_MOUSE; M.	18096	18096	GO:0021912;GO:0021913;GO:0031018;GO:0045686;GO:0045687;GO:0048709	GO:0003700	GO:0005634	regulation of transcription from RNA polyme...;regulation of transcription from RNA polyme...;endocrine pancreas development;negative regulation of glial cell different...;positive regulation of glial cell different...;oligodendrocyte differentiation	transcription factor activity	nucleus	Homeobox(IPR001356) Homeodomain-rel(IPR012287) HTH_lambrepressr(IPR000047)	365	11	IPI00117513.1		MLAVGAMEGPRQSAFLLSSPPLAALHSMAEMK + Oxidation (M) {1} + Phospho (ST) {18,19,27}	21.51	-	-	-	-	-	-	-	-	-	1	-	1	21.51:M3:20130728:61442:2424:1
2634	1	3.07143	-	IPI00129459.3	UNCHARACTERIZED PROTEIN FKSG24.	21.5	UniProtKB/Swiss-Prot; Q8VIK2; FKS24_MOUSE; M.	234384	234384							Mpv17_PMP22(IPR007248)	200	7	IPI00129459.3		LLPASGLRSLPSVMK + Oxidation (M) {14} + Phospho (ST) {12}	21.5	-	-	-	-	-	-	-	-	-	1	-	1	21.5:M3:20130728:61452:1215:1
2220	1	2.15	-	IPI00119952.1	ISOFORM 1 OF NEURONAL MEMBRANE GLYCOPROTEIN M6-B.	21.5	UniProtKB/Swiss-Prot; P35803-1; GPM6B_MOUSE; M.	14758	14758								328	10	IPI00119952.1:IPI00122975.1:IPI00268767.4:IPI00828221.2:IPI00874422.1		DASKMQAYQDIKAK	21.5	-	-	-	-	-	-	-	-	-	1	-	1	21.5:M3:20130728:61442:953:1
1025	1	0.632353	-	IPI00128360.1	ISOFORM GP145-TRKB OF BDNF/NT-3 GROWTH FACTORS RECEPTOR PRECURSOR.	21.5	UniProtKB/Swiss-Prot; P15209-1; NTRK2_MOUSE; M.	18212	18212	GO:0001570;GO:0007631;GO:0014047;GO:0019222;GO:0042490;GO:0046548	GO:0005515	GO:0005829;GO:0005886;GO:0043195	vasculogenesis;feeding behavior;glutamate secretion;regulation of metabolic process;mechanoreceptor differentiation;retinal rod cell development	protein binding	cytosol;plasma membrane;terminal button	Ig-like(IPR007110) Ig-like_fold(IPR013783) Ig_I-set(IPR013098) Ig_sub2(IPR003598) LRR_C(IPR000483) LRR_cys_N(IPR000372) Prot_kinase_core(IPR000719) Protein_kinase_ATP_bd_CS(IPR017441) Recept_tyr_kinase-II_CS(IPR002011) Tyr_pkinase(IPR001245) Tyr_pkinase_AS(IPR008266)	821	34	IPI00128360.1:IPI00229333.1:IPI00229334.1:IPI00380220.2		EAELLTNLQHEHIVK	21.5	-	-	-	-	-	-	-	-	-	1	-	1	21.5:M3:20130728:61448:1286:1
2218	1	1.65231	-	IPI00122487.2	FORKHEAD-RELATED TRANSCRIPTION FACTOR 10.	21.48	UniProtKB/Swiss-Prot; Q61574; FREA_MOUSE; M.	14239	14239	GO:0040018;GO:0050885			positive regulation of multicellular organi...;neuromuscular process controlling balance			TF_Fork_head(IPR001766) Wing_hlx_DNA_bd(IPR011991)	329	13	IPI00122487.2		FTKRTGAQGTK + Phospho (ST) {2,10}	21.48	-	-	-	-	-	-	-	-	-	1	-	1	21.48:M3:20130728:61452:751:1
1871	1	1.074	-	IPI00132504.1	MITOCHONDRIAL 28S RIBOSOMAL PROTEIN S30.	21.48	UniProtKB/Swiss-Prot; Q9D0G0; RT30_MOUSE; M.	59054	59054							Ribosomal_S30_mit(IPR010793)	442	20	IPI00132504.1		ILTKMQFK + Oxidation (M) {5}	21.48	-	-	-	-	-	-	-	-	-	1	-	1	21.48:M3:20130728:61450:401:1
2832	1	7.15667	-	IPI00654220.1	16 DAYS NEONATE THYMUS CDNA, RIKEN FULL-LENGTH ENRICHED LIBRARY, CLONE:A130074I19 PRODUCT:HYPOTHETICAL SERINE-RICH REGION PROFILE CONTAINING PROTEIN, FULL INSERT SEQUENCE.	21.47	UniProtKB/TrEMBL; Q3UUT6; Q3UUT6_MOUSE; M.	241589	241589								119	3	IPI00654220.1		DQKPVQPGSSSGTDWKRLGQR + Phospho (ST) {9}	21.47	-	-	-	-	-	-	-	-	-	1	-	1	21.47:M3:20130728:61454:2080:1
2325	1	1.95182	-	IPI00284630.9	TRANSCRIPTION ELONGATION FACTOR A PROTEIN 2.	21.47	UniProtKB/Swiss-Prot; Q9QVN7; TCEA2_MOUSE; M.	21400	21400							TF_IIS(IPR016492) TFIIS/CRSP70_N(IPR014765) TFIIS/CRSP70_N_sub(IPR003617) TFIIS/elonginA/CRSP70_N(IPR010990) TFIIS_centre(IPR003618) TFSII(IPR006289) Znf_TFIIS(IPR001222)	299	11	IPI00284630.9:IPI00753843.1:IPI00886311.1		ELKNMPITLHLLQSTRVGMSVNALR + Oxidation (M) {5} + Phospho (ST) {20}	21.47	-	-	-	-	-	-	-	-	-	1	-	1	21.47:M3:20130728:61442:2186:1
1561	1	1.02238	-	IPI00172189.1	COPINE-2.	21.47	UniProtKB/Swiss-Prot; P59108; CPNE2_MOUSE; M.	234577	234577							C2_Ca-dep(IPR000008) Copine(IPR010734) VWF_A(IPR002035)	548	21	IPI00172189.1:IPI00856899.1		AVLAELPQQVVQYFKHK	21.47	-	-	-	-	-	-	-	-	-	1	-	1	21.47:M3:20130728:61454:1626:1
1645	1	1.0219	-	IPI00229818.4	MICAL C-TERMINAL-LIKE PROTEIN.	21.46	UniProtKB/Swiss-Prot; Q9D5U9; MICLK_MOUSE; M.	70877	70877								520	21	IPI00229818.4:IPI00670212.1:IPI00759984.1		LIANAILRSLLHNSEAGK + Phospho (ST) {9,14}	21.46	-	-	-	-	-	-	-	-	-	1	-	1	21.46:M3:20130728:61448:1687:1
2745	1	2.38333	-	IPI00378716.5	PREDICTED.	21.45	UniProtKB/TrEMBL; Q2TB45; Q2TB45_MOUSE; M.	623898	623898							DUF622(IPR006907)	157	9	IPI00378716.5		YLVALNLNGQTGADQQP + Phospho (ST) {11}	21.45	-	-	-	-	-	-	-	-	-	1	-	1	21.45:M3:20130728:61442:1271:1
1766	1	1.0725	-	IPI00170352.6	ISOFORM 1 OF PROTON-COUPLED AMINO ACID TRANSPORTER 2.	21.45	UniProtKB/Swiss-Prot; Q8BHK3-1; S36A2_MOUSE; M.	246049	246049	GO:0015808;GO:0015816;GO:0015824;GO:0015992	GO:0005280:hydrogen;GO:0015180;GO:0015187;GO:0015193	GO:0005886	L-alanine transport;glycine transport;proline transport;proton transport	amino acid symporter activity;L-alanine transmembrane transporter activity;glycine transmembrane transporter activity;L-proline transmembrane transporter activity	plasma membrane	AA_transpt_TM(IPR013057)	478	20	IPI00170352.6:IPI00889299.1		LQSQDPSPANGSSSESSK + Phospho (ST) {12}	21.45	-	-	-	-	-	-	-	-	-	1	-	1	21.45:M3:20130728:61446:1417:1
1743	1	0.975	-	IPI00356976.3	HTRA SERINE PEPTIDASE 4.	21.45	UniProtKB/TrEMBL; A2RT60; A2RT60_MOUSE; M.	330723	330723	GO:0001558;GO:0006508	GO:0004252;GO:0005520	GO:0005576	regulation of cell growth;proteolysis	serine-type endopeptidase activity;insulin-like growth factor binding	extracellular region	Ald_DHase_CS(IPR016160) IGFBP_like(IPR000867) PDZ(IPR001478) Peptidase_S1_S6(IPR001254) Peptidase_S1C(IPR001940) Prot_inh_Kazal(IPR002350) Prot_Inh_Kazal_2(IPR011497)	483	22	IPI00356976.3		GACEEAGTTRAGR + Phospho (ST) {8,9}	21.45	-	-	-	-	-	-	-	-	-	1	-	1	21.45:M3:20130728:61450:976:1
2804	1	4.286	-	IPI00137421.1	ADULT MALE TESTIS CDNA, RIKEN FULL-LENGTH ENRICHED LIBRARY, CLONE:4930451E06 PRODUCT:HYPOTHETICAL PROTEIN, FULL INSERT SEQUENCE (FRAGMENT).	21.43	UniProtKB/TrEMBL; Q9CUM2; Q9CUM2_MOUSE; M.	74858	74858								131	5	IPI00137421.1		GQCSQGRGGCVASLPSSGPPHNASR + Phospho (ST) {4,13,17}	21.43	-	-	-	-	-	-	-	-	-	1	-	1	21.43:M3:20130728:61446:2220:1
1978	1	1.19056	-	IPI00396847.1	RUN DOMAIN-CONTAINING PROTEIN 3B.	21.43	UniProtKB/Swiss-Prot; Q6PDC0; RUN3B_MOUSE; M.	242819	242819							Run(IPR004012)	408	18	IPI00396847.1:IPI00857210.1		SNDCLASPTTELTSPGLTPS + Phospho (ST) {1,7,10,13,14,18,20}	21.43	-	-	-	-	-	-	-	-	-	1	-	1	21.43:M3:20130728:61444:2128:1
12	1	0.974091	-	IPI00154084.2	ISOFORM 2 OF MYELIN EXPRESSION FACTOR 2.	21.43	UniProtKB/Swiss-Prot; Q8C854-3; MYEF2_MOUSE; M.	17876	17876							a_b_plait_nuc_bd(IPR012677) RRM_RNP1(IPR000504)	574	22	IPI00154084.2:IPI00226891.1		IGASNMGPVGTGISGSMSGMSTVTGGMGMGLDR + Oxidation (M) {20} + Phospho (ST) {4,11,24}	21.43	-	-	-	-	-	-	-	-	-	1	-	1	21.43:M3:20130728:61450:2653:1
1914	1	1.26	-	IPI00465946.1	PROTEIN FAM98B.	21.42	UniProtKB/Swiss-Prot; Q80VD1; FA98B_MOUSE; M.	68215	68215							Eggshell(IPR002952)	429	17	IPI00465946.1		EMACPYSVLVSGDIKERLTK + Phospho (ST) {11}	21.42	-	-	-	-	-	-	-	-	-	1	-	1	21.42:M3:20130728:61448:2011:1
2802	1	4.282	-	IPI00667859.4	SIMILAR TO RIBOSOMAL PROTEIN S27A.	21.41		623519	623519							Ribosomal_S27a(IPR002906) Ubiquitin(IPR000626)	132	5	IPI00667859.4		MQIFVKTLMGKTITLEVEPLDTIENVK + Oxidation (M) {9} + Phospho (ST) {12,22}	21.41	-	-	-	-	-	-	-	-	-	1	-	1	21.41:M3:20130728:61454:2593:1
1117	1	0.629412	-	IPI00137141.6	HYPOTHETICAL PROTEIN LOC70989.	21.4		70989	70989								770	34	IPI00137141.6		NSISGLNANKRR	21.4	-	-	-	-	-	-	-	-	-	1	-	1	21.4:M3:20130728:61442:648:1
2699	1	3.565	-	IPI00881497.1	19 KDA PROTEIN.	21.39		15586	15586							Aldolase_TIM(IPR013785) Glyco_hydro_56(IPR001968) Glyco_hydro_cat(IPR017853)	172	6	IPI00881497.1		QSETLISLSLELGEGQAELNTGKLLEAG + Phospho (ST) {9,21}	21.39	-	-	-	-	-	-	-	-	-	1	-	1	21.39:M3:20130728:61446:2388:1
1843	1	1.069	-	IPI00275512.1	PROTEIN PHOSPHATASE 1F.	21.38	UniProtKB/Swiss-Prot; Q8CGA0; PPM1F_MOUSE; M.	68606	68606							PP2C(IPR015655) PP2C-related(IPR001932) PP2C_Mn2_Asp60_BS(IPR000222) PP2C_N(IPR014045)	452	20	IPI00275512.1		GSHDNITVMVVFLR + Oxidation (M) {9} + Phospho (ST) {2}	21.38	-	-	-	-	-	-	-	-	-	1	-	1	21.38:M3:20130728:61450:1269:1
1939	1	1.33563	-	IPI00120345.1	ISOFORM 1 OF GROWTH ARREST-SPECIFIC PROTEIN 7.	21.37	UniProtKB/Swiss-Prot; Q60780-1; GAS7_MOUSE; M.	14457	14457	GO:0008360;GO:0030041;GO:0048812;GO:0051017	GO:0051015	GO:0001726;GO:0005884	regulation of cell shape;actin filament polymerization;neurite morphogenesis;actin filament bundle formation	actin filament binding	ruffle;actin filament	Cdc15_Fes_CIP4(IPR001060) WW_Rsp5_WWP(IPR001202)	421	16	IPI00120345.1:IPI00869375.1:IPI00869450.1		STGDSQNLGSSSPGRK + Phospho (ST) {1,11,12}	21.37	-	-	-	-	-	-	-	-	-	1	-	1	21.37:M3:20130728:61450:1453:1
1497	1	0.791481	-	IPI00331334.3	BAG FAMILY MOLECULAR CHAPERONE REGULATOR 3.	21.37	UniProtKB/Swiss-Prot; Q9JLV1; BAG3_MOUSE; M.	29810	29810	GO:0006916	GO:0005515		anti-apoptosis	protein binding		BAG(IPR003103) WW_Rsp5_WWP(IPR001202)	577	27	IPI00331334.3:IPI00387388.3		GPENKDPQTESQQLEAK + Phospho (ST) {9}	21.37	-	-	-	-	-	-	-	-	-	1	-	1	21.37:M3:20130728:61444:1491:1
1439	1	0.736897	-	IPI00226209.3	KELCH-LIKE PROTEIN 20.	21.37	UniProtKB/Swiss-Prot; Q8VCK5; KLH20_MOUSE; M.	226541	226541							BACK(IPR011705) BTB/POZ-like(IPR000210) BTB_POZ(IPR013069) Gal_Oxidase_b-propeller(IPR015916) Kelch(IPR006651) Kelch-like_gigaxonin(IPR017096) Kelch-typ_b-propeller(IPR015915) Kelch_1(IPR006652) Kelch_related(IPR013089)	604	29	IPI00226209.3		MRRCTNIRPGETGMDVTSR + Oxidation (M) {14} + Phospho (ST) {5,12,18}	21.37	-	-	-	-	-	-	-	-	-	1	-	1	21.37:M3:20130728:61450:2234:1
1695	1	1.25647	-	IPI00227944.1	ISOFORM A OF ZINC FINGER PROTEIN HELIOS.	21.36	UniProtKB/Swiss-Prot; P81183-2; IKZF2_MOUSE; M.	22779	22779								500	17	IPI00227944.1:IPI00313269.2:IPI00387335.1		RKSSTPQK + Phospho (ST) {3,4}	21.36	-	-	-	-	-	-	-	-	-	1	-	1	21.36:M3:20130728:61452:484:1
1228	1	0.970909	-	IPI00116285.2	RAN BINDING PROTEIN 9.	21.36		56705	56705		GO:0005515	GO:0005737		protein binding	cytoplasm	B302(IPR001870) CT11_RanBPM(IPR013144) CTLH_C(IPR006595) LisH_dimerisation(IPR006594) LisH_dimerisation_sub(IPR013720) SPRY_rcpt(IPR003877)	710	22	IPI00116285.2:IPI00850347.1:IPI00867784.1		SQDSYPVSPRPFSSPSMSPSHGMSIHSLAPGK + Phospho (ST) {20}	21.36	-	-	-	-	-	-	-	-	-	1	-	1	21.36:M3:20130728:61456:2521:1
1207	1	0.628235	-	IPI00869466.1	ISOFORM 4 OF COILED-COIL DOMAIN-CONTAINING PROTEIN C6ORF185 HOMOLOG.	21.36	UniProtKB/Swiss-Prot; Q0VG85-4; CF185_MOUSE; M.	75973	75973								722	34	IPI00869466.1		SKEESTLPTDRWK + Phospho (ST) {5}	21.36	-	-	-	-	-	-	-	-	-	1	-	1	21.36:M3:20130728:61456:1163:1
2775	1	3.55667	-	IPI00849345.1	SIMILAR TO IMMUNOGLOBLIN HEAVY CHAIN.	21.34		100043991	100043991							Ig-like(IPR007110) Ig-like_fold(IPR013783) Ig_V-set(IPR013106) Ig_V-set_sub(IPR003596)	143	6	IPI00849345.1:IPI00880367.1		QTPDKRLEWVATISSGGSYTYYPDSVK + Phospho (ST) {2,12,14,15,18,20}	21.34	-	-	-	-	-	-	-	-	-	1	-	1	21.34:M3:20130728:61452:2722:1
1967	1	1.01619	-	IPI00153710.5	ISOFORM 1 OF CAPZ-INTERACTING PROTEIN.	21.34	UniProtKB/Swiss-Prot; Q3UZA1-1; CPZIP_MOUSE; M.	226594	226594								412	21	IPI00153710.5:IPI00652534.2		APQTSSGKAEGTTIAEPDTKQK + Phospho (ST) {6,13}	21.34	-	-	-	-	-	-	-	-	-	1	-	1	21.34:M3:20130728:61448:2031:1
945	1	0.711333	-	IPI00118231.1	ISOFORM 1 OF WILLIAMS-BEUREN SYNDROME CHROMOSOMAL REGION 14 PROTEIN HOMOLOG.	21.34	UniProtKB/Swiss-Prot; Q99MZ3-1; WBS14_MOUSE; M.	58805	58805	GO:0000122;GO:0010552;GO:0042593;GO:0045723;GO:0045821	GO:0008134;GO:0016563;GO:0016564;GO:0046982	GO:0005667;GO:0005737	negative regulation of transcription from R...;positive regulation of specific transcripti...;glucose homeostasis;positive regulation of fatty acid biosynthe...;positive regulation of glycolysis	transcription factor binding;transcription activator activity;transcription repressor activity;protein heterodimerization activity	transcription factor complex;cytoplasm	HLH_basic(IPR001092) HLH_DNA_bd(IPR011598)	864	30	IPI00118231.1:IPI00230178.3:IPI00230179.1:IPI00230180.1:IPI00230181.1		LQARNSCSGPLDPNPFLSSEFLLPEDPK + Phospho (ST) {6,8,18,19}	21.34	-	-	-	-	-	-	-	-	-	1	-	1	21.34:M3:20130728:61452:2710:1
1208	1	0.666562	-	IPI00622729.3	TATD DNASE DOMAIN CONTAINING 2.	21.33		381801	381801		GO:0016888			endodeoxyribonuclease activity;producing 5...		DNase_TatD(IPR015992) DNase_TatD-rel(IPR001130)	722	32	IPI00622729.3:IPI00762372.2		TSSSSSSSSLSSGSGVGEAASPGFLIASPRR + Phospho (ST) {8,9,11,12}	21.33	-	-	-	-	-	-	-	-	-	1	-	1	21.33:M3:20130728:61458:2398:1
2182	1	1.52286	-	IPI00226854.2	ISOFORM 1 OF SOLUTE CARRIER FAMILY 25 MEMBER 40.	21.32	UniProtKB/Swiss-Prot; Q8BGP6-1; S2540_MOUSE; M.	319653	319653							Mit_carrier(IPR002067) Mitoch_carrier(IPR001993)	337	14	IPI00226854.2:IPI00849619.1		FSYKELYQFVSMR + Phospho (ST) {2} + Phospho (Y) {3,7}	21.32	-	-	-	-	-	-	-	-	-	1	-	1	21.32:M3:20130728:61452:1610:1
1305	1	0.710667	-	IPI00223818.2	ALKYLGLYCERONE PHOSPHATE SYNTHASE.	21.32		228061	228061		GO:0016491;GO:0050660			oxidoreductase activity;FAD binding		FAD-bd_2_sub1(IPR016167) FAD-linked_Oxase_FAD-bd_sub2(IPR016168) FAD-linked_oxidase_C(IPR004113) Oxid_FAD_bind_N(IPR006094)	671	30	IPI00223818.2:IPI00756601.2		DWIQNTLGVSLEHKTTSK + Phospho (ST) {10,17}	21.32	-	-	-	-	-	-	-	-	-	1	-	1	21.32:M3:20130728:61442:1648:1
785	1	0.627059	-	IPI00223621.1	MICROTUBULE-ASSOCIATED PROTEIN 1S.	21.32	UniProtKB/Swiss-Prot; Q8C052; MAP1S_MOUSE; M.	270058	270058	GO:0001578;GO:0006915;GO:0007420;GO:0048812	GO:0003677;GO:0008017;GO:0042802;GO:0048487;GO:0051015	GO:0005634;GO:0005829;GO:0005874;GO:0030425;GO:0043025;GO:0048471	microtubule bundle formation;apoptosis;brain development;neurite morphogenesis	DNA binding;microtubule binding;identical protein binding;beta-tubulin binding;actin filament binding	nucleus;cytosol;microtubule;dendrite;cell soma;perinuclear region of cytoplasm		973	34	IPI00223621.1		EAAAGPQGQHEER	21.32	-	-	-	-	-	-	-	-	-	1	-	1	21.32:M3:20130728:61450:778:1
1544	1	0.8524	-	IPI00457976.2	PROBABLE GLUTAMYL-TRNA(GLN) AMIDOTRANSFERASE SUBUNIT B, MITOCHONDRIAL PRECURSOR.	21.31	UniProtKB/Swiss-Prot; Q99JT1; GATB_MOUSE; M.	229487	229487			GO:0005739			mitochondrion	GatB(IPR004413) GatB_central(IPR006107) GatB_N(IPR006075) GatB_Yqey(IPR003789)	557	25	IPI00457976.2:IPI00857001.1:IPI00857491.1		QITELENGGEILNETRSFDYK + Phospho (ST) {3,17} + Phospho (Y) {20}	21.31	-	-	-	-	-	-	-	-	-	1	-	1	21.31:M3:20130728:61446:2175:1
2899	1	5.3225	-	IPI00117243.1	ENSMUSG00000050599 PROTEIN (FRAGMENT).	21.29	UniProtKB/TrEMBL; Q99M62; Q99M62_MOUSE; M.										100	4	IPI00117243.1		SSPGRSAPSLPEPPR	21.29	-	-	-	-	-	-	-	-	-	1	-	1	21.29:M3:20130728:61448:969:1
1188	1	0.734138	-	IPI00319200.1	MATRIX METALLOPROTEINASE-9 PRECURSOR.	21.29	UniProtKB/Swiss-Prot; P41245; MMP9_MOUSE; M.	17395	17395	GO:0001501;GO:0006508;GO:0030198;GO:0030574;GO:0043065	GO:0004229;GO:0005515;GO:0008133	GO:0005615	skeletal development;proteolysis;extracellular matrix organization and bioge...;collagen catabolic process;positive regulation of apoptosis	gelatinase B activity;protein binding;collagenase activity	extracellular space	FN_type2_col_bd(IPR000562) Hemopexin(IPR000585) Pept_M10A_M12B(IPR001818) Pept_M_Zn_BS(IPR006025) Peptidase_M(IPR006026) Peptidoglycan-bd-like(IPR002477) PT(IPR006970)	730	29	IPI00319200.1:IPI00330733.4		LWCATTSNFDTDKK + Phospho (ST) {6,11}	21.29	-	-	-	-	-	-	-	-	-	1	-	1	21.29:M3:20130728:61456:1399:1
2773	1	4.256	-	IPI00750016.1	PROBABLE ORTHOLOG OF HUMAN SEROLOGICALLY DEFINED COLON CANCER ANTIGEN 3.	21.28		68112	68112								144	5	IPI00750016.1		QLSSPRLSGSQASAVFTSLDK + Gln->pyro-Glu (N-term Q) {N_Term} + Phospho (ST) {10,13}	21.28	-	-	-	-	-	-	-	-	-	1	-	1	21.28:M3:20130728:61458:1941:1
2599	1	2.66	-	IPI00890024.1	HYPOTHETICAL PROTEIN.	21.28		640264	640264							Ribosomal_L13e(IPR001380)	211	8	IPI00890024.1		AFASLRMAGANAR + Oxidation (M) {7} + Phospho (ST) {4}	21.28	-	-	-	-	-	-	-	-	-	1	-	1	21.28:M3:20130728:61446:801:1
1620	1	1.064	-	IPI00227035.2	SYNTAPHILIN.	21.28	UniProtKB/Swiss-Prot; Q80U23; SNPH_MOUSE; M.	241727	241727								528	20	IPI00227035.2:IPI00608013.2:IPI00757808.1		QVIDTVKNNLIDKDK	21.28	-	-	-	-	-	-	-	-	-	1	-	1	21.28:M3:20130728:61446:1219:1
2070	1	1.418	-	IPI00395067.1	ISOFORM 1 OF NEGATIVE ELONGATION FACTOR E.	21.27	UniProtKB/Swiss-Prot; P19426-1; NELFE_MOUSE; M.	27632	27632								375	15	IPI00395067.1:IPI00395068.3		SLSEQPVVDTATATEQAKQLVKSGAISAIK + Phospho (ST) {3,10,12,14}	21.27	-	-	-	-	-	-	-	-	-	1	-	1	21.27:M3:20130728:61444:2499:1
1220	1	0.924783	-	IPI00387602.1	MTSS1-LIKE PROTEIN.	21.27	UniProtKB/Swiss-Prot; Q6P9S0; MTSSL_MOUSE; M.	244654	244654							IRSp53/MIM_homology_IMD(IPR013606)	715	23	IPI00387602.1:IPI00720015.2:IPI00880981.1		LIQTKRPASTAGLPTAGLPTAMGLPSGAPPGVATIRR + Oxidation (M) {22} + Phospho (ST) {34}	21.27	-	-	-	-	-	-	-	-	-	1	-	1	21.27:M3:20130728:61454:2722:1
1554	1	0.8508	-	IPI00223080.2	VACUOLAR FUSION PROTEIN MON1 HOMOLOG B.	21.27	UniProtKB/Swiss-Prot; Q8BMQ8; MON1B_MOUSE; M.	270096	270096							DUF254_SAND(IPR004353)	553	25	IPI00223080.2		QRLSDLYHRLHAR	21.27	-	-	-	-	-	-	-	-	-	1	-	1	21.27:M3:20130728:61442:1027:1
1709	1	0.885833	-	IPI00331385.2	DNAJ HOMOLOG SUBFAMILY C MEMBER 7.	21.26	UniProtKB/Swiss-Prot; Q9QYI3; DNJC7_MOUSE; M.	56354	56354							DnaJ_N(IPR001623) Hsp40/DnaJ_Rel(IPR015609) TPR-1(IPR001440) TPR-like_helical(IPR011990) TPR_region(IPR013026)	494	24	IPI00331385.2:IPI00650012.2		AECLAMLGR + Oxidation (M) {6}	21.26	-	-	-	-	-	-	-	-	-	1	-	1	21.26:M3:20130728:61456:542:1
2216	1	1.93091	-	IPI00122240.1	FREE FATTY ACID RECEPTOR 2.	21.24	UniProtKB/Swiss-Prot; Q8VCK6; FFAR2_MOUSE; M.	233079	233079							GPCR_Rhodpsn(IPR000276) GPR40_rel_recept(IPR013312)	330	11	IPI00122240.1		QPQPAPVHILLLNLTLADLLLLLLLPFR + Gln->pyro-Glu (N-term Q) {N_Term} + Phospho (ST) {15}	21.24	-	-	-	-	-	-	-	-	-	1	-	1	21.24:M3:20130728:61452:2641:1
2771	1	3.03286	-	IPI00224083.1	ADULT MALE CORPORA QUADRIGEMINA CDNA, RIKEN FULL-LENGTH ENRICHED LIBRARY, CLONE:B230362M20 PRODUCT:GAMMA-AMINOBUTYRIC ACID (GABA-A) RECEPTOR, SUBUNIT GAMMA 3, FULL INSERT SEQUENCE.	21.23		14407	14407	GO:0006821;GO:0007214	GO:0004890;GO:0005230	GO:0016021;GO:0045211	chloride transport;gamma-aminobutyric acid signaling pathway	GABA-A receptor activity;extracellular ligand-gated ion channel acti...	integral to membrane;postsynaptic membrane	GABBAg_rcpt(IPR005437) Neur_chan_lig_bd(IPR006202) Neur_channel(IPR006201)	145	7	IPI00224083.1		TSRFTKCNGTSLFLDLTQTF + Phospho (ST) {5}	21.23	-	-	-	-	-	-	-	-	-	1	-	1	21.23:M3:20130728:61456:2013:1
1334	1	0.757143	-	IPI00110438.3	ISOFORM 1 OF PROTEIN NEDD1.	21.2	UniProtKB/Swiss-Prot; P33215-1; NEDD1_MOUSE; M.	17997	17997							WD40/YVTN_repeat-like(IPR015943) WD40_repeat(IPR001680)	660	28	IPI00110438.3:IPI00656324.1		SVPVSSSSGAAQNSGIVR + Phospho (ST) {1,5,14}	21.2	-	-	-	-	-	-	-	-	-	1	-	1	21.2:M3:20130728:61456:1522:1
1068	1	0.683871	-	IPI00458354.4	LEUCINE-RICH REPEAT-CONTAINING PROTEIN 8B.	21.2	UniProtKB/Swiss-Prot; Q5DU41; LRC8B_MOUSE; M.	433926	433926								791	31	IPI00458354.4:IPI00874916.1		QSLPYPQPGLESPGIESPTSSVLDK + Gln->pyro-Glu (N-term Q) {N_Term} + Phospho (ST) {19} + Phospho (Y) {5}	21.2	-	-	-	-	-	-	-	-	-	1	-	1	21.2:M3:20130728:61452:2407:1
2594	1	2.64875	-	IPI00474637.4	60S RIBOSOMAL PROTEIN L10.	21.19	UniProtKB/Swiss-Prot; Q6ZWV3; RL10_MOUSE; M.	110954	110954;100043346;100043391;100048223;100048462							Ribosomal_L10e(IPR001197)	214	8	IPI00474637.4:IPI00775915.1:IPI00849598.1		FNADEFEDMVAEKR	21.19	-	-	-	-	-	-	-	-	-	1	-	1	21.19:M3:20130728:61446:1175:1
1831	1	1.32375	-	IPI00172972.1	ANTIZYME INHIBITOR 2.	21.18	UniProtKB/Swiss-Prot; Q8BVM4; ADC_MOUSE; M.	242669	242669	GO:0006591	GO:0005515;GO:0042978	GO:0005739	ornithine metabolic process	protein binding;ornithine decarboxylase activator activity	mitochondrion	De-COase2(IPR000183) Orn_de-COase(IPR002433)	459	16	IPI00172972.1:IPI00620917.4:IPI00649169.2:IPI00894605.1:IPI00894662.1		YYVTSAFTVAVSIVAKR + Phospho (ST) {4,5} + Phospho (Y) {1,2}	21.18	-	-	-	-	-	-	-	-	-	1	-	1	21.18:M3:20130728:61448:1810:1
1434	1	0.706	-	IPI00221777.2	ISOFORM 1 OF KELCH-LIKE PROTEIN 26.	21.18	UniProtKB/Swiss-Prot; Q8BGY4-1; KLH26_MOUSE; M.	234378	234378							BACK(IPR011705) BTB/POZ-like(IPR000210) BTB/POZ_fold(IPR011333) BTB_POZ(IPR013069) Kelch-like_gigaxonin(IPR017096) Kelch-typ_b-propeller(IPR015915) Kelch_1(IPR006652) Kelch_related(IPR013089)	606	30	IPI00221777.2:IPI00762485.2		AMFTGGMREANQAVIQLQGVSAR + Oxidation (M) {7} + Phospho (ST) {4,21}	21.18	-	-	-	-	-	-	-	-	-	1	-	1	21.18:M3:20130728:61458:2122:1
2121	1	1.41133	-	IPI00320241.1	DNAJ HOMOLOG SUBFAMILY B MEMBER 11 PRECURSOR.	21.17	UniProtKB/Swiss-Prot; Q99KV1; DJB11_MOUSE; M.	67838	67838	GO:0016556	GO:0051082	GO:0005634;GO:0005737	mRNA modification	unfolded protein binding	nucleus;cytoplasm	DnaJ_C(IPR002939) DnaJ_N(IPR001623) Hsp40/DnaJ_Rel(IPR015609) Hsp_DnaJ(IPR003095)	358	15	IPI00320241.1		GEGLPNFDNNNIK	21.17	-	-	-	-	-	-	-	-	-	1	-	1	21.17:M3:20130728:61454:826:1
1385	1	1.0081	-	IPI00153343.1	POTASSIUM VOLTAGE-GATED CHANNEL SUBFAMILY C MEMBER 4.	21.17	UniProtKB/Swiss-Prot; Q8R1C0; KCNC4_MOUSE; M.	99738	99738							BTB/POZ-like(IPR000210) BTB/POZ_fold(IPR011333) Ion_trans(IPR005821) K_chnl(IPR003091) K_chnl_volt-dep_Kv(IPR003968) K_chnl_volt-dep_Kv3(IPR003974) K_chnl_volt-dep_Kv3.4(IPR005405) K_chnl_volt-dep_Kv_tetra(IPR003131)	628	21	IPI00153343.1		DSTYSDTSPPAR + Phospho (ST) {5,8}	21.17	-	-	-	-	-	-	-	-	-	1	-	1	21.17:M3:20130728:61450:897:1
1964	1	0.962273	-	IPI00331266.1	ISOFORM 1 OF WW DOMAIN-CONTAINING OXIDOREDUCTASE.	21.17	UniProtKB/Swiss-Prot; Q91WL8-1; WWOX_MOUSE; M.	80707	80707	GO:0006917		GO:0005634;GO:0005739	induction of apoptosis		nucleus;mitochondrion	DHase_sc/Rdtase_SDR(IPR002198) Glc/ribitol_DHase(IPR002347) NAD(P)-bd(IPR016040) WW_Rsp5_WWP(IPR001202)	414	22	IPI00331266.1:IPI00656214.1:IPI00656224.1		LSPPRSDYWAMLAYNR + Oxidation (M) {11} + Phospho (Y) {14}	21.17	-	-	-	-	-	-	-	-	-	1	-	1	21.17:M3:20130728:61450:1787:1
2590	1	2.115	-	IPI00117083.1	GRPE PROTEIN HOMOLOG 1, MITOCHONDRIAL PRECURSOR.	21.15	UniProtKB/Swiss-Prot; Q99LP6; GRPE1_MOUSE; M.	17713	17713			GO:0005739			mitochondrion	GrpE(IPR000740) GrpE_coiled_coil(IPR013805) GrpE_head(IPR009012)	217	10	IPI00117083.1		SLYEGLVMTEVQIQK + Oxidation (M) {8} + Phospho (ST) {9} + Phospho (Y) {3}	21.15	-	-	-	-	-	-	-	-	-	1	-	1	21.15:M3:20130728:61456:1483:1
1443	1	0.813462	-	IPI00121128.2	GTP-BINDING PROTEIN 2.	21.15	UniProtKB/Swiss-Prot; Q3UJK4; GTPB2_MOUSE; M.	56055	56055							ProtSyn_GTP_bd(IPR000795) Transl_elong_EFTu/EF1A_2(IPR004161) Transl_elong_EFTu/EF1A_C(IPR004160)	602	26	IPI00121128.2		AGQAATLALGDFDR	21.15	-	-	-	-	-	-	-	-	-	1	-	1	21.15:M3:20130728:61458:906:1
1232	1	0.783333	-	IPI00553397.2	ADULT MALE CORPORA QUADRIGEMINA CDNA, RIKEN FULL-LENGTH ENRICHED LIBRARY, CLONE:B230201M16 PRODUCT:MI-2 AUTOANTIGEN 240 KDA PROTEIN HOMOLOG (FRAGMENT).	21.15	UniProtKB/TrEMBL; Q8BR71; Q8BR71_MOUSE; M.	216848	216848	GO:0006333	GO:0005515	GO:0016581;GO:0016585	chromatin assembly or disassembly	protein binding	NuRD complex;chromatin remodeling complex	CHD_N(IPR012958) Chromodomain(IPR000953) Znf_PHD(IPR001965) Znf_RING(IPR001841) Znf_RING/FYVE/PHD(IPR013083)	708	27	IPI00553397.2		EYSGAGPGHDRSR + Phospho (ST) {12}	21.15	-	-	-	-	-	-	-	-	-	1	-	1	21.15:M3:20130728:61458:974:1
2264	1	3.02	-	IPI00127142.1	OLFACTORY RECEPTOR MOR129-2.	21.14		258912	258912	GO:0007186;GO:0007608;GO:0050896	GO:0004984	GO:0005886;GO:0016021	G-protein coupled receptor protein signalin...;sensory perception of smell;response to stimulus	olfactory receptor activity	plasma membrane;integral to membrane	GPCR_Rhodpsn(IPR000276) Olfact_rcpt(IPR000725)	315	7	IPI00127142.1		ENQSTAIEFLLLGIAGQSK + Phospho (ST) {18}	21.14	-	-	-	-	-	-	-	-	-	1	-	1	21.14:M3:20130728:61446:1665:1
2227	1	1.62538	-	IPI00458055.2	TARGET OF RAPAMYCIN COMPLEX SUBUNIT LST8.	21.13	UniProtKB/Swiss-Prot; Q9DCJ1; LST8_MOUSE; M.	56716	56716			GO:0005737			cytoplasm	WD40/YVTN_repeat-like(IPR015943) WD40_repeat(IPR001680)	326	13	IPI00458055.2		MNTTPGTVGSDPVILATAGYDHTVR + Oxidation (M) {1} + Phospho (ST) {7,10,17}	21.13	-	-	-	-	-	-	-	-	-	1	-	1	21.13:M3:20130728:61452:2454:1
1213	1	0.621471	-	IPI00320850.3	METHYLCROTONOYL-COA CARBOXYLASE SUBUNIT ALPHA, MITOCHONDRIAL PRECURSOR.	21.13	UniProtKB/Swiss-Prot; Q99MR8; MCCA_MOUSE; M.	72039	72039			GO:0005743			mitochondrial inner membrane	ATP-grasp(IPR011761) ATP_grasp_subdomain_2(IPR013816) BC(IPR011764) Biotin_BS(IPR001882) Biotin_COase_C(IPR005482) Biotin_lipoyl(IPR000089) CarbamoylP_synth_lsu_ATP-bd(IPR005479) CarbamoylP_synth_lsu_N(IPR005481) Pre-ATP_grasp(IPR013817)	717	34	IPI00320850.3		DGSYDMQIDNKSFRVLGDLSSEDGCTYLK + Oxidation (M) {6} + Phospho (ST) {3,12}	21.13	-	-	-	-	-	-	-	-	-	1	-	1	21.13:M3:20130728:61442:2399:1
1531	1	1.17333	-	IPI00128121.1	CARBOXYLESTERASE 2.	21.12		234671	234671		GO:0004091	GO:0005615		carboxylesterase activity	extracellular space	CarbesteraseB(IPR002018)	561	18	IPI00128121.1:IPI00624258.1		IQELKASQDKHR	21.12	-	-	-	-	-	-	-	-	-	1	-	1	21.12:M3:20130728:61452:887:1
1812	1	1.17278	-	IPI00221880.1	GAMMA-AMINOBUTYRIC ACID RECEPTOR SUBUNIT ALPHA-5 PRECURSOR.	21.11	UniProtKB/Swiss-Prot; Q8BHJ7; GBRA5_MOUSE; M.	110886	110886	GO:0001662;GO:0008306			behavioral fear response;associative learning			GABAA_rcpt(IPR006028) GABAAa_rcpt(IPR001390) GABBAa5_rcpt(IPR005435) Neu_channel_TM(IPR006029) Neur_chan_lig_bd(IPR006202) Neur_channel(IPR006201)	463	18	IPI00221880.1		EQPPAGTANAPTVSIK	21.11	-	-	-	-	-	-	-	-	-	1	-	1	21.11:M3:20130728:61450:1116:1
2298	1	2.34444	-	IPI00126231.1	OLFACTORY RECEPTOR MOR138-3.	21.1		258616	258616	GO:0007186;GO:0007608;GO:0050896	GO:0004984	GO:0005886;GO:0016021	G-protein coupled receptor protein signalin...;sensory perception of smell;response to stimulus	olfactory receptor activity	plasma membrane;integral to membrane	GPCR_Rhodpsn(IPR000276) Olfact_rcpt(IPR000725)	308	9	IPI00126231.1		MLQNIFSSTK + Oxidation (M) {1} + Phospho (ST) {9}	21.1	-	-	-	-	-	-	-	-	-	1	-	1	21.1:M3:20130728:61458:739:1
2630	1	2.109	-	IPI00265379.1	ISOFORM 3 OF TSC22 DOMAIN FAMILY PROTEIN 3.	21.09	UniProtKB/Swiss-Prot; Q9Z2S7-3; T22D3_MOUSE; M.	14605	14605	GO:0006916;GO:0006970			anti-apoptosis;response to osmotic stress			TSC-22_Dip_Bun(IPR000580)	201	10	IPI00265379.1		SGESPGSPFVSNFR + Phospho (ST) {11}	21.09	-	-	-	-	-	-	-	-	-	1	-	1	21.09:M3:20130728:61450:1062:1
2460	1	1.7575	-	IPI00116049.1	SIMILAR TO RIKEN CDNA 1110033J19 GENE.	21.09		627967	627967							Ribosomal_S4e(IPR000876) Ribosomal_S4e_central(IPR013845) Ribosomal_S4e_N(IPR013843) Ribosomal_S4e_N_RNA_bd(IPR013844) S4_RNA_bd(IPR002942)	255	12	IPI00116049.1		FDTGNLGMVTGGANLGRTSVITNRER + Phospho (ST) {10}	21.09	-	-	-	-	-	-	-	-	-	1	-	1	21.09:M3:20130728:61442:2121:1
1440	1	0.781111	-	IPI00345371.1	ISOFORM 1 OF DUAL SPECIFICITY PROTEIN PHOSPHATASE CDC14A.	21.09	UniProtKB/Swiss-Prot; Q6GQT0-1; CC14A_MOUSE; M.	229776	229776							Tyr_Pase(IPR000387) Tyr_Pase_AS(IPR016130) Tyr_Pase_dual_specific(IPR000340)	603	27	IPI00345371.1:IPI00462566.1:IPI00662025.2		LSSSPQPTMSTMKTSK + Oxidation (M) {9,12} + Phospho (ST) {2,15}	21.09	-	-	-	-	-	-	-	-	-	1	-	1	21.09:M3:20130728:61450:1592:1
2525	1	4.216	-	IPI00223953.1	4 DAYS NEONATE MALE ADIPOSE CDNA, RIKEN FULL-LENGTH ENRICHED LIBRARY, CLONE:B430215E05 PRODUCT:HYPOTHETICAL PROTEIN, FULL INSERT SEQUENCE.	21.08		230861	230861	GO:0006446	GO:0003743		regulation of translational initiation	translation initiation factor activity			235	5	IPI00223953.1:IPI00417153.3:IPI00417154.3:IPI00417155.1:IPI00626707.3:IPI00648711.1:IPI00854980.1:IPI00855179.1		DITEEIMSGGGSR + Oxidation (M) {7} + Phospho (ST) {3,12}	21.08	-	-	-	-	-	-	-	-	-	1	-	1	21.08:M3:20130728:61452:1017:1
2278	1	1.62154	-	IPI00225939.1	ISOFORM 1 OF SOLUTE CARRIER FAMILY 25 MEMBER 41.	21.08	UniProtKB/Swiss-Prot; Q8BVN7-1; S2541_MOUSE; M.	103775	103775							Aden_trnslctor(IPR002113) Mit_carrier(IPR002067) Mitoch_carrier(IPR001993)	312	13	IPI00225939.1:IPI00886315.1		SNFRNLLSGLR + Phospho (ST) {1,8}	21.08	-	-	-	-	-	-	-	-	-	1	-	1	21.08:M3:20130728:61452:867:1
1921	1	1.62154	-	IPI00850643.1	SIMILAR TO EP400 PROTEIN.	21.08		100039351	100039351;100045854							Gpi16(IPR007245)	425	13	IPI00850643.1		ACALAATRALAGGAAAGSAAAATEAAGATAR + Phospho (ST) {7,18,29}	21.08	-	-	-	-	-	-	-	-	-	1	-	1	21.08:M3:20130728:61450:2516:1
2271	1	2.107	-	IPI00129322.1	OLFACTORY RECEPTOR OLFR1359.	21.07		258067	258067	GO:0007186	GO:0004984	GO:0005886;GO:0016021	G-protein coupled receptor protein signalin...	olfactory receptor activity	plasma membrane;integral to membrane	GPCR_Rhodpsn(IPR000276) Olfact_rcpt(IPR000725) Olfact_rcpt_MOR256(IPR015544)	313	10	IPI00129322.1		VISYGGCVAQLFIFLALGSTECFLLGVMSFDR + Phospho (ST) {3,20} + Phospho (Y) {4}	21.07	-	-	-	-	-	-	-	-	-	1	-	1	21.07:M3:20130728:61450:2730:1
2040	1	1.62077	-	IPI00121541.3	12 DAYS EMBRYO EYEBALL CDNA, RIKEN FULL-LENGTH ENRICHED LIBRARY, CLONE:D230039L06 PRODUCT:HYPOTHETICAL GLYCINE-RICH REGION/SERINE-RICH REGION CONTAINING PROTEIN, FULL INSERT SEQUENCE.	21.07	UniProtKB/TrEMBL; B0G0X9; B0G0X9_MOUSE; M.	240945	240945								389	13	IPI00121541.3:IPI00869465.1		NSVAGNK	21.07	-	-	-	-	-	-	-	-	-	1	-	1	21.07:M3:20130728:61442:298:1
576	1	0.619706	-	IPI00330262.5	ISOFORM 1 OF PUMILIO HOMOLOG 1.	21.07	UniProtKB/Swiss-Prot; Q80U78-1; PUM1_MOUSE; M.	80912	80912							ARM-like(IPR011989) Pumilio_RNA_bd(IPR001313)	1189	34	IPI00330262.5:IPI00400349.1:IPI00400350.1:IPI00400351.2:IPI00653366.1:IPI00654246.1		YGMSDVMPSGRSR + Oxidation (M) {3,7} + Phospho (ST) {9,12} + Phospho (Y) {1}	21.07	-	-	-	-	-	-	-	-	-	1	-	1	21.07:M3:20130728:61442:1074:1
2604	1	2.34	-	IPI00459477.1	2 DAYS PREGNANT ADULT FEMALE OVIDUCT CDNA, RIKEN FULL-LENGTH ENRICHED LIBRARY, CLONE:E230007P04 PRODUCT:LATENT TRANSFORMING GROWTH FACTOR BETA BINDING PROTEIN 1, FULL INSERT SEQUENCE.	21.06	UniProtKB/TrEMBL; Q8C6S0; Q8C6S0_MOUSE; M.	268977	268977	GO:0007179	GO:0019838	GO:0005578;GO:0005615	transforming growth factor beta receptor si...	growth factor binding	proteinaceous extracellular matrix;extracellular space		210	9	IPI00459477.1		QDQSLVLYIYVGPEAASQYLR + Gln->pyro-Glu (N-term Q) {N_Term} + Phospho (ST) {4} + Phospho (Y) {19}	21.06	-	-	-	-	-	-	-	-	-	1	-	1	21.06:M3:20130728:61458:2097:1
2656	1	1.755	-	IPI00230449.7	HIPPOCALCIN-LIKE PROTEIN 1.	21.06	UniProtKB/Swiss-Prot; P62748; HPCL1_MOUSE; M.	53602	53602							EF-Hand_type(IPR011992) EF_hand_Ca_bd(IPR002048) Recoverin(IPR001125)	193	12	IPI00230449.7		WAFSMYDLDGNGYISR + Phospho (Y) {13}	21.06	-	-	-	-	-	-	-	-	-	1	-	1	21.06:M3:20130728:61446:1534:1
1293	1	0.8775	-	IPI00754522.3	0 DAY NEONATE THYMUS CDNA, RIKEN FULL-LENGTH ENRICHED LIBRARY, CLONE:A430104B10 PRODUCT:HYPOTHETICAL ENDOGLIN/CD105 ANTIGEN/THREONINE-RICH REGION PROFILE CONTAINING PROTEIN, FULL INSERT SEQUENCE.	21.06		665186	665186							Endoglin/CD105(IPR001507)	679	24	IPI00754522.3		LTLTAPSSTLDKAIDTNKPLHTTTVTTR + Phospho (ST) {23}	21.06	-	-	-	-	-	-	-	-	-	1	-	1	21.06:M3:20130728:61452:2592:1
2734	1	7.01667	-	IPI00463042.1	16.7 KDA-LIKE PROTEIN.	21.05	UniProtKB/TrEMBL; Q8K3S8; Q8K3S8_MOUSE; M.	621381	621381;630170							CHCH(IPR010625)	161	3	IPI00284925.3:IPI00407413.2:IPI00463042.1:IPI00857097.1		QFLECAQNQSDVK	21.05	-	-	-	-	-	-	-	-	-	1	-	1	21.05:M3:20130728:61448:1020:1
2030	1	1.16944	-	IPI00347691.6	NOVEL ALPHA/BETA HYDROLASE FOLD DOMAIN CONTAINING PROTEIN.	21.05		329993	329993								393	18	IPI00347691.6		NSNVAVTDMHFGTVPVRLFKPKEASSK	21.05	-	-	-	-	-	-	-	-	-	1	-	1	21.05:M3:20130728:61448:2402:1
2580	1	2.33778	-	IPI00118500.1	ISOFORM 2 OF FIBROUS SHEATH-INTERACTING PROTEIN 1.	21.04	UniProtKB/Swiss-Prot; Q9D3V5-2; FSIP1_MOUSE; M.	71313	71313		GO:0005515	GO:0009434		protein binding	microtubule-based flagellum		220	9	IPI00118500.1:IPI00380733.2		WADDSKTKPAK	21.04	-	-	-	-	-	-	-	-	-	1	-	1	21.04:M3:20130728:61452:632:1
1959	1	1.10737	-	IPI00316815.3	ISOFORM 1 OF G PATCH DOMAIN-CONTAINING PROTEIN 4.	21.04	UniProtKB/Swiss-Prot; Q3TFK5-1; GPTC4_MOUSE; M.	66614	66614							G_patch(IPR000467)	415	19	IPI00316815.3:IPI00468321.3		GSKALGTSQPLTDSEPSQK + Phospho (ST) {7,17}	21.04	-	-	-	-	-	-	-	-	-	1	-	1	21.04:M3:20130728:61446:1661:1
1788	1	0.914348	-	IPI00331090.4	ISOFORM 2 OF RAS-GEF DOMAIN-CONTAINING FAMILY MEMBER 1B.	21.03	UniProtKB/Swiss-Prot; Q8JZL7-2; RGF1B_MOUSE; M.	320292	320292;100044232							Ras_GEF(IPR008937) RasGef_N(IPR000651) RasGRF_CDC25(IPR001895)	472	23	IPI00331090.4:IPI00469763.3		LSEGDGDK	21.03	-	-	-	-	-	-	-	-	-	1	-	1	21.03:M3:20130728:61458:429:1
2383	1	2.33556	-	IPI00652745.1	CDNA, RIKEN FULL-LENGTH ENRICHED LIBRARY, CLONE:G130205P11 PRODUCT:HYPOTHETICAL PROTEIN, FULL INSERT SEQUENCE (FRAGMENT).	21.02	UniProtKB/TrEMBL; Q3UNQ7; Q3UNQ7_MOUSE; M.	100038368	100038368								283	9	IPI00652745.1		ATLAPHLALWFLGVASVR	21.02	-	-	-	-	-	-	-	-	-	1	-	1	21.02:M3:20130728:61448:1495:1
1716	1	1.10632	-	IPI00221801.3	MEMBRANE-BOUND O-ACYLTRANSFERASE DOMAIN-CONTAINING PROTEIN 1.	21.02	UniProtKB/Swiss-Prot; Q8BH98; MBOA1_MOUSE; M.	218121	218121							MBOAT_fam(IPR004299)	492	19	IPI00221801.3:IPI00648919.1		ITTLAFQVHDGLGR	21.02	-	-	-	-	-	-	-	-	-	1	-	1	21.02:M3:20130728:61452:1013:1
992	1	0.750714	-	IPI00828920.1	NEUROLIGIN 3.	21.02		245537	245537	GO:0006265;GO:0006605;GO:0007155	GO:0003918;GO:0004091;GO:0005524;GO:0042043	GO:0016020	DNA topological change;protein targeting;cell adhesion	DNA topoisomerase (ATP-hydrolyzing) activity;carboxylesterase activity;ATP binding;neurexin binding	membrane	CarbesteraseB(IPR002018) Neuroligin(IPR000460)	845	28	IPI00828920.1:IPI00849688.1		GGSGAK + Phospho (ST) {3}	21.02	-	-	-	-	-	-	-	-	-	1	-	1	21.02:M3:20130728:61446:161:1
2878	1	5.2525	-	IPI00135214.1	MITOCHONDRIAL 28S RIBOSOMAL PROTEIN S33.	21.01	UniProtKB/Swiss-Prot; Q9D2R8; RT33_MOUSE; M.	14548	14548								106	4	IPI00135214.1:IPI00553786.1		SPLSEYALRMSRLSAR + Phospho (ST) {1,4,14}	21.01	-	-	-	-	-	-	-	-	-	1	-	1	21.01:M3:20130728:61442:1522:1
2616	1	2.62625	-	IPI00170416.1	18-DAY EMBRYO WHOLE BODY CDNA, RIKEN FULL-LENGTH ENRICHED LIBRARY, CLONE:1110002E08 PRODUCT:HYPOTHETICAL PROTEIN, FULL INSERT SEQUENCE.	21.01		66264	66264								205	8	IPI00170416.1:IPI00318620.4:IPI00828650.1:IPI00894881.1		KTMADR + Oxidation (M) {3}	21.01	-	-	-	-	-	-	-	-	-	1	-	1	21.01:M3:20130728:61458:401:1
2080	1	1.05	-	IPI00225038.2	ISOFORM 1 OF FATTY ACID 2-HYDROXYLASE.	21	UniProtKB/Swiss-Prot; Q5MPP0-1; FA2H_MOUSE; M.	338521	338521							Cyt_B5(IPR001199) FA_hydroxylase(IPR006694) IPC-B_HD(IPR014430)	372	20	IPI00225038.2:IPI00462412.4		GASLYDLTSFVR	21	-	-	-	-	-	-	-	-	-	1	-	1	21:M3:20130728:61454:693:1
2334	1	2.62375	-	IPI00262067.6	DELETED IN AZOOSPERMIA-LIKE.	20.99	UniProtKB/Swiss-Prot; Q64368; DAZL_MOUSE; M.	13164	13164	GO:0007281;GO:0045836;GO:0045948	GO:0003730;GO:0005515;GO:0008494	GO:0005737;GO:0005844	germ cell development;positive regulation of meiosis;positive regulation of translational initia...	mRNA 3'-UTR binding;protein binding;translation activator activity	cytoplasm;polysome	a_b_plait_nuc_bd(IPR012677) RRM_RNP1(IPR000504)	298	8	IPI00262067.6		MSATTSEAPNSAVSR + Oxidation (M) {1} + Phospho (ST) {2,11}	20.99	-	-	-	-	-	-	-	-	-	1	-	1	20.99:M3:20130728:61454:1181:1
2019	1	1.23471	-	IPI00331011.1	INTEGRAL MEMBRANE PROTEIN GPR137.	20.99	UniProtKB/Swiss-Prot; Q80ZU9; G137A_MOUSE; M.	107173	107173								396	17	IPI00331011.1:IPI00652733.1:IPI00653340.1:IPI00653538.3		SESTSMSGSLGSGSWYGAIGR + Phospho (ST) {5,7} + Phospho (Y) {16}	20.99	-	-	-	-	-	-	-	-	-	1	-	1	20.99:M3:20130728:61450:2094:1
2424	1	2.098	-	IPI00808273.1	HYPOTHETICAL PROTEIN LOC71166.	20.98		71166	71166								267	10	IPI00808273.1		DVNETYLHHNGISDSEFESSSHK + Phospho (ST) {5,21} + Phospho (Y) {6}	20.98	-	-	-	-	-	-	-	-	-	1	-	1	20.98:M3:20130728:61450:2485:1
2377	1	1.49786	-	IPI00421198.2	ISOFORM 3 OF E3 UBIQUITIN-PROTEIN LIGASE MARCH1.	20.97	UniProtKB/Swiss-Prot; Q6NZQ8-3; MARH1_MOUSE; M.	72925	72925							Znf_RING(IPR001841) Znf_RING/FYVE/PHD(IPR013083) ZnF_var-RING(IPR011016)	285	14	IPI00421198.2:IPI00652150.2:IPI00756223.2:IPI00757897.1		SSNISKASSPTTGTAPR + Phospho (ST) {2}	20.97	-	-	-	-	-	-	-	-	-	1	-	1	20.97:M3:20130728:61456:1261:1
2769	1	2.62	-	IPI00406211.1	LIM DOMAIN ONLY PROTEIN 3.	20.96	UniProtKB/Swiss-Prot; Q8BZL8; LMO3_MOUSE; M.	109593	109593							Znf_LIM(IPR001781)	145	8	IPI00406211.1		NNMILCQTDYEEGLMK + Oxidation (M) {15} + Phospho (Y) {10}	20.96	-	-	-	-	-	-	-	-	-	1	-	1	20.96:M3:20130728:61454:1682:1
2075	1	1.23294	-	IPI00407251.2	ISOFORM 2 OF TOMOREGULIN-2 PRECURSOR.	20.96	UniProtKB/Swiss-Prot; Q9QYM9-2; TEFF2_MOUSE; M.	56363	56363							EGF(IPR006210) EGF_3(IPR000742) EGF_like(IPR006209) EGF_like_reg_CS(IPR013032) Prot_inh_Kazal(IPR002350)	374	17	IPI00407251.2:IPI00468627.2		QKQNTGHYSSDNTTRASTR + Gln->pyro-Glu (N-term Q) {N_Term} + Phospho (ST) {14}	20.96	-	-	-	-	-	-	-	-	-	1	-	1	20.96:M3:20130728:61458:1824:1
1564	1	0.873333	-	IPI00115457.3	ISOFORM 2 OF ZINC FINGER AND BTB DOMAIN-CONTAINING PROTEIN 48.	20.96	UniProtKB/Swiss-Prot; Q1H9T6-2; ZBT48_MOUSE; M.	100090	100090							BTB/POZ-like(IPR000210) BTB/POZ_fold(IPR011333) BTB_POZ(IPR013069) Ogr_Delta(IPR007684) Znf_C2H2(IPR007087) Znf_C2H2-like(IPR015880) Znf_C2H2/integrase_DNA-bd(IPR013087)	547	24	IPI00115457.3		GLMSVSSAAMPSPRRPTSTCTCAR + Oxidation (M) {3} + Phospho (ST) {4,6,7}	20.96	-	-	-	-	-	-	-	-	-	1	-	1	20.96:M3:20130728:61446:2271:1
1450	1	0.806154	-	IPI00461986.3	PATATIN-LIKE PHOSPHOLIPASE DOMAIN-CONTAINING PROTEIN 1.	20.96	UniProtKB/Swiss-Prot; Q3V1D5; PLPL1_MOUSE; M.	433091	433091							Patatin(IPR002641)	599	26	IPI00461986.3		GVKGALDSATERGMK	20.96	-	-	-	-	-	-	-	-	-	1	-	1	20.96:M3:20130728:61450:1013:1
1643	1	1.23235	-	IPI00466215.5	CORNULIN.	20.95		381457	381457							EF-Hand_type(IPR011992) EF_hand_Ca_bd(IPR002048) S100_Ca_bd(IPR001751) S100_Ca_bd_sub(IPR013787)	520	17	IPI00466215.5		ACFKTLNESPKGACISDK + Phospho (ST) {9}	20.95	-	-	-	-	-	-	-	-	-	1	-	1	20.95:M3:20130728:61454:1737:1
1455	1	0.872917	-	IPI00221825.1	CHLORIDE INTRACELLULAR CHANNEL 6.	20.95	UniProtKB/Swiss-Prot; Q8BHB9; CLIC6_MOUSE; M.	209195	209195							Glutathione-S-Trfase_C-like(IPR010987) Int_Cl_channel(IPR002946) Thioredoxin_fold(IPR012335)	596	24	IPI00221825.1		KLDSYLNSPLPDEIDADSSEDVTVSQR + Phospho (ST) {23,25} + Phospho (Y) {5}	20.95	-	-	-	-	-	-	-	-	-	1	-	1	20.95:M3:20130728:61450:2624:1
2648	1	4.186	-	IPI00130428.3	PORIMIN PRECURSOR.	20.93	UniProtKB/Swiss-Prot; Q91Z22; PORIM_MOUSE; M.	71929	71929								195	5	IPI00130428.3		GSKFDAGSFVGGIVLTLGVLSILYIGCK + Phospho (ST) {16} + Phospho (Y) {24}	20.93	-	-	-	-	-	-	-	-	-	1	-	1	20.93:M3:20130728:61452:2577:1
2817	1	4.186	-	IPI00133742.1	ES CELLS CDNA, RIKEN FULL-LENGTH ENRICHED LIBRARY, CLONE:2410025L10 PRODUCT:HYPOTHETICAL PROTEIN, FULL INSERT SEQUENCE (FRAGMENT).	20.93	UniProtKB/TrEMBL; Q9CRH5; Q9CRH5_MOUSE; M.	381668	381668								127	5	IPI00133742.1:IPI00876329.1		RGARCASSTGDCGR + Phospho (ST) {9}	20.93	-	-	-	-	-	-	-	-	-	1	-	1	20.93:M3:20130728:61442:945:1
1358	1	0.7475	-	IPI00380020.1	SPIR-1 PROTEIN ISOFORM 1.	20.93		68166	68166							Znf_FYVE_PHD(IPR011011)	643	28	IPI00380020.1:IPI00420800.5:IPI00460722.1:IPI00874319.1		IQEMEKGDESSTDLEDLK + Phospho (ST) {10,11,12}	20.93	-	-	-	-	-	-	-	-	-	1	-	1	20.93:M3:20130728:61446:1896:1
2372	1	2.092	-	IPI00622498.4	BACULOVIRAL IAP REPEAT-CONTAINING 7.	20.92		329581	329581	GO:0006916			anti-apoptosis			Prot_inh_I32_IAP(IPR001370) Znf_RING(IPR001841) Znf_RING/FYVE/PHD(IPR013083)	285	10	IPI00622498.4		EEPEDAVSATPSAPAHGSPELLRSRR + Phospho (ST) {18}	20.92	-	-	-	-	-	-	-	-	-	1	-	1	20.92:M3:20130728:61442:2130:1
1722	1	1.3075	-	IPI00378014.1	SERINE/THREONINE-PROTEIN KINASE 33.	20.92	UniProtKB/Swiss-Prot; Q924X7; STK33_MOUSE; M.	117229	117229							Prot_kinase_core(IPR000719) Protein_kinase_ATP_bd_CS(IPR017441) Ser_thr_pkin_AS(IPR008271) Ser_thr_pkinase(IPR002290)	491	16	IPI00378014.1		ERNTSRESSLK + Phospho (ST) {8,9}	20.92	-	-	-	-	-	-	-	-	-	1	-	1	20.92:M3:20130728:61448:857:1
1619	1	1.10053	-	IPI00556834.2	ORIGIN RECOGNITION COMPLEX SUBUNIT 2 ISOFORM B.	20.91		18393	18393		GO:0003688	GO:0000785;GO:0000939;GO:0005664		DNA replication origin binding	chromatin;inner kinetochore of condensed chromosome;nuclear origin of replication recognition c...	ORC2(IPR007220)	528	19	IPI00556834.2		EGESLGNGSAKDGR + Phospho (ST) {4}	20.91	-	-	-	-	-	-	-	-	-	1	-	1	20.91:M3:20130728:61444:805:1
1768	1	1.0455	-	IPI00406512.2	ISOFORM 1 OF ISLET CELL AUTOANTIGEN 1.	20.91	UniProtKB/Swiss-Prot; P97411-1; ICA69_MOUSE; M.	15893	15893	GO:0046928		GO:0000139;GO:0005829;GO:0030667;GO:0030672	regulation of neurotransmitter secretion		Golgi membrane;cytosol;secretory granule membrane;synaptic vesicle membrane	Arfaptin(IPR010504) ICA69(IPR006723)	478	20	IPI00406512.2:IPI00460631.1:IPI00857361.1:IPI00858005.1		TRAGKMMQATGK + Phospho (ST) {10}	20.91	-	-	-	-	-	-	-	-	-	1	-	1	20.91:M3:20130728:61456:788:1
1587	1	0.8364	-	IPI00313244.1	GAMMA-2-SYNTROPHIN.	20.91	UniProtKB/Swiss-Prot; Q925E0; SNTG2_MOUSE; M.	268534	268534								539	25	IPI00313244.1:IPI00857320.1		LPLGSPGPSSDHSSR + Phospho (ST) {14}	20.91	-	-	-	-	-	-	-	-	-	1	-	1	20.91:M3:20130728:61452:1083:1
745	1	0.615	-	IPI00222876.5	PH AND SEC7 DOMAIN-CONTAINING PROTEIN 4.	20.91	UniProtKB/Swiss-Prot; Q8BLR5; PSD4_MOUSE; M.	215632	215632							PH(IPR001849) PH_type(IPR011993) Sec7(IPR000904) Spectrin_PH(IPR001605)	1005	34	IPI00222876.5		INLAAATHSAPPFPAAVGSQRR + Phospho (ST) {7,9}	20.91	-	-	-	-	-	-	-	-	-	1	-	1	20.91:M3:20130728:61452:2134:1
2179	1	1.49286	-	IPI00319135.4	SURFEIT GENE 1.	20.9		20930	20930		GO:0004129	GO:0005739		cytochrome-c oxidase activity	mitochondrion	Surf1(IPR002994)	338	14	IPI00319135.4		CCSSTAETAAAK	20.9	-	-	-	-	-	-	-	-	-	1	-	1	20.9:M3:20130728:61456:697:1
2445	1	1.74083	-	IPI00118217.3	SYNTAXIN-7.	20.89	UniProtKB/Swiss-Prot; O70439; STX7_MOUSE; M.	53331	53331		GO:0005515			protein binding		Syntaxin/epimorphin_CS(IPR006012) Syntaxin_N(IPR006011) T_SNARE(IPR000727)	261	12	IPI00118217.3:IPI00329953.1		LVAEFTTSLTNFQK	20.89	-	-	-	-	-	-	-	-	-	1	-	1	20.89:M3:20130728:61454:1080:1
2768	1	2.61	-	IPI00227805.6	ISOFORM 2 OF PROFILIN-2.	20.88	UniProtKB/Swiss-Prot; Q9JJV2-2; PROF2_MOUSE; M.	18645	18645		GO:0005515			protein binding		Profilin(IPR002097) Profilin_mammal(IPR005454)	146	8	IPI00227805.6		ALVIVMGKEGVHAGTINKK	20.88	-	-	-	-	-	-	-	-	-	1	-	1	20.88:M3:20130728:61442:1376:1
1835	1	1.49143	-	IPI00124564.8	ISOFORM 1 OF METHYLTRANSFERASE-LIKE PROTEIN KIAA1627.	20.88	UniProtKB/Swiss-Prot; Q3UIK4-1; K1627_MOUSE; M.	210529	210529	GO:0001510	GO:0016422	GO:0005634	RNA methylation	mRNA (2'-O-methyladenosine-N6-)-methyltrans...	nucleus	MT-A70(IPR007757)	456	14	IPI00124564.8		LRPKSPPPKSK	20.88	-	-	-	-	-	-	-	-	-	1	-	1	20.88:M3:20130728:61444:568:1
2889	1	5.2125	-	IPI00457775.1	PUTATIVE UNCHARACTERIZED PROTEIN.	20.85	UniProtKB/TrEMBL; Q80VH1; Q80VH1_MOUSE; M.	66354	66354			GO:0005634			nucleus	SKIP_SNW(IPR004015)	102	4	IPI00457775.1		DGSASGTTLLEAR + Phospho (ST) {3,5}	20.85	-	-	-	-	-	-	-	-	-	1	-	1	20.85:M3:20130728:61446:807:1
1005	1	0.631818	-	IPI00177200.1	SCAVENGER RECEPTOR CLASS F MEMBER 2 PRECURSOR.	20.85	UniProtKB/Swiss-Prot; P59222; SREC2_MOUSE; M.	224024	224024	GO:0007157	GO:0005044		heterophilic cell adhesion	scavenger receptor activity		EGF(IPR006210) EGF_3(IPR000742) EGF_extracell(IPR013111) EGF_laminin(IPR002049) EGF_like_reg_CS(IPR013032)	833	33	IPI00177200.1		TASASEASGSEKAAASAPAPETPRK + Phospho (ST) {1,3,5,8}	20.85	-	-	-	-	-	-	-	-	-	1	-	1	20.85:M3:20130728:61450:2371:1
2549	1	4.168	-	IPI00111711.1	MS4A9.	20.84	UniProtKB/TrEMBL; Q9EQY9; Q9EQY9_MOUSE; M.	64380	64380	GO:0007165	GO:0004872	GO:0016021	signal transduction	receptor activity	integral to membrane	CD20IgEFc_rcpt_B(IPR007237)	230	5	IPI00111711.1		MQGQEQTTMAVVPGGAPPSENSDMK + Oxidation (M) {1,9} + Phospho (ST) {8}	20.84	-	-	-	-	-	-	-	-	-	1	-	1	20.84:M3:20130728:61446:2181:4
2562	1	2.605	-	IPI00135956.1	ADULT MALE THYMUS CDNA, RIKEN FULL-LENGTH ENRICHED LIBRARY, CLONE:5830413L19 PRODUCT:MEMBRANE-SPANNING 4-DOMAINS, SUBFAMILY A, MEMBER 4C, FULL INSERT SEQUENCE.	20.84		64380	64380	GO:0007165	GO:0004872	GO:0016021	signal transduction	receptor activity	integral to membrane	CD20IgEFc_rcpt_B(IPR007237)	226	8	IPI00135956.1:IPI00625278.4		MQGQEQTTMAVVPGGAPPSENSVMK + Oxidation (M) {1,9,24} + Phospho (ST) {8}	20.84	-	-	-	-	-	-	-	-	-	1	-	1	20.84:M3:20130728:61446:2181:6
1594	1	0.946818	-	IPI00653393.2	VISUAL CORTEX CDNA, RIKEN FULL-LENGTH ENRICHED LIBRARY, CLONE:K530033M09 PRODUCT:PDZ DOMAIN CONTAINING 3, FULL INSERT SEQUENCE.	20.83		68070	68070		GO:0005515			protein binding		PDZ(IPR001478)	537	22	IPI00653393.2:IPI00653948.1:IPI00830355.1		HSLPQLLDSTGTSQEYHIVKKSTR + Phospho (ST) {22,23}	20.83	-	-	-	-	-	-	-	-	-	1	-	1	20.83:M3:20130728:61444:2291:1
2446	1	1.89273	-	IPI00133256.1	GS HOMEOBOX 1.	20.82	UniProtKB/Swiss-Prot; P31315; GSX1_MOUSE; M.	14842	14842	GO:0021854;GO:0021984;GO:0045944	GO:0043565		hypothalamus development;adenohypophysis development;positive regulation of transcription from R...	sequence-specific DNA binding		Homeobox(IPR001356) Homeodomain-rel(IPR012287) HTH_lambrepressr(IPR000047)	261	11	IPI00133256.1		QFHCISVDSSSNQLPSSK + Gln->pyro-Glu (N-term Q) {N_Term} + Phospho (ST) {10,11,16}	20.82	-	-	-	-	-	-	-	-	-	1	-	1	20.82:M3:20130728:61448:1882:1
1653	1	0.991429	-	IPI00135621.1	IROQUOIS-CLASS HOMEODOMAIN PROTEIN IRX-4.	20.82	UniProtKB/Swiss-Prot; Q9QY61; IRX4_MOUSE; M.	50916	50916	GO:0007507			heart development			Homeobox(IPR001356) Homeodomain-rel(IPR012287) Iroquois_homeo(IPR003893)	515	21	IPI00135621.1		EASTTLRMPLGTAGGAVMDGDLER + Oxidation (M) {8,18}	20.82	-	-	-	-	-	-	-	-	-	1	-	1	20.82:M3:20130728:61452:2198:1
970	1	0.612353	-	IPI00322509.1	RAB EFFECTOR MYRIP.	20.82	UniProtKB/Swiss-Prot; Q8K3I4; MYRIP_MOUSE; M.	245049	245049	GO:0030050	GO:0003779;GO:0017022;GO:0017137	GO:0001750;GO:0015629;GO:0042470;GO:0045202	vesicle transport along actin filament	actin binding;myosin binding;Rab GTPase binding	photoreceptor outer segment;actin cytoskeleton;melanosome;synapse	Rab_bd(IPR010911) Znf_RING/FYVE/PHD(IPR013083)	856	34	IPI00322509.1:IPI00856594.1		HEKLWVCCVCQQAR	20.82	-	-	-	-	-	-	-	-	-	1	-	1	20.82:M3:20130728:61450:1545:1
2777	1	4.162	-	IPI00407287.3	ADULT MALE TESTIS CDNA, RIKEN FULL-LENGTH ENRICHED LIBRARY, CLONE:4930419B13 PRODUCT:HYPOTHETICAL PROTEIN, FULL INSERT SEQUENCE (FRAGMENT).	20.81	UniProtKB/TrEMBL; Q8CDT1; Q8CDT1_MOUSE; M.	791316	791316								142	5	IPI00407287.3		ERGLKSPATSGTHAER	20.81	-	-	-	-	-	-	-	-	-	1	-	1	20.81:M3:20130728:61456:1211:1
2790	1	2.97286	-	IPI00110940.1	12 DAYS EMBRYO HEAD CDNA, RIKEN FULL-LENGTH ENRICHED LIBRARY, CLONE:3010024O21 PRODUCT:HYPOTHETICAL PROTEIN, FULL INSERT SEQUENCE.	20.81	UniProtKB/TrEMBL; Q9CXW8; Q9CXW8_MOUSE; M.	68087	68087								136	7	IPI00110940.1:IPI00890173.1		KTESNDGSTGDAAVHSPCR + Phospho (ST) {2,16}	20.81	-	-	-	-	-	-	-	-	-	1	-	1	20.81:M3:20130728:61446:1727:1
2455	1	1.48643	-	IPI00880755.1	28 KDA PROTEIN.	20.81		110524	110524							DAG_PE_bd(IPR002219)	257	14	IPI00880755.1:IPI00881161.1		LVVPQMCWLVYAASGVVYR + Oxidation (M) {6} + Phospho (ST) {14} + Phospho (Y) {11}	20.81	-	-	-	-	-	-	-	-	-	1	-	1	20.81:M3:20130728:61458:1993:1
1156	1	0.630303	-	IPI00465809.2	KINESIN-LIKE PROTEIN KIF3B.	20.8	UniProtKB/Swiss-Prot; Q61771; KIF3B_MOUSE; M.	16569	16569		GO:0005515			protein binding		Kinesin_motor(IPR001752)	747	33	IPI00465809.2		AMESKLLVGGK	20.8	-	-	-	-	-	-	-	-	-	1	-	1	20.8:M3:20130728:61456:604:1
2746	1	3.465	-	IPI00830226.1	17 KDA PROTEIN.	20.79		50795	50795							Glut_rich_SH3_bd(IPR006993) Thiordxn-like_fd(IPR012336) Thioredoxin_fold(IPR012335)	156	6	IPI00830226.1		AQHDNMSSDLQTCSLGNSR + Oxidation (M) {6} + Phospho (ST) {18}	20.79	-	-	-	-	-	-	-	-	-	1	-	1	20.79:M3:20130728:61450:1986:1
2479	1	1.73167	-	IPI00848841.1	SIMILAR TO GDP-MANNOSE 4, 6-DEHYDRATASE.	20.78		100042061	100042061;100047383							DHase_sc/Rdtase_SDR(IPR002198) Epimerase_deHydtase(IPR001509) GDP_Man_deHydtase(IPR006368) NAD(P)-bd(IPR016040)	248	12	IPI00169546.1:IPI00848841.1		FYQASTSELYGKVQEIPQK + Phospho (Y) {10}	20.78	-	-	-	-	-	-	-	-	-	1	-	1	20.78:M3:20130728:61456:1904:1
1789	1	1.22235	-	IPI00131157.3	ISOFORM 2 OF NEDD4-BINDING PROTEIN 2-LIKE 2.	20.78	UniProtKB/Swiss-Prot; Q8JZS6-2; N42L2_MOUSE; M.	381695	381695								471	17	IPI00131157.3:IPI00858272.1:IPI00880389.1		GLPGSGKTTLSR + Phospho (ST) {5,9,11}	20.78	-	-	-	-	-	-	-	-	-	1	-	1	20.78:M3:20130728:61452:834:1
2828	1	5.1925	-	IPI00551286.2	VACUOLAR PROTEIN SORTING 53.	20.77		68299	68299								121	4	IPI00551286.2		AFPTQDFLHLVQR + Phospho (ST) {4}	20.77	-	-	-	-	-	-	-	-	-	1	-	1	20.77:M3:20130728:61448:1141:1
2426	1	2.30556	-	IPI00380371.1	RIKEN CDNA 2210415F13 GENE.	20.75	UniProtKB/TrEMBL; Q8R0H4; Q8R0H4_MOUSE; M.	70163	70163								267	9	IPI00380371.1		TSPASVTPQASMGTK + Oxidation (M) {12} + Phospho (ST) {1,2}	20.75	-	-	-	-	-	-	-	-	-	1	-	1	20.75:M3:20130728:61454:1126:1
2447	1	2.075	-	IPI00788333.6	H2-M BETA1.	20.75	UniProtKB/TrEMBL; Q31094; Q31094_MOUSE; M.	14999	14999	GO:0002504;GO:0006955		GO:0016021;GO:0042613	antigen processing and presentation of pept...;immune response		integral to membrane;MHC class II protein complex	Ig-like(IPR007110) Ig-like_fold(IPR013783) Ig/MHC_CS(IPR003006) Ig_C1-set(IPR003597) MHC_II_a/b_N(IPR014745) MHC_II_b_N(IPR000353)	261	10	IPI00788333.6		WRKSHSSSYTPLSGSTYPEGQH + Phospho (ST) {4,6,7,13,15,16}	20.75	-	-	-	-	-	-	-	-	-	1	-	1	20.75:M3:20130728:61442:2220:1
2077	1	1.29688	-	IPI00758184.2	RIKEN CDNA 2810039B14 GENE.	20.75		72665	72665								373	16	IPI00758184.2		GLLKSLPGMSTVWRQR + Oxidation (M) {9} + Phospho (ST) {11}	20.75	-	-	-	-	-	-	-	-	-	1	-	1	20.75:M3:20130728:61444:1420:1
1826	1	0.943182	-	IPI00117870.1	ADULT MALE TESTIS CDNA, RIKEN FULL-LENGTH ENRICHED LIBRARY, CLONE:1700023E05 PRODUCT:HYPOTHETICAL PROTEIN, FULL INSERT SEQUENCE.	20.75		71868	71868							THEG(IPR006623)	459	22	IPI00117870.1		DDLFPNAVIMTSPSLIARYLPRLQLASLR + Oxidation (M) {10} + Phospho (ST) {14,27}	20.75	-	-	-	-	-	-	-	-	-	1	-	1	20.75:M3:20130728:61454:2667:1
2282	1	2.59125	-	IPI00466995.4	OLFACTORY RECEPTOR 1216.	20.73		258895	258895	GO:0007186;GO:0007608;GO:0050896	GO:0004984	GO:0005886;GO:0016021	G-protein coupled receptor protein signalin...;sensory perception of smell;response to stimulus	olfactory receptor activity	plasma membrane;integral to membrane	GPCR_Rhodpsn(IPR000276) Olfact_rcpt(IPR000725)	311	8	IPI00466995.4		DTLIFVNVLTPLLNPMVYTFR + Oxidation (M) {16} + Phospho (ST) {10}	20.73	-	-	-	-	-	-	-	-	-	1	-	1	20.73:M3:20130728:61454:2197:1
2360	1	1.59385	-	IPI00114911.1	HIV-1 REV-BINDING PROTEIN-LIKE PROTEIN ISOFORM 1.	20.72		231801	231801							ArfGAP(IPR001164)	290	13	IPI00114911.1		YYPGAGTRLRR + Phospho (Y) {1,2}	20.72	-	-	-	-	-	-	-	-	-	1	-	1	20.72:M3:20130728:61450:922:1
1879	1	0.8288	-	IPI00460710.3	ISOFORM 2 OF MITOCHONDRIAL TUMOR SUPPRESSOR 1 HOMOLOG.	20.72	UniProtKB/Swiss-Prot; Q5HZI1-2; MTUS1_MOUSE; M.	102103	102103								440	25	IPI00460710.3:IPI00475231.5		LLSPKFSLSTIHVRLTAK	20.72	-	-	-	-	-	-	-	-	-	1	-	1	20.72:M3:20130728:61454:1639:1
1111	1	0.690333	-	IPI00466460.5	TRANSDUCIN-LIKE ENHANCER PROTEIN 3 ISOFORM 2.	20.71		21887	21887								772	30	IPI00466460.5:IPI00845626.1		SMPGKPPGMDPIGIMASALR + Oxidation (M) {2,9,15} + Phospho (ST) {1}	20.71	-	-	-	-	-	-	-	-	-	1	-	1	20.71:M3:20130728:61448:1764:1
2780	1	5.175	-	IPI00110932.1	13 DAYS EMBRYO HEAD CDNA, RIKEN FULL-LENGTH ENRICHED LIBRARY, CLONE:3100002H09 PRODUCT:HYPOTHETICAL PROTEIN, FULL INSERT SEQUENCE.	20.7	UniProtKB/TrEMBL; Q9CXW6; Q9CXW6_MOUSE; M.	70249	70249								140	4	IPI00110932.1		ASPPDGGQNGNSMR + Phospho (ST) {2}	20.7	-	-	-	-	-	-	-	-	-	1	-	1	20.7:M3:20130728:61452:918:1
1069	1	0.766296	-	IPI00107954.3	16 DAYS NEONATE THYMUS CDNA, RIKEN FULL-LENGTH ENRICHED LIBRARY, CLONE:A130047M17 PRODUCT:CDKN1A INTERACTING ZINC FINGER PROTEIN 1, FULL INSERT SEQUENCE.	20.69		68379	68379	GO:0006118	GO:0003676;GO:0008270;GO:0009055;GO:0020037	GO:0005634	electron transport	nucleic acid binding;zinc ion binding;electron carrier activity;heme binding	nucleus	Znf_C2H2(IPR007087) Znf_C2H2-like(IPR015880) Znf_C2H2_matrin(IPR000690) Znf_U1(IPR003604)	791	27	IPI00107954.3:IPI00124606.1:IPI00459070.2:IPI00750539.1		RAGEMLGMWGAGSSLKVTILQSSNSR + Oxidation (M) {8} + Phospho (ST) {22,23,25}	20.69	-	-	-	-	-	-	-	-	-	1	-	1	20.69:M3:20130728:61450:2559:1
1637	1	1.08842	-	IPI00222598.1	ISOFORM 1 OF TARGET OF RAPAMYCIN COMPLEX 2 SUBUNIT MAPKAP1.	20.68	UniProtKB/Swiss-Prot; Q8BKH7-1; SIN1_MOUSE; M.	227743	227743							SIN1(IPR008828)	522	19	IPI00222598.1:IPI00749600.1:IPI00753635.1:IPI00756710.1:IPI00757217.1		FTTDVQLGISGDKVEIDPVTNQK + Phospho (ST) {2,3,20}	20.68	-	-	-	-	-	-	-	-	-	1	-	1	20.68:M3:20130728:61458:2187:1
1301	1	0.667097	-	IPI00127982.1	ISOFORM 1 OF SYNAPTOTAGMIN-LIKE PROTEIN 4.	20.68	UniProtKB/Swiss-Prot; Q9R0Q1-1; SYTL4_MOUSE; M.	27359	27359	GO:0006887	GO:0005543;GO:0008270;GO:0042043	GO:0019897;GO:0030141	exocytosis	phospholipid binding;zinc ion binding;neurexin binding	extrinsic to plasma membrane;secretory granule	C2_Ca-dep(IPR000008) Rab_bd(IPR010911) Rabphilin3A_effector_Zn-bd(IPR003315) Znf_RING(IPR001841) Znf_RING/FYVE/PHD(IPR013083)	673	31	IPI00127982.1		KTPVMK + Phospho (ST) {2}	20.68	-	-	-	-	-	-	-	-	-	1	-	1	20.68:M3:20130728:61448:332:2
1527	1	0.939545	-	IPI00136298.2	CYTOPLASMIC POLYADENYLATION ELEMENT BINDING PROTEIN 1.	20.67	UniProtKB/TrEMBL; Q059Z2; Q059Z2_MOUSE; M.	12877	12877	GO:0006417;GO:0007130;GO:0048168	GO:0003729;GO:0005515	GO:0005624	regulation of translation;synaptonemal complex assembly;regulation of neuronal synaptic plasticity	mRNA binding;protein binding	membrane fraction	RRM_RNP1(IPR000504)	562	22	IPI00136298.2:IPI00761602.2:IPI00875918.1		MGVGSRMDQEQAALAAVAPSPTSAPKR + Oxidation (M) {7} + Phospho (ST) {5,20,22}	20.67	-	-	-	-	-	-	-	-	-	1	-	1	20.67:M3:20130728:61448:2414:1
2585	1	2.5825	-	IPI00137759.1	HYPOTHETICAL PROTEIN LOC74708.	20.66		74708	74708								218	8	IPI00137759.1:IPI00226357.2		LPNTNPSEIQIDIQEMLLDLR + Oxidation (M) {16}	20.66	-	-	-	-	-	-	-	-	-	1	-	1	20.66:M3:20130728:61446:2041:1
2512	1	2.066	-	IPI00760005.1	HYPOTHETICAL PROTEIN LOC74215 ISOFORM 2.	20.66		74215	74215	GO:0006508	GO:0004252		proteolysis	serine-type endopeptidase activity		Peptidase_S1_S6(IPR001254) Peptidase_S1A(IPR001314)	240	10	IPI00760005.1		LELVAVNVTVVMGIK + Oxidation (M) {12}	20.66	-	-	-	-	-	-	-	-	-	1	-	1	20.66:M3:20130728:61456:1099:1
2211	1	1.475	-	IPI00467177.1	ACOT5 PROTEIN.	20.65		217698	217698		GO:0016291	GO:0005829		acyl-CoA thioesterase activity	cytosol	BAAT_C(IPR014940) Thio_Ohase/aa_AcTrfase(IPR006862)	331	14	IPI00467177.1		QDTTLNPLTSLGP + Gln->pyro-Glu (N-term Q) {N_Term} + Phospho (ST) {4}	20.65	-	-	-	-	-	-	-	-	-	1	-	1	20.65:M3:20130728:61448:797:1
1875	1	1.21412	-	IPI00110848.1	ENDOTHELIN B RECEPTOR PRECURSOR.	20.64	UniProtKB/Swiss-Prot; P48302; EDNRB_MOUSE; M.	13618	13618	GO:0001755;GO:0006885;GO:0007186;GO:0007422;GO:0007497;GO:0008217;GO:0030318	GO:0001600;GO:0005515		neural crest cell migration;regulation of pH;G-protein coupled receptor protein signalin...;peripheral nervous system development;posterior midgut development;regulation of blood pressure;melanocyte differentiation	endothelin-B receptor activity;protein binding		Endthln_rcpt(IPR000499) ETB_rcpt(IPR001112) GPCR_Rhodpsn(IPR000276)	442	17	IPI00110848.1:IPI00403315.1		SSAPAEVTKGGR + Phospho (ST) {1,2,8}	20.64	-	-	-	-	-	-	-	-	-	1	-	1	20.64:M3:20130728:61452:816:1
1492	1	0.896522	-	IPI00314507.6	ISOFORM 1 OF ZINC FINGER PROTEIN 326.	20.62	UniProtKB/Swiss-Prot; O88291-1; ZN326_MOUSE; M.	54367	54367	GO:0045941	GO:0003677;GO:0008270;GO:0016563	GO:0005626;GO:0016363	positive regulation of transcription	DNA binding;zinc ion binding;transcription activator activity	insoluble fraction;nuclear matrix	AKAP95(IPR007071) Znf_C2H2-like(IPR015880)	580	23	IPI00314507.6		ENYSSYSSFSSPHMKPAPVGSR + Oxidation (M) {14} + Phospho (ST) {4} + Phospho (Y) {3}	20.62	-	-	-	-	-	-	-	-	-	1	-	1	20.62:M3:20130728:61446:2113:1
1476	1	0.792308	-	IPI00322828.1	PHENYLALANYL-TRNA SYNTHETASE BETA CHAIN.	20.6	UniProtKB/Swiss-Prot; Q9WUA2; SYFB_MOUSE; M.	23874	23874								589	26	IPI00322828.1:IPI00331443.3		PTVSVK	20.6	-	-	-	-	-	-	-	-	-	1	-	1	20.6:M3:20130728:61450:175:1
823	1	0.64375	-	IPI00153722.3	BROMODOMAIN-CONTAINING PROTEIN 8.	20.6	UniProtKB/Swiss-Prot; Q8R3B7; BRD8_MOUSE; M.	78656	78656							Bromodomain(IPR001487)	951	32	IPI00153722.3:IPI00653134.3:IPI00775978.1:IPI00776052.1		SSAAGDIGEADGSSGK + Phospho (ST) {14}	20.6	-	-	-	-	-	-	-	-	-	1	-	1	20.6:M3:20130728:61450:961:1
2361	1	1.87182	-	IPI00122998.1	HOMEOBOX PROTEIN NKX-2.6.	20.59	UniProtKB/Swiss-Prot; P43688; NKX26_MOUSE; M.	18092	18092	GO:0007507;GO:0008284;GO:0043066;GO:0060037			heart development;positive regulation of cell proliferation;negative regulation of apoptosis;pharyngeal system development			Homeobox(IPR001356) Homeodomain-rel(IPR012287) HTH_lambrepressr(IPR000047)	289	11	IPI00122998.1		CTWETVLEMGSNPVGEPQTPPGTISR + Oxidation (M) {9} + Phospho (ST) {11,19,23}	20.59	-	-	-	-	-	-	-	-	-	1	-	1	20.59:M3:20130728:61442:2283:1
1642	1	1.58385	-	IPI00153148.1	CHROMAFFIN GRANULE AMINE TRANSPORTER.	20.59	UniProtKB/Swiss-Prot; Q8R090; VMAT1_MOUSE; M.	110877	110877							MFS(IPR007114) MFS_1(IPR011701) Multidrug-R(IPR004734)	521	13	IPI00153148.1		VSPESAMGTPLLTLLK + Phospho (ST) {5}	20.59	-	-	-	-	-	-	-	-	-	1	-	1	20.59:M3:20130728:61444:1187:1
1333	1	0.643125	-	IPI00459542.5	HYPOTHETICAL PROTEIN.	20.58		435601	435601							PDZ(IPR001478)	660	32	IPI00459542.5		SPSGRLGFSVRGGSEHGLGIFVSK + Phospho (ST) {1,23}	20.58	-	-	-	-	-	-	-	-	-	1	-	1	20.58:M3:20130728:61456:2119:1
2574	1	2.28556	-	IPI00131342.6	16 DAYS NEONATE MALE DIENCEPHALON CDNA, RIKEN FULL-LENGTH ENRICHED LIBRARY, CLONE:G630065F20 PRODUCT:HYPOTHETICAL PROTEIN, FULL INSERT SEQUENCE.	20.57	UniProtKB/TrEMBL; Q3UN64; Q3UN64_MOUSE; M.										222	9	IPI00131342.6		LWNRKCPLPEHSPDPGQEQR + Phospho (ST) {12}	20.57	-	-	-	-	-	-	-	-	-	1	-	1	20.57:M3:20130728:61452:2234:1
1101	1	0.605	-	IPI00228733.1	ISOFORM 3 OF DNA (CYTOSINE-5)-METHYLTRANSFERASE 3B.	20.57	UniProtKB/Swiss-Prot; O88509-3; DNM3B_MOUSE; M.	13436	13436	GO:0006306;GO:0006346;GO:0006349;GO:0031503	GO:0003886;GO:0005515	GO:0005720	DNA methylation;methylation-dependent chromatin silencing;genetic imprinting;protein complex localization	DNA (cytosine-5-)-methyltransferase activity;protein binding	nuclear heterochromatin	C5_DNA_meth(IPR001525) PWWP(IPR000313)	776	34	IPI00228733.1:IPI00268106.2:IPI00276159.4:IPI00331143.6:IPI00757806.1		DDEVDDGNGSDILMPK	20.57	-	-	-	-	-	-	-	-	-	1	-	1	20.57:M3:20130728:61448:1229:1
2845	1	4.112	-	IPI00894933.1	PROTEIN.	20.56		19730	19730							RalGDS(IPR015758) Ras_GEF(IPR008937) RasGef_N(IPR000651)	116	5	IPI00894933.1		PRTVKAGTLEK + Phospho (ST) {3,8}	20.56	-	-	-	-	-	-	-	-	-	1	-	1	20.56:M3:20130728:61448:713:1
2872	1	2.93714	-	IPI00111629.1	8 DAYS EMBRYO WHOLE BODY CDNA, RIKEN FULL-LENGTH ENRICHED LIBRARY, CLONE:5730416O20 PRODUCT:HYPOTHETICAL PROTEIN, FULL INSERT SEQUENCE.	20.56	UniProtKB/TrEMBL; Q9CYK9; Q9CYK9_MOUSE; M.	70557	70557								108	7	IPI00111629.1		VDIGAVPRSHHPPPSQRIMR + Oxidation (M) {19} + Phospho (ST) {9,15}	20.56	-	-	-	-	-	-	-	-	-	1	-	1	20.56:M3:20130728:61458:2020:1
2364	1	2.28444	-	IPI00111755.2	VOMERONASAL RECEPTOR V1RF3.	20.56	UniProtKB/TrEMBL; Q8R296; Q8R296_MOUSE; M.	171234	171234;100044269	GO:0007186	GO:0001584;GO:0016503	GO:0016021	G-protein coupled receptor protein signalin...	rhodopsin-like receptor activity;pheromone receptor activity	integral to membrane	Vmron_rcpt_1(IPR004072)	289	9	IPI00111755.2		SPSYIASCVYMSWALSFLVNIAFPMDMR + Oxidation (M) {27} + Phospho (ST) {1,12,16}	20.56	-	-	-	-	-	-	-	-	-	1	-	1	20.56:M3:20130728:61446:2514:1
2523	1	2.055	-	IPI00850268.1	HYPOTHETICAL PROTEIN ISOFORM 1.	20.55		100041594	100041594;100041642							Spin_Ssty(IPR003671)	236	10	IPI00474079.4:IPI00850268.1		EGDESVTQWNGTVLDQVPVNPSLYLVK + Phospho (ST) {7,12} + Phospho (Y) {24}	20.55	-	-	-	-	-	-	-	-	-	1	-	1	20.55:M3:20130728:61456:2451:1
2037	1	1.0275	-	IPI00625954.4	5'-NUCLEOTIDASE DOMAIN CONTAINING 2.	20.55	UniProtKB/TrEMBL; Q91X76; Q91X76_MOUSE; M.	70021	70021							HAD-SF_hydro_IG_5-nucl(IPR008380) Pur_nucleotidase(IPR016695)	390	20	IPI00625954.4		TPLQHEAPLWMDQLCTGCMK + Oxidation (M) {11} + Phospho (ST) {1,16}	20.55	-	-	-	-	-	-	-	-	-	1	-	1	20.55:M3:20130728:61456:2120:1
1484	1	0.934091	-	IPI00378731.4	PROLINE RICH SYNAPSE ASSOCIATED PROTEIN INTERACTING PROTEIN 1.	20.55		241638	241638		GO:0005198	GO:0005737;GO:0016020		structural molecule activity	cytoplasm;membrane	Fez1(IPR009638) IF(IPR001664)	586	22	IPI00378731.4:IPI00651935.2		TMTPAGGSGGGLSDSGR + Phospho (ST) {3,13,15}	20.55	-	-	-	-	-	-	-	-	-	1	-	1	20.55:M3:20130728:61448:1251:1
2689	1	2.5675	-	IPI00648845.1	PROTEIN.	20.54										Ds_RNA_bd(IPR001159) dsRNA-bd-like(IPR014720)	179	8	IPI00648845.1		PEKTSGNNDWFQSSR + Phospho (ST) {4,5,14}	20.54	-	-	-	-	-	-	-	-	-	1	-	1	20.54:M3:20130728:61448:1589:1
1131	1	0.622424	-	IPI00122131.1	RAS AND RAB INTERACTOR 1.	20.54	UniProtKB/Swiss-Prot; Q921Q7; RIN1_MOUSE; M.	225870	225870							Ras-assoc(IPR000159) SH2(IPR000980) VPS9(IPR003123) VPS9_sub(IPR013995)	763	33	IPI00122131.1		SVLKPLRPILAAR + Phospho (ST) {1}	20.54	-	-	-	-	-	-	-	-	-	1	-	1	20.54:M3:20130728:61450:1005:1
2839	1	5.1325	-	IPI00318938.6	EUKARYOTIC TRANSLATION INITIATION FACTOR 4E-BINDING PROTEIN 1.	20.53	UniProtKB/Swiss-Prot; Q60876; 4EBP1_MOUSE; M.	13685	13685	GO:0008286;GO:0045947	GO:0008190;GO:0030371	GO:0005737	insulin receptor signaling pathway;negative regulation of translational initia...	eukaryotic initiation factor 4E binding;translation repressor activity	cytoplasm	EIF4EBP(IPR008606)	117	4	IPI00318938.6		DLPAIPGVTSPTSDEPPMQASQSQLPSSPEDK + Oxidation (M) {18} + Phospho (ST) {10,12,13}	20.53	-	-	-	-	-	-	-	-	-	1	-	1	20.53:M3:20130728:61444:2537:1
2657	1	2.28111	-	IPI00553376.1	RIBONUCLEASE 11.	20.53	UniProtKB/TrEMBL; Q5GAM9; Q5GAM9_MOUSE; M.	497113	497113								192	9	IPI00553376.1		TEVDGNASCQLGNDFIHGSMDVSLR + Oxidation (M) {20} + Phospho (ST) {8,23}	20.53	-	-	-	-	-	-	-	-	-	1	-	1	20.53:M3:20130728:61444:2299:1
2358	1	2.28	-	IPI00110813.6	ISOFORM 1 OF CYTOCHROME B REDUCTASE 1.	20.52	UniProtKB/Swiss-Prot; Q925G2-1; CYBR1_MOUSE; M.	73649	73649	GO:0010039		GO:0031526	response to iron ion		brush border membrane	Cyt_B561(IPR004877) Cyt_b561_fer_ox(IPR006593)	290	9	IPI00110813.6		MEGAIAISSAHSMDAADPADAESSSEGAARK + Oxidation (M) {1,13} + Phospho (ST) {23,25}	20.52	-	-	-	-	-	-	-	-	-	1	-	1	20.52:M3:20130728:61452:2648:1
1470	1	0.789231	-	IPI00227449.1	7 DAYS NEONATE CEREBELLUM CDNA, RIKEN FULL-LENGTH ENRICHED LIBRARY, CLONE:A730008H23 PRODUCT:HYPOTHETICAL PROTEIN, FULL INSERT SEQUENCE.	20.52	UniProtKB/TrEMBL; Q8C9A7; Q8C9A7_MOUSE; M.	212427	212427								591	26	IPI00227449.1:IPI00875499.1:IPI00885976.1:IPI00886221.1		VLQDSTPQTASTLVR + Phospho (ST) {12}	20.52	-	-	-	-	-	-	-	-	-	1	-	1	20.52:M3:20130728:61450:1284:1
1395	1	0.684	-	IPI00279273.2	LEUCINE-RICH REPEAT, IMMUNOGLOBULIN-LIKE AND TRANSMEMBRANE DOMAINS 1.	20.52		239037	239037							Fibronectin_typ-III-like_fold(IPR008957) FN_III(IPR003961) Ig(IPR013151) Ig-like(IPR007110) Ig-like_fold(IPR013783) Ig_sub2(IPR003598) LRR(IPR001611) LRR_C(IPR000483) LRR_cys_N(IPR000372) LRR_sub-typ(IPR003591)	624	30	IPI00279273.2		MTVEPGKTSVTIEGLAPKTK + Phospho (ST) {2,9}	20.52	-	-	-	-	-	-	-	-	-	1	-	1	20.52:M3:20130728:61456:1853:1
2120	1	1.70917	-	IPI00187290.1	RING FINGER PROTEIN 146.	20.51	UniProtKB/Swiss-Prot; Q9CZW6; RN146_MOUSE; M.	68031	68031							WWE(IPR004170) Znf_RING(IPR001841) Znf_RING/FYVE/PHD(IPR013083)	359	12	IPI00187290.1:IPI00880446.1		TSRELEDAFSKGK + Phospho (ST) {1,2}	20.51	-	-	-	-	-	-	-	-	-	1	-	1	20.51:M3:20130728:61452:1155:1
1719	1	0.854583	-	IPI00309907.7	ISOFORM 2 OF NUCLEAR PRELAMIN A RECOGNITION FACTOR-LIKE PROTEIN.	20.51	UniProtKB/Swiss-Prot; Q7TMW6-2; NARFL_MOUSE; M.	67563	67563							Fe_hydrogenase_lsu_C(IPR004108)	492	24	IPI00309907.7		TSSVSAEEPSSHR + Phospho (ST) {3}	20.51	-	-	-	-	-	-	-	-	-	1	-	1	20.51:M3:20130728:61458:953:1
1266	1	0.661613	-	IPI00649324.3	RAP1, GTPASE-ACTIVATING PROTEIN 1.	20.51		110351	110351	GO:0051056	GO:0005096	GO:0005622	regulation of small GTPase mediated signal ...	GTPase activator activity	intracellular	Rap_GAP(IPR000331)	689	31	IPI00649324.3:IPI00649617.5:IPI00674263.3		RDSFLYSTWLDDSVSTTSGGSSPGLTR + Phospho (ST) {8,13}	20.51	-	-	-	-	-	-	-	-	-	1	-	1	20.51:M3:20130728:61442:2260:1
2913	1	6.83333	-	IPI00649132.1	PROTEIN.	20.5										A_deamin(IPR002466)	82	3	IPI00649132.1		DSPFKSGLSMASR + Oxidation (M) {10} + Phospho (ST) {6}	20.5	-	-	-	-	-	-	-	-	-	1	-	1	20.5:M3:20130728:61446:861:1
2618	1	2.27556	-	IPI00651851.1	ACTIVATED SPLEEN CDNA, RIKEN FULL-LENGTH ENRICHED LIBRARY, CLONE:F830212O14 PRODUCT:HYPOTHETICAL GLYCINE-RICH REGION PROFILE CONTAINING PROTEIN, FULL INSERT SEQUENCE (FRAGMENT).	20.48	UniProtKB/TrEMBL; Q3T9G5; Q3T9G5_MOUSE; M.										205	9	IPI00651851.1		RSSGGNGARVGAGGLLAGLGCLSISAVSGK + Phospho (ST) {3,25,28}	20.48	-	-	-	-	-	-	-	-	-	1	-	1	20.48:M3:20130728:61454:2481:1
2281	1	2.55875	-	IPI00126467.1	OLFACTORY RECEPTOR MOR116-1.	20.47	UniProtKB/TrEMBL; Q8VFU5; Q8VFU5_MOUSE; M.	258670	258670	GO:0007186;GO:0007608;GO:0050896	GO:0004984	GO:0005886;GO:0016021	G-protein coupled receptor protein signalin...;sensory perception of smell;response to stimulus	olfactory receptor activity	plasma membrane;integral to membrane	GPCR_Rhodpsn(IPR000276) Olfact_rcpt(IPR000725)	312	8	IPI00126467.1		VAVLNTSVAPLLNPFIYTLRNKQVK + Phospho (ST) {18}	20.47	-	-	-	-	-	-	-	-	-	1	-	1	20.47:M3:20130728:61448:2358:1
2344	1	1.57462	-	IPI00117143.1	UNCHARACTERIZED PROTEIN C2ORF25 HOMOLOG, MITOCHONDRIAL PRECURSOR.	20.47	UniProtKB/Swiss-Prot; Q99LS1; CB025_MOUSE; M.	109129	109129								296	13	IPI00117143.1:IPI00875822.1		HSLWGTHVVVGSIFTNATADSSIMR + Oxidation (M) {24} + Phospho (ST) {12,15,18}	20.47	-	-	-	-	-	-	-	-	-	1	-	1	20.47:M3:20130728:61456:2344:1
1674	1	0.930455	-	IPI00889960.1	HYPOTHETICAL PROTEIN.	20.47		382364	382364								506	22	IPI00889960.1		APHIRSPHPGENWSPELQQDVQNLMHLGMSR + Oxidation (M) {25} + Phospho (ST) {6,14,30}	20.47	-	-	-	-	-	-	-	-	-	1	-	1	20.47:M3:20130728:61450:2731:1
1360	1	0.89	-	IPI00319880.1	ISOFORM 1 OF AUTOCRINE MOTILITY FACTOR RECEPTOR.	20.47	UniProtKB/Swiss-Prot; Q9R049-1; AMFR_MOUSE; M.	23802	23802	GO:0030433	GO:0004842;GO:0005515	GO:0030176	ER-associated protein catabolic process	ubiquitin-protein ligase activity;protein binding	integral to endoplasmic reticulum membrane	CUE(IPR003892) Znf_RING(IPR001841) Znf_RING/FYVE/PHD(IPR013083)	643	23	IPI00319880.1:IPI00351315.1:IPI00849993.1		LLPSEGTSSDPVTLR + Phospho (ST) {13}	20.47	-	-	-	-	-	-	-	-	-	1	-	1	20.47:M3:20130728:61448:1140:1
1153	1	0.731071	-	IPI00229472.5	RNA-BINDING PROTEIN 28.	20.47	UniProtKB/Swiss-Prot; Q8CGC6; RBM28_MOUSE; M.	68272	68272							a_b_plait_nuc_bd(IPR012677) RRM_RNP1(IPR000504)	750	28	IPI00229472.5:IPI00652577.2		LLGPSKGAPLMK + Oxidation (M) {11}	20.47	-	-	-	-	-	-	-	-	-	1	-	1	20.47:M3:20130728:61450:581:1
922	1	0.682	-	IPI00222779.1	ISOFORM 1 OF LETHAL.	20.46	UniProtKB/Swiss-Prot; Q8BLB7-1; LMBL3_MOUSE; M.	237339	237339							Mbt(IPR004092) SAM(IPR001660) SAM_type(IPR013761)	883	30	IPI00222779.1:IPI00556705.1		LGPALKIFNSILMFKAAEK + Oxidation (M) {13}	20.46	-	-	-	-	-	-	-	-	-	1	-	1	20.46:M3:20130728:61456:1709:1
2805	1	5.1125	-	IPI00474329.1	11 DAYS EMBRYO WHOLE BODY CDNA, RIKEN FULL-LENGTH ENRICHED LIBRARY, CLONE:2700059A20 PRODUCT:OPEN READING FRAME 12, FULL INSERT SEQUENCE.	20.45	UniProtKB/TrEMBL; Q9CZL9; Q9CZL9_MOUSE; M.	58521	58521								131	4	IPI00474329.1		GVRRALSTS + Phospho (ST) {7,8}	20.45	-	-	-	-	-	-	-	-	-	1	-	1	20.45:M3:20130728:61442:503:1
1694	1	0.818	-	IPI00117851.3	CYSTEINE-RICH SECRETORY PROTEIN LCCL DOMAIN-CONTAINING 1 PRECURSOR.	20.45	UniProtKB/Swiss-Prot; Q8CGD2; CRLD1_MOUSE; M.	83691	83691							Allrgn_V5/Tpx1(IPR001283) LCCL(IPR004043) SCP-like_extracellular(IPR014044) V5_allergen(IPR002413)	500	25	IPI00117851.3:IPI00885592.1		LRSQVYPTASNMEYMTWDVELER + Phospho (Y) {14}	20.45	-	-	-	-	-	-	-	-	-	1	-	1	20.45:M3:20130728:61458:2274:1
1811	1	0.973333	-	IPI00134779.5	PRAME FAMILY MEMBER 12.	20.44		77632	77632		GO:0005515			protein binding		LRR(IPR001611) LRR_2(IPR013101) Somatotropin(IPR001400)	463	21	IPI00134779.5		CLEVPLEILSITDSK	20.44	-	-	-	-	-	-	-	-	-	1	-	1	20.44:M3:20130728:61454:1228:1
2480	1	1.7025	-	IPI00848586.1	SIMILAR TO PRO-POL-DUTPASE POLYPROTEIN; RNASEH; DUTPASE; INTEGRASE; PROTEASE; REVERSE TRANSCRIPTASE.	20.43		100043608	100043608								248	12	IPI00848586.1		NQARAGPEGTSKLHEEVAQMPMVSTPVTMPSAAK + Oxidation (M) {20,22} + Phospho (ST) {25,28}	20.43	-	-	-	-	-	-	-	-	-	1	-	1	20.43:M3:20130728:61444:2561:1
1919	1	1.36067	-	IPI00880829.1	47 KDA PROTEIN.	20.41		171286	171286							Permease_region(IPR004841)	426	15	IPI00880829.1		SVPTGAGTRR + Phospho (ST) {4}	20.41	-	-	-	-	-	-	-	-	-	1	-	1	20.41:M3:20130728:61458:590:1
1802	1	0.971905	-	IPI00115458.1	TUBULOINTERSTITIAL NEPHRITIS ANTIGEN-LIKE PRECURSOR.	20.41	UniProtKB/Swiss-Prot; Q99JR5; TINAL_MOUSE; M.	94242	94242								466	21	IPI00115458.1		ELAPGLHLRGIRDAGGR	20.41	-	-	-	-	-	-	-	-	-	1	-	1	20.41:M3:20130728:61458:1353:1
1944	1	1.275	-	IPI00265356.1	IQ DOMAIN-CONTAINING PROTEIN G.	20.4	UniProtKB/Swiss-Prot; Q80W32; IQCG_MOUSE; M.	69707	69707							IQ_CaM_bd_region(IPR000048)	419	16	IPI00265356.1		STSLLTKEKSMMAENK	20.4	-	-	-	-	-	-	-	-	-	1	-	1	20.4:M3:20130728:61458:1369:1
1372	1	0.85	-	IPI00123824.1	AMILORIDE-SENSITIVE SODIUM CHANNEL SUBUNIT BETA.	20.4	UniProtKB/Swiss-Prot; Q9WU38; SCNNB_MOUSE; M.	20277	20277	GO:0006814	GO:0015280	GO:0016021	sodium ion transport	amiloride-sensitive sodium channel activity	integral to membrane	EnaC(IPR004724) Na+channel_ASC(IPR001873)	638	24	IPI00123824.1		DLDELMEAVLEKILAPEASHSNTTR + Oxidation (M) {6} + Phospho (ST) {19,21,24}	20.4	-	-	-	-	-	-	-	-	-	1	-	1	20.4:M3:20130728:61446:2378:1
1246	1	0.703103	-	IPI00895168.1	76 KDA PROTEIN.	20.39										Znf_C2H2(IPR007087) Znf_C2H2-like(IPR015880)	702	29	IPI00895168.1		KATILPLPSHSSVQMQNLVAR + Oxidation (M) {15} + Phospho (ST) {3,11,12}	20.39	-	-	-	-	-	-	-	-	-	1	-	1	20.39:M3:20130728:61454:2186:1
944	1	0.637188	-	IPI00228810.2	XYLOSYLTRANSFERASE 2.	20.39	UniProtKB/Swiss-Prot; Q9EPL0; XYLT2_MOUSE; M.	217119	217119		GO:0030158			protein xylosyltransferase activity		Glyco_trans_14(IPR003406)	865	32	IPI00228810.2:IPI00858216.2:IPI00890336.1		TNEELVAFLSKNR	20.39	-	-	-	-	-	-	-	-	-	1	-	1	20.39:M3:20130728:61454:948:1
1528	1	0.8152	-	IPI00889864.1	64 KDA PROTEIN.	20.38											562	25	IPI00889864.1		RDFQASSSLSPTSVQVHTQQK	20.38	-	-	-	-	-	-	-	-	-	1	-	1	20.38:M3:20130728:61458:1946:1
1145	1	0.885652	-	IPI00648460.3	PEPTIDYL-PROLYL CIS-TRANS ISOMERASE.	20.37		66440	66440;338355			GO:0030424;GO:0030426			axon;growth cone	PPIase_FKBP(IPR001179)	756	23	IPI00458068.6:IPI00648460.3:IPI00675981.4:IPI00848385.1		NNSLQTATENTQARILHAEQEKAK + Phospho (ST) {3,8}	20.37	-	-	-	-	-	-	-	-	-	1	-	1	20.37:M3:20130728:61450:2467:1
1526	1	0.847917	-	IPI00222382.5	ZINC FINGER PROTEIN 512.	20.35	UniProtKB/Swiss-Prot; Q69Z99; ZN512_MOUSE; M.	269639	269639							Znf_C2H2(IPR007087) Znf_C2H2-like(IPR015880)	562	24	IPI00222382.5		EMSLEAKGGGR	20.35	-	-	-	-	-	-	-	-	-	1	-	1	20.35:M3:20130728:61448:529:1
2399	1	1.84909	-	IPI00464348.1	10 DAYS EMBRYO WHOLE BODY CDNA, RIKEN FULL-LENGTH ENRICHED LIBRARY, CLONE:2610305J08 PRODUCT:THYMOPOIETIN, FULL INSERT SEQUENCE (FRAGMENT).	20.34	UniProtKB/TrEMBL; Q78WP6; Q78WP6_MOUSE; M.	21917	21917	GO:0045449	GO:0005179	GO:0005635	regulation of transcription	hormone activity	nuclear envelope	LEM(IPR003887)	277	11	IPI00464348.1		RGARPTPVLGSGASVGRGR + Phospho (ST) {6,11}	20.34	-	-	-	-	-	-	-	-	-	1	-	1	20.34:M3:20130728:61456:1605:1
1729	1	1.27125	-	IPI00652986.2	ISOFORM 2 OF TWO PORE CALCIUM CHANNEL PROTEIN 1.	20.34	UniProtKB/Swiss-Prot; Q9EQJ0-2; TPC1_MOUSE; M.	252972	252972							Ion_trans(IPR005821)	488	16	IPI00652986.2		TPSTGFCPQYFS	20.34	-	-	-	-	-	-	-	-	-	1	-	1	20.34:M3:20130728:61446:743:1
2355	1	1.19588	-	IPI00137103.3	BRCA1/BRCA2-CONTAINING COMPLEX SUBUNIT 3.	20.33	UniProtKB/Swiss-Prot; P46737; BRCC3_MOUSE; M.	210766	210766							Mov34_MPN_PAD1(IPR000555)	291	17	IPI00137103.3:IPI00880818.1		FTYTGTEMR + Phospho (ST) {6}	20.33	-	-	-	-	-	-	-	-	-	1	-	1	20.33:M3:20130728:61444:531:1
1375	1	0.752963	-	IPI00119695.1	SIGNAL RECOGNITION PARTICLE RECEPTOR SUBUNIT ALPHA.	20.33	UniProtKB/Swiss-Prot; Q9DBG7; SRPR_MOUSE; M.	67398	67398							AAA+_ATPase_core(IPR003593) Sig_recog_particle_rcpt_asu_N(IPR007222) Signal_recog_part_SRP54_GTPase(IPR000897)	636	27	IPI00119695.1		EVLDYSTPTTNGTPEAALSEDINLIR + Phospho (ST) {6,10}	20.33	-	-	-	-	-	-	-	-	-	1	-	1	20.33:M3:20130728:61454:2488:1
2583	1	2.54	-	IPI00459133.1	0 DAY NEONATE CEREBELLUM CDNA, RIKEN FULL-LENGTH ENRICHED LIBRARY, CLONE:C230098P19 PRODUCT:WEAKLY SIMILAR TO L- RIBULOKINASE HOMOLOG.	20.32	UniProtKB/TrEMBL; Q8BUS7; Q8BUS7_MOUSE; M.	75578	75578	GO:0005975			carbohydrate metabolic process			FGGY_kin(IPR000577)	218	8	IPI00459133.1		IICFSTLSPFK	20.32	-	-	-	-	-	-	-	-	-	1	-	1	20.32:M3:20130728:61450:678:1
2114	1	1.354	-	IPI00857213.1	38 KDA PROTEIN.	20.31		233879	233879							Asp_Arg_Hydrox(IPR007803)	360	15	IPI00857213.1		GLGDSGEGPRAEGLVSR + Phospho (ST) {5}	20.31	-	-	-	-	-	-	-	-	-	1	-	1	20.31:M3:20130728:61458:1294:1
1393	1	1.19471	-	IPI00340806.8	TRAF3-INTERACTING PROTEIN 1.	20.31	UniProtKB/Swiss-Prot; Q149C2; MIPT3_MOUSE; M.	74019	74019								625	17	IPI00340806.8		DAKISFLQKAIDVVMMVSGEPLAAKPAR + Oxidation (M) {16}	20.31	-	-	-	-	-	-	-	-	-	1	-	1	20.31:M3:20130728:61450:2562:1
1568	1	0.84625	-	IPI00119034.1	ONCOFETAL ANTIGEN (FRAGMENT).	20.31	UniProtKB/TrEMBL; Q60626; Q60626_MOUSE; M.	18290	18290	GO:0009405;GO:0044406	GO:0005488	GO:0009274	pathogenesis;adhesion to host	binding	peptidoglycan-based cell wall	Glucan-bd_C/Surface_Ag-I/II_V(IPR013574)	545	24	IPI00119034.1		DIAYTASPIESADDGGK + Phospho (ST) {5,11}	20.31	-	-	-	-	-	-	-	-	-	1	-	1	20.31:M3:20130728:61452:1505:1
1848	1	1.06842	-	IPI00275587.6	ISOFORM 1 OF SEPTIN-10.	20.3	UniProtKB/Swiss-Prot; Q8C650-1; SEP10_MOUSE; M.	103080	103080							Cell_Div_GTP_bd(IPR000038) Septin(IPR016491)	452	19	IPI00275587.6:IPI00606459.1		VNIIPLIAKADTISK + Phospho (ST) {12,14}	20.3	-	-	-	-	-	-	-	-	-	1	-	1	20.3:M3:20130728:61450:1369:2
1700	1	0.751852	-	IPI00469737.2	NOVEL KRAB BOX AND ZINC FINGER, C2H2 TYPE DOMAIN CONTAINING PROTEIN.	20.3		627914	627914;668039;100043381;100043915	GO:0006355	GO:0003676;GO:0008270	GO:0005634	regulation of transcription, DNA-dependent	nucleic acid binding;zinc ion binding	nucleus	Krueppel-associated_box(IPR001909) Znf_C2H2(IPR007087) Znf_C2H2-like(IPR015880) Znf_C2H2/integrase_DNA-bd(IPR013087)	498	27	IPI00469737.2:IPI00553448.2:IPI00658267.1:IPI00670776.1:IPI00720227.2:IPI00752949.1:IPI00755307.1:IPI00755871.1:IPI00849055.1:IPI00849225.1:IPI00875770.1:IPI00880413.1:IPI00880944.1		AFSQSSHLRIHK + Phospho (ST) {6}	20.3	-	-	-	-	-	-	-	-	-	1	-	1	20.3:M3:20130728:61454:910:1
1259	1	0.7	-	IPI00137146.5	ISOFORM 2 OF TUBULIN POLYGLUTAMYLASE TTLL11.	20.3	UniProtKB/Swiss-Prot; A4Q9F4-2; TTL11_MOUSE; M.	74410	74410							Tub_tyr_ligase(IPR004344)	694	29	IPI00137146.5:IPI00889256.1		KEIQSQQMEKSFTSK + Phospho (ST) {13,14}	20.3	-	-	-	-	-	-	-	-	-	1	-	1	20.3:M3:20130728:61452:1650:1
2806	1	3.38167	-	IPI00461003.1	ADULT MALE SPINAL CORD CDNA, RIKEN FULL-LENGTH ENRICHED LIBRARY, CLONE:A330061G14 PRODUCT:HYPOTHETICAL PROTEIN, FULL INSERT SEQUENCE (FRAGMENT).	20.29	UniProtKB/TrEMBL; Q8CA59; Q8CA59_MOUSE; M.										130	6	IPI00461003.1		DGSAVISAMR + Oxidation (M) {9} + Phospho (ST) {7}	20.29	-	-	-	-	-	-	-	-	-	1	-	1	20.29:M3:20130728:61448:513:1
2488	1	1.69083	-	IPI00133608.3	ISOFORM 1 OF OCIA DOMAIN-CONTAINING PROTEIN 1.	20.29	UniProtKB/Swiss-Prot; Q9CRD0-1; OCAD1_MOUSE; M.	68095	68095							OCIA(IPR009764)	247	12	IPI00133608.3:IPI00407938.1:IPI00856842.1		SVPLAATSMLITQGLISK + Phospho (ST) {1}	20.29	-	-	-	-	-	-	-	-	-	1	-	1	20.29:M3:20130728:61444:1404:1
1317	1	0.676333	-	IPI00322456.2	7SK SNRNA METHYLPHOSPHATE CAPPING ENZYME.	20.29	UniProtKB/Swiss-Prot; Q8K3A9; MEPCE_MOUSE; M.	231803	231803							Bin3(IPR010675)	666	30	IPI00322456.2:IPI00874782.1		SEAGARGGSQGSK + Phospho (ST) {9,12}	20.29	-	-	-	-	-	-	-	-	-	1	-	1	20.29:M3:20130728:61454:723:1
2257	1	1.19294	-	IPI00308439.1	ZINC FINGER PROTEIN 521 ISOFORM 2.	20.28		225207	225207							Znf_C2H2(IPR007087) Znf_C2H2-like(IPR015880)	317	17	IPI00308439.1:IPI00421031.3:IPI00867882.1		SSSPGLSLPPGASRPGLGQNESLSAMEGKGK + Oxidation (M) {26} + Phospho (ST) {3}	20.28	-	-	-	-	-	-	-	-	-	1	-	1	20.28:M3:20130728:61456:2409:1
1791	1	1.19294	-	IPI00403468.3	SRY-BOX 14.	20.28		20669	20669							HMG-box(IPR009071) HMG_1/2_box(IPR000910)	470	17	IPI00403468.3:IPI00850441.1		LRDEGSSESR + Phospho (ST) {9}	20.28	-	-	-	-	-	-	-	-	-	1	-	1	20.28:M3:20130728:61458:691:1
1079	1	0.8108	-	IPI00284246.1	ISOFORM 4 OF PROTEIN ENABLED HOMOLOG.	20.27	UniProtKB/Swiss-Prot; Q03173-5; ENAH_MOUSE; M.	13800	13800	GO:0001843;GO:0007015;GO:0007411;GO:0008154	GO:0005522;GO:0017124	GO:0001725;GO:0005925;GO:0030027;GO:0030175	neural tube closure;actin filament organization;axon guidance;actin polymerization and/or depolymerization	profilin binding;SH3 domain binding	stress fiber;focal adhesion;lamellipodium;filopodium	EVH1(IPR000697) PH_type(IPR011993) RanBP1(IPR000156) VASP_tetra(IPR014885)	787	25	IPI00284246.1:IPI00417165.2:IPI00468225.2:IPI00470077.2:IPI00621842.6		SEQSICQARAAVMVYDDANK + Phospho (ST) {1,4}	20.27	-	-	-	-	-	-	-	-	-	1	-	1	20.27:M3:20130728:61444:1984:1
2815	1	3.37667	-	IPI00652455.1	ACTIVATED SPLEEN CDNA, RIKEN FULL-LENGTH ENRICHED LIBRARY, CLONE:F830011O16 PRODUCT:HYPOTHETICAL LEUCINE-RICH REGION PROFILE/DH DOMAIN CONTAINING PROTEIN, FULL INSERT SEQUENCE.	20.26	UniProtKB/TrEMBL; Q3U173; Q3U173_MOUSE; M.	277360	277360	GO:0035023	GO:0005089	GO:0005622	regulation of Rho protein signal transduction	Rho guanyl-nucleotide exchange factor activity	intracellular	DH-domain(IPR000219)	127	6	IPI00652455.1:IPI00675236.1		MEAPGSGGGDGGGDPGGDGAHPDAR + Oxidation (M) {1} + Phospho (ST) {6}	20.26	-	-	-	-	-	-	-	-	-	1	-	1	20.26:M3:20130728:61456:1896:1
1234	1	0.698621	-	IPI00124597.5	ARF GTPASE-ACTIVATING PROTEIN GIT2.	20.26	UniProtKB/Swiss-Prot; Q9JLQ2; GIT2_MOUSE; M.	26431	26431		GO:0005515			protein binding		ANK(IPR002110) ArfGAP(IPR001164) GIT_SHD(IPR013724)	708	29	IPI00124597.5:IPI00752500.1:IPI00755320.1		LQPFPTHIGRSALVTSSSSLPSFPSTLSWSR + Phospho (ST) {15}	20.26	-	-	-	-	-	-	-	-	-	1	-	1	20.26:M3:20130728:61458:2464:1
2066	1	1.44643	-	IPI00125143.2	ARPC1B PROTEIN.	20.25	UniProtKB/TrEMBL; Q91Z25; Q91Z25_MOUSE; M.	11867	11867			GO:0005885			Arp2/3 protein complex	ARPC2/3_su1(IPR017383) WD40/YVTN_repeat-like(IPR015943) WD40_repeat(IPR001680)	376	14	IPI00125143.2:IPI00462975.3:IPI00874737.2:IPI00885242.1		ASSEGGAATGAGLDSLHK + Phospho (ST) {2,3}	20.25	-	-	-	-	-	-	-	-	-	1	-	1	20.25:M3:20130728:61450:1414:1
2539	1	1.84	-	IPI00622862.1	A830093I24RIK PROTEIN.	20.24	UniProtKB/TrEMBL; Q497Q6; Q497Q6_MOUSE; M.	207921	207921								232	11	IPI00622862.1:IPI00761462.1		SSKEWLEPQSLSFMEALAKEDTDAAVQSILYR + Phospho (ST) {12}	20.24	-	-	-	-	-	-	-	-	-	1	-	1	20.24:M3:20130728:61444:2558:1
1116	1	0.6325	-	IPI00660475.4	CADHERIN 19, TYPE 2.	20.24		227485	227485	GO:0007156	GO:0005509	GO:0016020	homophilic cell adhesion	calcium ion binding	membrane	Cadherin(IPR002126)	770	32	IPI00660475.4		DMLGQPGALSGTTTVSIK	20.24	-	-	-	-	-	-	-	-	-	1	-	1	20.24:M3:20130728:61448:1293:1
999	1	0.613333	-	IPI00396668.2	SLIT AND NTRK-LIKE PROTEIN 4 PRECURSOR.	20.24	UniProtKB/Swiss-Prot; Q810B8; SLIK4_MOUSE; M.	245446	245446	GO:0007409			axonogenesis			LRR(IPR001611) LRR_C(IPR000483) LRR_cys_N(IPR000372) LRR_SLIT/NTRK-like(IPR015762) LRR_sub-typ(IPR003591)	837	33	IPI00396668.2		FASLTHLDIRGNR + Phospho (ST) {5}	20.24	-	-	-	-	-	-	-	-	-	1	-	1	20.24:M3:20130728:61454:1048:1
2701	1	2.52875	-	IPI00460210.1	PROTEIN B-MYC.	20.23	UniProtKB/Swiss-Prot; Q6P8Z1; MYCB_MOUSE; M.	107771	107771		GO:0005515	GO:0005819		protein binding	spindle	TF_Myc(IPR002418) TF_Myc_N(IPR012682)	170	8	IPI00460210.1		QSFVCDPDDETFVK + Phospho (ST) {2,11}	20.23	-	-	-	-	-	-	-	-	-	1	-	1	20.23:M3:20130728:61446:1351:1
1186	1	0.652581	-	IPI00850278.1	HYPERMETHYLATED IN CANCER 1 ISOFORM 2.	20.23		15248	15248		GO:0003676;GO:0008270	GO:0005622		nucleic acid binding;zinc ion binding	intracellular	Znf_C2H2(IPR007087) Znf_C2H2-like(IPR015880)	733	31	IPI00850278.1		SGECAGQTMLDTMEAPGHSR + Phospho (ST) {1,12,19}	20.23	-	-	-	-	-	-	-	-	-	1	-	1	20.23:M3:20130728:61448:2007:1
2724	1	4.044	-	IPI00850355.1	SIMILAR TO TRAV10.	20.22		667765	667765;100044029;100045804								163	5	IPI00850355.1		LIVLLDKKAK	20.22	-	-	-	-	-	-	-	-	-	1	-	1	20.22:M3:20130728:61450:499:1
1901	1	1.06368	-	IPI00405217.3	TRANSMEMBRANE PROTEIN 44.	20.21		224090	224090								433	19	IPI00405217.3:IPI00621601.3:IPI00876228.1		TEDKNSDWVPLTSLSHCKPLRTMTAISR + Oxidation (M) {23} + Phospho (ST) {6}	20.21	-	-	-	-	-	-	-	-	-	1	-	1	20.21:M3:20130728:61458:2430:1
1467	1	0.721786	-	IPI00121760.5	ISOFORM 1 OF HETEROGENEOUS NUCLEAR RIBONUCLEOPROTEIN L-LIKE.	20.21	UniProtKB/Swiss-Prot; Q921F4-1; HNRLL_MOUSE; M.	72692	72692							a_b_plait_nuc_bd(IPR012677) HnRNP-L_PTB(IPR006536) Orbi_VP6(IPR001399) RRM_RNP1(IPR000504)	591	28	IPI00121760.5:IPI00555009.1		MSSSSSSSPKEETYEEDR + Oxidation (M) {1} + Phospho (ST) {7}	20.21	-	-	-	-	-	-	-	-	-	1	-	1	20.21:M3:20130728:61446:1709:1
2309	1	2.02	-	IPI00654252.2	ZINC FINGER CCHC DOMAIN-CONTAINING PROTEIN 16.	20.2	UniProtKB/Swiss-Prot; Q3URY0; ZCH16_MOUSE; M.	619287	619287							Znf_CCHC(IPR001878)	304	10	IPI00654252.2		QLQGAHLPVTPAKR	20.2	-	-	-	-	-	-	-	-	-	1	-	1	20.2:M3:20130728:61442:859:1
1055	1	0.651613	-	IPI00762691.2	6 DAYS NEONATE SPLEEN CDNA, RIKEN FULL-LENGTH ENRICHED LIBRARY, CLONE:F420011N06 PRODUCT:FIBROBLAST GROWTH FACTOR RECEPTOR 3, FULL INSERT SEQUENCE.	20.2		14184	14184	GO:0000165;GO:0002009;GO:0008543;GO:0030900;GO:0031398;GO:0043065;GO:0045597;GO:0050680;GO:0050731;GO:0060113	GO:0005007	GO:0005764;GO:0009898;GO:0016021;GO:0048471	MAPKKK cascade;morphogenesis of an epithelium;fibroblast growth factor receptor signaling...;forebrain development;positive regulation of protein ubiquitination;positive regulation of apoptosis;positive regulation of cell differentiation;negative regulation of epithelial cell prol...;positive regulation of peptidyl-tyrosine ph...;inner ear receptor cell differentiation	fibroblast growth factor receptor activity	lysosome;internal side of plasma membrane;integral to membrane;perinuclear region of cytoplasm	Fibroblast_GF_rcpt(IPR016248) Ig(IPR013151) Ig-like(IPR007110) Ig-like_fold(IPR013783) Ig_I-set(IPR013098) Ig_sub2(IPR003598) Prot_kinase_core(IPR000719) Protein_kinase_ATP_bd_CS(IPR017441) Tyr_pkinase(IPR001245) Tyr_pkinase_AS(IPR008266)	801	31	IPI00762691.2		QQVSLESNSSMNSNTPLVR + Gln->pyro-Glu (N-term Q) {N_Term} + Phospho (ST) {7,15}	20.2	-	-	-	-	-	-	-	-	-	1	-	1	20.2:M3:20130728:61446:1815:1
1798	1	1.18765	-	IPI00659713.1	PEPTIDYL-PROLYL CIS-TRANS ISOMERASE SDCCAG10.	20.19	UniProtKB/Swiss-Prot; Q3TKY6; SDC10_MOUSE; M.	67285	67285			GO:0005634			nucleus	PPIase_cyclophilin(IPR002130)	469	17	IPI00659713.1:IPI00882046.1		SNIYIQEPPTNGKVLLK	20.19	-	-	-	-	-	-	-	-	-	1	-	1	20.19:M3:20130728:61448:1482:1
2329	1	1.83455	-	IPI00128556.1	NICOTINATE-NUCLEOTIDE PYROPHOSPHORYLASE.	20.18	UniProtKB/Swiss-Prot; Q91X91; NADC_MOUSE; M.	67375	67375							Aldolase_TIM(IPR013785) NadC(IPR004393) Q_phspho_trans(IPR002638)	299	11	IPI00128556.1		YDLGGMVMVK + Oxidation (M) {6} + Phospho (Y) {1}	20.18	-	-	-	-	-	-	-	-	-	1	-	1	20.18:M3:20130728:61450:558:1
2484	1	2.88143	-	IPI00116372.1	MYELOID LEUKEMIA FACTOR 2.	20.17	UniProtKB/Swiss-Prot; Q99KX1; MLF2_MOUSE; M.	30853	30853	GO:0006952	GO:0005515		defense response	protein binding			247	7	IPI00116372.1:IPI00750944.1		HEASVGGGRRAEGPPR	20.17	-	-	-	-	-	-	-	-	-	1	-	1	20.17:M3:20130728:61452:1159:1
2680	1	2.52125	-	IPI00406809.1	ADULT MALE HYPOTHALAMUS CDNA, RIKEN FULL-LENGTH ENRICHED LIBRARY, CLONE:A230060F14 PRODUCT:HYPOTHETICAL PROTEIN, FULL INSERT SEQUENCE (FRAGMENT).	20.17	UniProtKB/TrEMBL; Q8CAH3; Q8CAH3_MOUSE; M.	791330	791330								182	8	IPI00406809.1		SSGGPSACASLSLARR + Phospho (ST) {6,12}	20.17	-	-	-	-	-	-	-	-	-	1	-	1	20.17:M3:20130728:61442:1100:1
2738	1	2.52125	-	IPI00653625.1	ACTIVATED SPLEEN CDNA, RIKEN FULL-LENGTH ENRICHED LIBRARY, CLONE:F830101A09 PRODUCT:HYPOTHETICAL PROTEIN, FULL INSERT SEQUENCE.	20.17	UniProtKB/TrEMBL; Q3TA11; Q3TA11_MOUSE; M.	209683	209683								158	8	IPI00653625.1		DMLQTSRSLLWEPGGTTQQGR + Phospho (ST) {5,8}	20.17	-	-	-	-	-	-	-	-	-	1	-	1	20.17:M3:20130728:61456:2078:1
2798	1	2.52125	-	IPI00751642.13	HYPOTHETICAL PROTEIN.	20.17		666808	666808;100040701								133	8	IPI00751642.13		QEESERMPGPEASTTLR + Gln->pyro-Glu (N-term Q) {N_Term} + Oxidation (M) {7} + Phospho (ST) {4}	20.17	-	-	-	-	-	-	-	-	-	1	-	1	20.17:M3:20130728:61446:1560:1
2204	1	1.26063	-	IPI00170348.1	MACROPHAGE GALACTOSE N-ACETYL-GALACTOSAMINE SPECIFIC LECTIN 2.	20.17		216864	216864		GO:0030246			carbohydrate binding		AntifreezeII(IPR002353) C-type_lectin(IPR001304) C-type_lectin-like(IPR016186) Lectin_N(IPR005640)	332	16	IPI00170348.1:IPI00459077.2		NGDKKGGMESPK + Oxidation (M) {8} + Phospho (ST) {10}	20.17	-	-	-	-	-	-	-	-	-	1	-	1	20.17:M3:20130728:61448:691:1
2712	1	6.72	-	IPI00110664.4	13 DAYS EMBRYO HEAD CDNA, RIKEN FULL-LENGTH ENRICHED LIBRARY, CLONE:3110030K17 PRODUCT:HYPOTHETICAL PROTEIN, FULL INSERT SEQUENCE.	20.16		73162	73162								167	3	IPI00110664.4:IPI00761435.1		SEADMNTQVTLVK	20.16	-	-	-	-	-	-	-	-	-	1	-	1	20.16:M3:20130728:61442:761:1
2159	1	1.26	-	IPI00129222.1	CELL DIVISION PROTEIN KINASE 7.	20.16	UniProtKB/Swiss-Prot; Q03147; CDK7_MOUSE; M.	12572	12572		GO:0004672;GO:0005515	GO:0005634		protein kinase activity;protein binding	nucleus	Prot_kinase_core(IPR000719) Protein_kinase_ATP_bd_CS(IPR017441) Ser_thr_pkin_AS(IPR008271) Ser_thr_pkinase(IPR002290)	346	16	IPI00129222.1		LDFLGEGQFATVYK	20.16	-	-	-	-	-	-	-	-	-	1	-	1	20.16:M3:20130728:61458:1128:1
1026	1	0.650323	-	IPI00129348.1	PROTOCADHERIN BETA 1.	20.16		93872	93872	GO:0007156		GO:0005615;GO:0016021	homophilic cell adhesion		extracellular space;integral to membrane	Cadherin(IPR002126) Cadherin_N(IPR013164) Protocad_beta(IPR015493)	818	31	IPI00129348.1		LRGPLDFEMIETYDIDIQATDGGGLSAHSK + Oxidation (M) {9} + Phospho (ST) {26} + Phospho (Y) {13}	20.16	-	-	-	-	-	-	-	-	-	1	-	1	20.16:M3:20130728:61452:2703:1
1157	1	0.63	-	IPI00225664.2	ISOFORM 1 OF RHO GTPASE-ACTIVATING PROTEIN 24.	20.16	UniProtKB/Swiss-Prot; Q8C4V1-1; RHG24_MOUSE; M.	231532	231532							PH(IPR001849) PH_type(IPR011993) RhoGAP(IPR000198)	747	32	IPI00225664.2		CESTESPQGQGRK + Phospho (ST) {3,6}	20.16	-	-	-	-	-	-	-	-	-	1	-	1	20.16:M3:20130728:61452:1146:1
2917	1	6.71667	-	IPI00460224.3	SMALL VCP/P97-INTERACTING PROTEIN.	20.15	UniProtKB/Swiss-Prot; Q3UZP4; SVIP_MOUSE; M.	75744	75744								77	3	IPI00460224.3		QMATSGPPTAGGLR + Gln->pyro-Glu (N-term Q) {N_Term} + Oxidation (M) {2}	20.15	-	-	-	-	-	-	-	-	-	1	-	1	20.15:M3:20130728:61450:712:1
2060	1	1.25937	-	IPI00153768.4	SDCCAG8 PROTEIN.	20.15		76816	76816			GO:0005813			centrosome		379	16	IPI00153768.4:IPI00283842.3:IPI00468716.3		HAVQMTEEANFEK + Oxidation (M) {5}	20.15	-	-	-	-	-	-	-	-	-	1	-	1	20.15:M3:20130728:61458:1074:1
2844	1	5.035	-	IPI00134102.1	CDKN2AIP N-TERMINAL-LIKE PROTEIN.	20.14	UniProtKB/Swiss-Prot; Q9D211; C2AIL_MOUSE; M.	52626	52626								116	4	IPI00134102.1:IPI00875410.1		MVGGEASAAVEKLVSGVR + Phospho (ST) {15}	20.14	-	-	-	-	-	-	-	-	-	1	-	1	20.14:M3:20130728:61446:1344:1
2431	1	2.23778	-	IPI00649655.1	CARNITINE PALMITOYLTRANSFERASE 2.	20.14		12896	12896			GO:0005739			mitochondrion	Carn_acyl_trans(IPR000542)	265	9	IPI00649655.1		QNKHTSYISVR + Phospho (ST) {9}	20.14	-	-	-	-	-	-	-	-	-	1	-	1	20.14:M3:20130728:61446:773:1
2749	1	6.71	-	IPI00379267.3	SIMILAR TO YEAST RIBOSOMAL PROTEIN S28 HOMOLOGUE.	20.13		668809	668809							NA-bd_OB-fold(IPR012340) NA-bd_OB-fold-like(IPR016027) Ribosomal_S12/S23(IPR006032) Ribosomal_S23_euk/arc(IPR005680)	155	3	IPI00379267.3		MSSFSCGYGTGK + Oxidation (M) {1} + Phospho (ST) {3,10} + Phospho (Y) {8}	20.13	-	-	-	-	-	-	-	-	-	1	-	1	20.13:M3:20130728:61450:1047:1
1972	1	1.05947	-	IPI00222018.2	ISOFORM 1 OF SCHLAFEN-LIKE PROTEIN 1.	20.13	UniProtKB/Swiss-Prot; Q8BHW9-1; SLNL1_MOUSE; M.	194219	194219							AAA_4(IPR007421)	410	19	IPI00222018.2		EQEDSGPSPSHSPGPSPGPSPGLR + Phospho (ST) {10,20}	20.13	-	-	-	-	-	-	-	-	-	1	-	1	20.13:M3:20130728:61452:2225:1
1560	1	0.915	-	IPI00461275.2	PROTEIN SPINSTER HOMOLOG 2.	20.13	UniProtKB/Swiss-Prot; Q91VM4; SPNS2_MOUSE; M.	216892	216892								549	22	IPI00461275.2:IPI00462404.1:IPI00553369.6		AKAEQQVNQLVMPPASVK + Oxidation (M) {12}	20.13	-	-	-	-	-	-	-	-	-	1	-	1	20.13:M3:20130728:61452:1648:1
2550	1	2.23556	-	IPI00331579.1	SYNAPTOGYRIN-3.	20.12	UniProtKB/Swiss-Prot; Q8R191; SNG3_MOUSE; M.	20974	20974							Marvel(IPR008253) Synaptogyrin(IPR016579)	229	9	IPI00331579.1		AAIAFSFFSILSWVALTVKALQR + Phospho (ST) {9}	20.12	-	-	-	-	-	-	-	-	-	1	-	1	20.12:M3:20130728:61454:2243:1
2837	1	4.022	-	IPI00227089.1	10 DAYS NEONATE CEREBELLUM CDNA, RIKEN FULL-LENGTH ENRICHED LIBRARY, CLONE:B930036N10 PRODUCT:HYPOTHETICAL PROTEIN, FULL INSERT SEQUENCE.	20.11	UniProtKB/TrEMBL; Q8C8G0; Q8C8G0_MOUSE; M.	100048917	100048917		GO:0003697;GO:0003723			single-stranded DNA binding;RNA binding			118	5	IPI00227089.1		FSLMMSSKDMSILSAMAGADPGLTGPALAVQTRK + Oxidation (M) {4,5,10} + Phospho (ST) {7}	20.11	-	-	-	-	-	-	-	-	-	1	-	1	20.11:M3:20130728:61442:2427:1
1885	1	0.957619	-	IPI00114615.1	VASOACTIVE INTESTINAL POLYPEPTIDE RECEPTOR 2 PRECURSOR.	20.11	UniProtKB/Swiss-Prot; P41588; VIPR2_MOUSE; M.	22355	22355							GPCR_2_extracellular(IPR001879) GPCR_2_secretin-like(IPR000832) GPCR_2_VIP_rcpt(IPR001571) GPCR_2_VIP_rcpt_2(IPR002284)	437	21	IPI00114615.1		ILLQKLTSPDVGGNDQSQYK + Phospho (Y) {19}	20.11	-	-	-	-	-	-	-	-	-	1	-	1	20.11:M3:20130728:61442:1730:1
1815	1	0.874348	-	IPI00230435.1	ISOFORM C2 OF LAMIN-A/C.	20.11	UniProtKB/Swiss-Prot; P48678-3; LMNA_MOUSE; M.	16905	16905	GO:0006998	GO:0005515	GO:0005638	nuclear membrane organization and biogenesis	protein binding	lamin filament	F(IPR016044) IF(IPR001664) IF_tail_C(IPR001322)	462	23	IPI00230435.1:IPI00400300.1:IPI00620256.3		FPPKFTLKAGQVVTIWASGAGATHSPPTDLVWK + Phospho (ST) {6,28}	20.11	-	-	-	-	-	-	-	-	-	1	-	1	20.11:M3:20130728:61452:2743:1
2626	1	1.82727	-	IPI00130489.1	RAS-RELATED PROTEIN RAB-35.	20.1	UniProtKB/Swiss-Prot; Q6PHN9; RAB35_MOUSE; M.	77407	77407							GTPase_Rab(IPR003579) Ras(IPR013753) Ras_trnsfrmng(IPR001806) Small_GTP_bd(IPR005225)	201	11	IPI00130489.1		FAGQMGIQLFETSAK + Oxidation (M) {5} + Phospho (ST) {13}	20.1	-	-	-	-	-	-	-	-	-	1	-	1	20.1:M3:20130728:61456:1243:1
1837	1	1.18176	-	IPI00849730.1	SIMILAR TO SH3 DOMAIN BINDING PROTEIN.	20.09		330319	330319							Pistil_extensin(IPR003882) WH2_actin_bd(IPR003124)	455	17	IPI00849730.1		LGRALMTSKAETLSYLSR + Oxidation (M) {6} + Phospho (ST) {7,8}	20.09	-	-	-	-	-	-	-	-	-	1	-	1	20.09:M3:20130728:61458:1786:1
1795	1	1.05684	-	IPI00131731.3	ISOFORM 1 OF TRAF-INTERACTING PROTEIN.	20.08	UniProtKB/Swiss-Prot; Q8VIG6-1; TRAIP_MOUSE; M.	22036	22036	GO:0007165	GO:0005057;GO:0005515		signal transduction	receptor signaling protein activity;protein binding		Znf_RING(IPR001841) Znf_RING/FYVE/PHD(IPR013083)	470	19	IPI00131731.3		VSKPESQLSLGGQR + Phospho (ST) {6}	20.08	-	-	-	-	-	-	-	-	-	1	-	1	20.08:M3:20130728:61444:960:1
1483	1	0.717143	-	IPI00319351.8	KELCH-LIKE PROTEIN 7.	20.08	UniProtKB/Swiss-Prot; Q8BUL5; KLHL7_MOUSE; M.	52323	52323							BACK(IPR011705) BTB/POZ-like(IPR000210) BTB/POZ_fold(IPR011333) BTB_POZ(IPR013069) Kelch-like_gigaxonin(IPR017096) Kelch-typ_b-propeller(IPR015915) Kelch_1(IPR006652) Kelch_related(IPR013089)	586	28	IPI00319351.8		MATSGVEKSSKK + Oxidation (M) {1} + Phospho (ST) {10}	20.08	-	-	-	-	-	-	-	-	-	1	-	1	20.08:M3:20130728:61458:823:1
2923	1	6.69	-	IPI00116810.1	NEURONAL PROTEIN 3.1.	20.07	UniProtKB/Swiss-Prot; Q07475; NP311_MOUSE; M.	27528	27528	GO:0017015	GO:0005515		regulation of transforming growth factor be...	protein binding			68	3	IPI00116810.1		MEETGAASLTPPGSR + Oxidation (M) {1} + Phospho (ST) {10,14}	20.07	-	-	-	-	-	-	-	-	-	1	-	1	20.07:M3:20130728:61450:1261:1
2669	1	2.007	-	IPI00652145.1	ISOFORM 2 OF UPF0468 PROTEIN C16ORF80 HOMOLOG.	20.07	UniProtKB/Swiss-Prot; Q8BTU1-2; CP080_MOUSE; M.	14894	14894							DUF667(IPR007714)	187	10	IPI00652145.1		RAYGTNYIETLRVQVLHLPHR + Phospho (ST) {5,10}	20.07	-	-	-	-	-	-	-	-	-	1	-	1	20.07:M3:20130728:61458:2168:1
2636	1	1.82455	-	IPI00128986.1	TRANSGELIN-3.	20.07	UniProtKB/Swiss-Prot; Q9R1Q8; TAGL3_MOUSE; M.	56370	56370							Calpon_ac_bd_sub(IPR003247) Calponin-homology(IPR016146) Calponin_act_bd(IPR001715) Calponin_repeat(IPR000557) SM22_calponin(IPR003096) Transgelin(IPR001061)	199	11	IPI00128986.1		GFSEEQLRQGQNVIGLQMGSNKGASQAGMTGYGMPR + Oxidation (M) {34} + Phospho (ST) {25,30}	20.07	-	-	-	-	-	-	-	-	-	1	-	1	20.07:M3:20130728:61444:2577:1
2900	1	5.015	-	IPI00652153.1	2 DAYS NEONATE SYMPATHETIC GANGLION CDNA, RIKEN FULL-LENGTH ENRICHED LIBRARY, CLONE:7120492P10 PRODUCT:HYPOTHETICAL PROTEIN, FULL INSERT SEQUENCE.	20.06	UniProtKB/TrEMBL; Q3UEZ6; Q3UEZ6_MOUSE; M.										99	4	IPI00652153.1		AVAGVR	20.06	-	-	-	-	-	-	-	-	-	1	-	1	20.06:M3:20130728:61444:171:1
2710	1	4.01	-	IPI00776128.3	SOLUTE CARRIER FAMILY 35 (UDP-GALACTOSE TRANSPORTER) MEMBER 2.	20.05		22232	22232	GO:0008643	GO:0005459	GO:0000139	carbohydrate transport	UDP-galactose transmembrane transporter act...	Golgi membrane	Nuc_sug_transpt(IPR007271)	167	5	IPI00776128.3		QAGAGAVSSGALEPGSTTAAHR + Gln->pyro-Glu (N-term Q) {N_Term} + Phospho (ST) {17,18}	20.05	-	-	-	-	-	-	-	-	-	1	-	1	20.05:M3:20130728:61448:1748:1
2658	1	2.50625	-	IPI00889984.1	MITOCHONDRIAL RIBOSOMAL PROTEIN S11.	20.05		67994	67994			GO:0005739			mitochondrion	Ribosomal_S11(IPR001971)	191	8	IPI00889984.1		MQVLRNSGSWLLRSWAGHGMTR + Oxidation (M) {20} + Phospho (ST) {7,14,21}	20.05	-	-	-	-	-	-	-	-	-	1	-	1	20.05:M3:20130728:61446:2248:1
2608	1	2.22556	-	IPI00226769.1	ADULT MALE HIPPOCAMPUS CDNA, RIKEN FULL-LENGTH ENRICHED LIBRARY, CLONE:C630001F15 PRODUCT:HYPOTHETICAL PROTEIN, FULL INSERT SEQUENCE (FRAGMENT).	20.03	UniProtKB/TrEMBL; Q8C7P0; Q8C7P0_MOUSE; M.										207	9	IPI00226769.1		EHGAEVGTSGR + Phospho (ST) {9}	20.03	-	-	-	-	-	-	-	-	-	1	-	1	20.03:M3:20130728:61450:534:1
2130	1	1.25188	-	IPI00110091.3	PROBABLE PROLINE RACEMASE.	20.03	UniProtKB/Swiss-Prot; Q9CXA2; PRCM_MOUSE; M.	67217	67217		GO:0018112			proline racemase activity		Pro_racemase(IPR008794)	354	16	IPI00110091.3		SPTGSGVTAR + Phospho (ST) {1,3}	20.03	-	-	-	-	-	-	-	-	-	1	-	1	20.03:M3:20130728:61450:455:1
2305	1	2.002	-	IPI00113099.4	ISOFORM 1 OF COILED-COIL DOMAIN-CONTAINING PROTEIN 50.	20.02	UniProtKB/Swiss-Prot; Q810U5-1; CCD50_MOUSE; M.	67501	67501								305	10	IPI00113099.4:IPI00626691.1:IPI00649117.1		MADVSVDQSKLPGVK + Oxidation (M) {1} + Phospho (ST) {5,9}	20.02	-	-	-	-	-	-	-	-	-	1	-	1	20.02:M3:20130728:61448:1252:1
1306	1	0.87	-	IPI00153097.1	HERMANSKY-PUDLAK SYNDROME 4 PROTEIN HOMOLOG.	20.01	UniProtKB/Swiss-Prot; Q99KG7; HPS4_MOUSE; M.	192232	192232	GO:0006605;GO:0007040;GO:0030318;GO:0050821	GO:0042803	GO:0005624;GO:0005764;GO:0042470	protein targeting;lysosome organization and biogenesis;melanocyte differentiation;protein stabilization	protein homodimerization activity	membrane fraction;lysosome;melanosome		671	23	IPI00153097.1		SAAWWNYFFLYDGSK + Phospho (ST) {1} + Phospho (Y) {7}	20.01	-	-	-	-	-	-	-	-	-	1	-	1	20.01:M3:20130728:61458:1640:1

## Sheet: Fig 1b_Exp2
## blastclust	MasterIPI	exp2wt	IF	exp2ko	ScoreNo1	Description	Master	MasterEnGene	EnGenes	GO(BP)N	GO(MF)N	GO(CC)N	GO(BP)	GO(MF)	GO(CC)	InterPro	SeqLen	TrypCnt	SameSetIPI	IncludeIPI	FragSeqs	ScoreNo1	ScoreNo2	ScoreNo3	ScoreNo4	ScoreNo5	ScoreNo6	ScoreNo7	ScoreNo8	ScoreNo9	ScoreNo10	All	ReLinkScore
625	IPI00273491.7	19	0.431818	-	137.34	PDZ DOMAIN CONTAINING 8.		107368	107368	GO:0007242	GO:0005515;GO:0008270		intracellular signaling cascade	protein binding;zinc ion binding		DAG_PE_bd(IPR002219) PDZ(IPR001478)	1147	44	IPI00273491.7		AGIEDIETLENLSLDQHSK:DLDSEFEDLASDVR:DVFLGDTVPFIK:EGEPDHHIVPNVEK:EGGLDDSVFIAVK:EGNKPSTLK:GNLQSVGLTLR:HSFQDTQFQNPTWCDYCK:IKVEFEELLQTK:ITSTLQVLK:LEEVALGCLATSNMEYLTK:LQALTLLMIHYR:LQNEIDQELEHNNSLVR:LSEPGTDLVEPSPK:TPTTLSIKPLGAISPVLNR:VLLPPPPADKPAEK:VPLPPTDTSAQADPEAPEKPDK:VQTELKEETQPLSHSPK:YLKPVPGLPLR	137.34	129.51	118.41	118.34	95.18	88.11	87.63	84.58	79.41	75.5	19	137.34:M3:20130725:61423:2038:1;129.51:M3:20130725:61423:2017:1;118.41:M3:20130725:61423:2018:1;118.34:M3:20130725:61427:1225:1;95.18:M3:20130725:61424:1315:1;88.11:M3:20130725:61423:1021:1;87.63:M3:20130725:61423:851:1;84.58:M3:20130725:61423:2251:1;79.41:M3:20130725:61423:1841:1;75.5:M3:20130725:61423:1840:1;72.51:M3:20130725:61423:1017:1;71.54:M3:20130725:61423:1041:1;71.25:M3:20130725:61423:6…
1542	IPI00230151.1	4	0.190476	-	75.69	ISOFORM S-MAG OF MYELIN-ASSOCIATED GLYCOPROTEIN PRECURSOR.	UniProtKB/Swiss-Prot; P20917-2; MAG_MOUSE; M.	17136	17136			GO:0043209			myelin sheath	CD80_C2-set(IPR013162) Ig(IPR013151) Ig-like(IPR007110) Ig-like_fold(IPR013783) Ig_I-set(IPR013098) Ig_sub(IPR003599) Ig_sub2(IPR003598)	582	21	IPI00230151.1	IPI00276515.4	ISGAPDKYESR:LREDEGTWVQVSLLHFVPTR:SGLLLTSILTIR:TQVVHESFQGR	75.69	67.68	42.15	41.86	-	-	-	-	-	-	4	75.69:M3:20130725:61423:757:1;67.68:M3:20130725:61423:2323:1;42.15:M3:20130725:61423:755:1;41.86:M3:20130725:61423:679:1
863	IPI00125501.1	3	0.0731707	-	79.7	ISOFORM 1 OF BAND 4.1-LIKE PROTEIN 3.	UniProtKB/Swiss-Prot; Q9WV92-1; E41L3_MOUSE; M.	13823	13823		GO:0005515	GO:0005911		protein binding	intercellular junction	Band_4.1_C(IPR008379) Band_4.1_N(IPR000299) Ez/rad/moesin(IPR000798) FERM-adjacent(IPR014847) FERM/acyl-CoA_bd_prot_3-hlx(IPR014352) PH_type(IPR011993) SAB(IPR007477)	929	41	IPI00125501.1:IPI00229294.1:IPI00229295.1:IPI00229298.1:IPI00229299.1:IPI00406263.2:IPI00464296.5	IPI00229300.2:IPI00457456.1	ASALIDRPAPYFER:LMDGSEILSLLESAR:TFLETSTETALTNEWEK	79.7	43.54	41.05	-	-	-	-	-	-	-	3	79.7:M3:20130725:61423:1315:1;43.54:M3:20130725:61423:1878:1;41.05:M3:20130725:61423:1276:1
106	IPI00553465.4	3	0.025641	-	36.93	PROBABLE HISTONE-LYSINE N-METHYLTRANSFERASE ASH1L.	UniProtKB/Swiss-Prot; Q99MY8; ASH1L_MOUSE; M.	192195	192195							AT_hook_DNA_bd(IPR000637) AWS(IPR006560) BAH(IPR001025) Bromodomain(IPR001487) Post-SET_Zn_bd(IPR003616) SET(IPR001214) Znf_PHD(IPR001965)	2958	117	IPI00553465.4		DVTKKIVASSAMGLVNK + Oxidation (M) {12} + Phospho (ST) {10}:ILATKKNLDHVNK:SEQPQVSMDSGSSR + Phospho (ST) {10,13}	36.93	23.69	22.04	-	-	-	-	-	-	-	3	36.93:M3:20130725:61428:1580:1;23.69:M3:20130725:61423:1349:1;22.04:M3:20130725:61430:1218:1
159	IPI00399663.1	3	0.0258621	-	34.28	CENTROMERE ASSOCIATED PROTEIN-E.	UniProtKB/TrEMBL; Q6RT24; Q6RT24_MOUSE; M.	229841	229841	GO:0008608		GO:0000776;GO:0005875	attachment of spindle microtubules to kinet...		kinetochore;microtubule associated complex	Kinesin_motor(IPR001752) Lipocalin(IPR002345)	2474	116	IPI00399663.1		DDLATSQLSRR + Phospho (ST) {5,6}:IDLSYTSDATEDLKQAMRTLSDLDTVALDAK + Oxidation (M) {17} + Phospho (ST) {21} + Phospho (Y) {5}:TSVTSLR	34.28	20.91	20.66	-	-	-	-	-	-	-	3	34.28:M3:20130725:61429:2792:1;20.91:M3:20130725:61430:1101:1;20.66:M3:20130725:61432:390:1
167	IPI00466984.3	3	0.0306122	-	30.2	NEURON NAVIGATOR 2 ISOFORM 1.		78286	78286							AAA+_ATPase_core(IPR003593) Calponin-homology(IPR016146) Calponin_act_bd(IPR001715)	2432	98	IPI00466984.3:IPI00885608.1	IPI00453983.7:IPI00830914.1	DGFEEVHGSSLSLVSSTSSIYSTPEEK + Phospho (ST) {9,22,23}:SVSGKK + Phospho (ST) {1}:VNPATQPVSSSAQATLQPGTK + Phospho (ST) {10,20}	30.2	23.29	21.22	-	-	-	-	-	-	-	3	30.2:M3:20130726:61441:2405:1;23.29:M3:20130725:61431:2088:1;21.22:M3:20130725:61428:396:5
114	IPI00875785.2	3	0.03	-	26.42	TRINUCLEOTIDE REPEAT CONTAINING 18 ISOFORM A.		231861	231861								2836	100	IPI00875785.2:IPI00890892.1	IPI00265190.2	EGVHLPTTKELAKR + Phospho (ST) {8}:GPPAPPSSTPAGVYTVFR + Phospho (ST) {7,8}:TQAGAGAKSRPKK	26.42	25.7	24.69	22.55	-	-	-	-	-	-	3	26.42:M3:20130725:61430:1854:1;25.7:M3:20130725:61428:1331:1;24.69:M3:20130725:61427:1263:1;22.55:M3:20130725:61424:841:1
811	IPI00124954.1	3	0.0638298	-	26.15	KINESIN-1 HEAVY CHAIN.	UniProtKB/Swiss-Prot; Q61768; KINH_MOUSE; M.	16573	16573	GO:0006839;GO:0007028;GO:0047496	GO:0003777;GO:0008017	GO:0005871;GO:0035253;GO:0043005;GO:0043227;GO:0048471	mitochondrial transport;cytoplasm organization and biogenesis;vesicle transport along microtubule	microtubule motor activity;microtubule binding	kinesin complex;ciliary rootlet;neuron projection;membrane-bounded organelle;perinuclear region of cytoplasm	Kinesin_motor(IPR001752)	963	47	IPI00124954.1:IPI00555125.1	IPI00109420.2:IPI00421137.3:IPI00753326.1	ISFLENNLEQLTK:MKSEVKTMVK + Phospho (ST) {3,7}:QISSLR + Gln->pyro-Glu (N-term Q) {N_Term}	26.15	23.46	23.46	-	-	-	-	-	-	-	3	26.15:M3:20130725:61427:1159:1;23.46:M3:20130725:61428:893:1;23.46:M3:20130725:61429:371:1
250	IPI00123181.3	3	0.0344828	-	24.91	MYOSIN-9.	UniProtKB/Swiss-Prot; Q8VDD5; MYH9_MOUSE; M.	17886	17886	GO:0000212;GO:0000904;GO:0000910;GO:0001525;GO:0001701;GO:0001768;GO:0006509;GO:0007132;GO:0007520;GO:0008360;GO:0015031;GO:0016337;GO:0030048;GO:0030220;GO:0030224;GO:0031532;GO:0032796;GO:0043534;GO:0051295	GO:0000146;GO:0016887;GO:0042803;GO:0043495;GO:0051015	GO:0001725;GO:0001726;GO:0001931;GO:0005634;GO:0005826;GO:0005829;GO:0005913;GO:0016459;GO:0030863;GO:0032154	meiotic spindle organization and biogenesis;cellular morphogenesis during differentiation;cytokinesis;angiogenesis;in utero embryonic development;establishment of T cell polarity;membrane protein ectodomain proteolysis;meiotic metaphase I;myoblast fusion;regulation of cell shape;protein transport;cell-cell adhesion;actin filament-based movement;platelet formation;monocyte differentiation;actin cy…	microfilament motor activity;ATPase activity;protein homodimerization activity;protein anchor;actin filament binding	stress fiber;ruffle;uropod;nucleus;contractile ring;cytosol;cell-cell adherens junction;myosin complex;cortical cytoskeleton;cleavage furrow	IQ_CaM_bd_region(IPR000048) Myosin_head(IPR001609) Myosin_N(IPR004009)	1960	87	IPI00123181.3:IPI00788324.1	IPI00830632.1	DQADKASTR:IIGLDQVAGMSETALPGAFK + Oxidation (M) {10} + Phospho (ST) {11}:KQELEEICHDLEAR	24.91	22.21	21.73	-	-	-	-	-	-	-	3	24.91:M3:20130725:61428:1453:1;22.21:M3:20130725:61432:1928:1;21.73:M3:20130725:61430:590:1
198	IPI00848707.3	3	0.0434783	-	23.48	AT RICH INTERACTIVE DOMAIN 1B.		239985	239985							ARID(IPR001606)	2244	69	IPI00848707.3	IPI00420572.6:IPI00875800.1	EEGVSQPESKSK + Phospho (ST) {5}:ELATNLNVGTSSSAASSLK + Phospho (ST) {4,10}:QQGGGMMMGPGGGGAASLSK + Oxidation (M) {7} + Phospho (ST) {19}	23.48	22.49	20.05	-	-	-	-	-	-	-	3	23.48:M3:20130725:61432:1804:1;22.49:M3:20130726:61441:1116:1;20.05:M3:20130725:61431:1707:1
85	IPI00125058.2	3	0.0192308	-	23.1	ISOFORM B OF LAMININ SUBUNIT ALPHA-3 PRECURSOR.	UniProtKB/Swiss-Prot; Q61789-1; LAMA3_MOUSE; M.	16774	16774			GO:0005604			basement membrane	ConA_like_subgrp(IPR013320) EGF_laminin(IPR002049) EGF_like_reg_CS(IPR013032) Laminin_B(IPR000034) Laminin_G(IPR001791) Laminin_G_2(IPR012680) Laminin_I(IPR009254) Laminin_II(IPR010307) Laminin_N(IPR008211)	3333	156	IPI00125058.2:IPI00753106.2		GDIDSVVIGAKSMVR + Oxidation (M) {13} + Phospho (ST) {5}:VTTSMNSEAGGTVTSITPK + Phospho (ST) {7,12}:VTTSMNSEAGGTVTSITPKR + Oxidation (M) {5} + Phospho (ST) {17}	23.1	21.24	20.68	-	-	-	-	-	-	-	3	23.1:M3:20130725:61424:2018:1;21.24:M3:20130725:61427:1717:1;20.68:M3:20130725:61424:1356:1
35	IPI00319167.7	3	0.0144928	-	22.74	HYDROCEPHALUS INDUCING.		244653	244653	GO:0007275			multicellular organismal development				5154	207	IPI00319167.7	IPI00224305.2:IPI00844742.1	EFTISPNSGTIR:GKYEIIFSFTVDTLGVLPTNLSSMISVQPK + Oxidation (M) {24} + Phospho (ST) {8,10,23,26}:MAKVISGLQSKVLPPMSPK + Oxidation (M) {1,16} + Phospho (ST) {6,10}	22.74	21.05	20.23	-	-	-	-	-	-	-	3	22.74:M3:20130725:61429:2174:1;21.05:M3:20130725:61423:2908:1;20.23:M3:20130725:61430:943:1
706	IPI00453903.3	3	0.0638298	-	22.54	ISOFORM 1 OF PROBABLE E3 UBIQUITIN-PROTEIN LIGASE HERC4.	UniProtKB/Swiss-Prot; Q6PAV2-1; HERC4_MOUSE; M.	67345	67345							HECT(IPR000569) Reg_chr_condens(IPR000408) Reg_csome_cond/b-lactamase_inh(IPR009091)	1057	47	IPI00453903.3:IPI00554980.3		ENIVGDAMEVLR + Oxidation (M) {8}:IYSFGLGGNGQLGTGSTSNRK + Phospho (ST) {3,14} + Phospho (Y) {2}:KVRDVGCGLR	22.54	21.2	20.35	-	-	-	-	-	-	-	3	22.54:M3:20130725:61429:740:1;21.2:M3:20130725:61423:2298:1;20.35:M3:20130725:61429:1016:1
127	IPI00263233.8	2	0.0168067	-	59.59	ISOFORM 3 OF INOSITOL 1,4,5-TRISPHOSPHATE RECEPTOR TYPE 2.	UniProtKB/Swiss-Prot; Q9Z329-3; ITPR2_MOUSE; M.	16439	16439	GO:0006816	GO:0008095;GO:0035091	GO:0005792;GO:0005938;GO:0016529	calcium ion transport	inositol-1,4,5-triphosphate receptor activity;phosphoinositide binding	microsome;cell cortex;sarcoplasmic reticulum	Ca-rel_channel(IPR000699) Ins145_P3_rcpt(IPR014821) InsP3_rcpt_bd(IPR000493) Ion_trans(IPR005821) MIR(IPR003608) MIR_motif(IPR016093) RIH_assoc(IPR013662) Ryanodine_recept-rel(IPR015925)	2668	119	IPI00263233.8:IPI00556814.3	IPI00856392.1:IPI00857120.1	FLQLLCENHNR:KLLEKHITAK + Phospho (ST) {8}	59.59	31.11	-	-	-	-	-	-	-	-	2	59.59:M3:20130725:61428:1032:1;31.11:M3:20130725:61423:721:1
236	IPI00338604.5	2	0.0217391	-	51.72	MYOSIN, HEAVY POLYPEPTIDE 10, NON-MUSCLE.		77579	77579	GO:0000281;GO:0001701;GO:0001764;GO:0001778;GO:0006887;GO:0006930;GO:0007097;GO:0007411;GO:0007512;GO:0008283;GO:0008360;GO:0021592;GO:0021670;GO:0021678;GO:0021680;GO:0050885;GO:0055003;GO:0055015;GO:0060041	GO:0005516	GO:0001725;GO:0005938;GO:0016459;GO:0030424;GO:0030426;GO:0043025;GO:0043197	cytokinesis after mitosis;in utero embryonic development;neuron migration;plasma membrane repair;exocytosis;substrate-bound cell migration, cell extension;nuclear migration;axon guidance;adult heart development;cell proliferation;regulation of cell shape;fourth ventricle development;lateral ventricle development;third ventricle development;cerebellar Purkinje cell layer development;neuromuscular …	calmodulin binding	stress fiber;cell cortex;myosin complex;axon;growth cone;cell soma;dendritic spine	IQ_CaM_bd_region(IPR000048) Myosin_head(IPR001609) Myosin_N(IPR004009) Myosin_tail(IPR002928)	2007	92	IPI00338604.5:IPI00515398.1:IPI00757312.1		EKKLMEDR + Oxidation (M) {5}:HAEQERDELADEIANSASGK	51.72	24.91	-	-	-	-	-	-	-	-	2	51.72:M3:20130725:61428:1967:1;24.91:M3:20130725:61423:542:1
387	IPI00664551.2	2	0.0285714	-	42.23	SLIT HOMOLOG 3 PROTEIN PRECURSOR.	UniProtKB/Swiss-Prot; Q9WVB4; SLIT3_MOUSE; M.	20564	20564	GO:0007411;GO:0009887	GO:0005102	GO:0005615	axon guidance;organ morphogenesis	receptor binding	extracellular space	ConA_like_subgrp(IPR013320) Cys_knot_C(IPR006207) EGF(IPR006210) EGF_2(IPR001438) EGF_3(IPR000742) EGF_Ca_bd(IPR001881) EGF_like(IPR006209) EGF_like_reg_CS(IPR013032) Laminin_G(IPR001791) Laminin_G_2(IPR012680) LRR(IPR001611) LRR_C(IPR000483) LRR_cys_N(IPR000372) LRR_sub-typ(IPR003591)	1523	70	IPI00664551.2	IPI00667854.1	ALRDLEILTLNNNNISR + Phospho (ST) {16}:GLSGLK	42.23	21.62	-	-	-	-	-	-	-	-	2	42.23:M3:20130725:61427:1727:1;21.62:M3:20130725:61427:310:4
305	IPI00118376.1	2	0.0263158	-	39.99	E3 UBIQUITIN-PROTEIN LIGASE UBR1.	UniProtKB/Swiss-Prot; O70481; UBR1_MOUSE; M.	22222	22222	GO:0006511;GO:0006512	GO:0004842;GO:0005515	GO:0000151;GO:0000502	ubiquitin-dependent protein catabolic process;ubiquitin cycle	ubiquitin-protein ligase activity;protein binding	ubiquitin ligase complex;proteasome complex	ClpS_core(IPR003769) Ribosomal_L7/12_C/ClpS-like(IPR014719) Znf_N-recognin(IPR003126) Znf_N-recognin_met(IPR013993) Znf_RING(IPR001841)	1757	76	IPI00118376.1:IPI00856455.1		EDSIMEEESTSAVSEASRIALGPKR + Oxidation (M) {5} + Phospho (ST) {3}:ESLHCPLNEEVIAQAR	39.99	23.12	-	-	-	-	-	-	-	-	2	39.99:M3:20130725:61428:1593:1;23.12:M3:20130725:61428:2406:1
2740	IPI00408892.2	2	0.153846	-	39.16	RAS-RELATED PROTEIN RAB-7A.	UniProtKB/Swiss-Prot; P51150; RAB7A_MOUSE; M.	19349	19349	GO:0006886		GO:0005770;GO:0005794	intracellular protein transport		late endosome;Golgi apparatus	GTPase_Rab(IPR003579) Ras(IPR013753) Ras_trnsfrmng(IPR001806) Small_GTP_bd(IPR005225)	207	13	IPI00408892.2		DPENFPFVVLGNK:DPENFPFVVLGNKIDLENR	39.16	20.78	-	-	-	-	-	-	-	-	2	39.16:M3:20130726:61441:1217:1;20.78:M3:20130726:61441:1993:1
1431	IPI00467932.4	2	0.1	-	38.16	CLEAVAGE STIMULATION FACTOR 64 KDA SUBUNIT, TAU VARIANT.	UniProtKB/Swiss-Prot; Q8C7E9; CSTFT_MOUSE; M.	83410	83410	GO:0006378	GO:0003723;GO:0005515		mRNA polyadenylation	RNA binding;protein binding		a_b_plait_nuc_bd(IPR012677) RRM_RNP1(IPR000504)	632	20	IPI00467932.4		GGTLLSVTGEVEPR + Phospho (ST) {8}:GPGPSSRGPMTGGIQGPGPINMGAGGPQGPR + Oxidation (M) {10,22} + Phospho (ST) {11}	38.16	23.76	-	-	-	-	-	-	-	-	2	38.16:M3:20130726:61441:1254:1;23.76:M3:20130725:61429:2652:1
2191	IPI00136134.1	2	0.133333	-	37.99	ISOFORM 1 OF PROTEIN NDRG2.	UniProtKB/Swiss-Prot; Q9QYG0-1; NDRG2_MOUSE; M.	29811	29811							Ndr(IPR004142)	371	15	IPI00136134.1:IPI00759847.1		LDPTQTSFLK:LTEAFKYFLQGMGYMASSCMTRLSR + Phospho (ST) {18} + Phospho (Y) {14}	37.99	23.74	-	-	-	-	-	-	-	-	2	37.99:M3:20130725:61430:742:1;23.74:M3:20130725:61430:2643:1
754	IPI00124795.3	2	0.0392157	-	35.82	ISOFORM 1 OF TOLLOID-LIKE PROTEIN 1 PRECURSOR.	UniProtKB/Swiss-Prot; Q62381-1; TLL1_MOUSE; M.	21892	21892							BMP_1/tolloid-like(IPR015446) CUB(IPR000859) EGF_3(IPR000742) EGF_Ca_bd(IPR001881) EGF_Ca_bd_2(IPR013091) EGF_like(IPR006209) EGF_like_reg_CS(IPR013032) Pept_M_Zn_BS(IPR006025) Peptidase_M(IPR006026) Peptidase_M12A(IPR001506)	1013	51	IPI00124795.3	IPI00125182.1:IPI00469541.1:IPI00556742.1	FCGADIPEVMTSHFNNMR + Oxidation (M) {10,17} + Phospho (ST) {12}:GGCEQR	35.82	22.58	-	-	-	-	-	-	-	-	2	35.82:M3:20130725:61427:1917:1;22.58:M3:20130725:61430:414:1
2189	IPI00118847.1	2	0.333333	-	34.66	NEUROPEPTIDE Y RECEPTOR TYPE 6.	UniProtKB/Swiss-Prot; Q61212; NPY6R_MOUSE; M.	18169	18169		GO:0001601			peptide YY receptor activity		GPCR_Rhodpsn(IPR000276) NeuroY6_rcpt(IPR000986) NPY_rcpt(IPR000611)	371	6	IPI00118847.1		EVLTNQPTPNK:EVLTNQPTPNKTSGK	34.66	23.11	-	-	-	-	-	-	-	-	2	34.66:M3:20130725:61424:758:1;23.11:M3:20130725:61424:1320:1
1554	IPI00131056.1	2	0.0909091	-	34.26	INSULIN-LIKE GROWTH FACTOR 2 MRNA-BINDING PROTEIN 1.	UniProtKB/Swiss-Prot; O88477; IF2B1_MOUSE; M.	140486	140486							a_b_plait_nuc_bd(IPR012677) KH(IPR004087) KH_type_1(IPR004088) RRM_RNP1(IPR000504)	577	22	IPI00131056.1		GQSNLAQARRK:LLVPTQYVGAIIGKEGATIRNITK + Phospho (ST) {23} + Phospho (Y) {7}	34.26	24.75	-	-	-	-	-	-	-	-	2	34.26:M3:20130725:61424:2493:1;24.75:M3:20130725:61423:685:1
1158	IPI00228150.1	2	0.0512821	-	33.68	ISOFORM 1 OF MITOCHONDRIAL INNER MEMBRANE PROTEIN.	UniProtKB/Swiss-Prot; Q8CAQ8-1; IMMT_MOUSE; M.	76614	76614			GO:0005743			mitochondrial inner membrane		757	39	IPI00228150.1:IPI00381412.1:IPI00381413.2:IPI00554845.2	IPI00875638.1	ERPPEEVAAR:TSSAEMPTIPLGSAVEAIR + Phospho (ST) {8}	33.68	23.17	-	-	-	-	-	-	-	-	2	33.68:M3:20130725:61424:672:1;23.17:M3:20130725:61427:1687:1
318	IPI00459443.5	2	0.0263158	-	33.61	182 KDA TANKYRASE 1-BINDING PROTEIN.	UniProtKB/Swiss-Prot; P58871; TB182_MOUSE; M.	228140	228140								1720	76	IPI00459443.5		DSLGSFSTR + Phospho (ST) {2}:QNEQASAPPPR	33.61	21.13	-	-	-	-	-	-	-	-	2	33.61:M3:20130725:61427:684:1;21.13:M3:20130725:61432:673:1
383	IPI00377729.3	2	0.0377358	-	30.92	ZINC FINGER FYVE DOMAIN-CONTAINING PROTEIN 16.	UniProtKB/Swiss-Prot; Q80U44; ZFY16_MOUSE; M.	218441	218441							Znf_FYVE(IPR000306) Znf_FYVE_SARA/endofin(IPR017165) Znf_RING/FYVE/PHD(IPR013083)	1528	53	IPI00377729.3		KNKGVISSVDGMSVEGFPSEK + Phospho (ST) {8}:VAVAVNNTECLEEGGGSNTIAMPCK + Phospho (ST) {8,19}	30.92	25.09	-	-	-	-	-	-	-	-	2	30.92:M3:20130725:61427:1939:1;25.09:M3:20130725:61427:2228:1
428	IPI00330246.2	2	0.0327869	-	30.2	ISOFORM 2 OF PLECKSTRIN HOMOLOGY-LIKE DOMAIN FAMILY B MEMBER 1.	UniProtKB/Swiss-Prot; Q6PDH0-2; PHLB1_MOUSE; M.	102693	102693							FHA(IPR000253) PH(IPR001849) PH_type(IPR011993)	1449	61	IPI00330246.2:IPI00468120.1		APGPTYNPGSAESESLVNGNHTAQPATR + Phospho (ST) {15,27}:SALLAQNGTSSLPR	30.2	20.88	-	-	-	-	-	-	-	-	2	30.2:M3:20130725:61424:1000:1;20.88:M3:20130725:61423:2732:1
454	IPI00308962.2	2	0.0327869	-	30.05	ISOFORM 1 OF KINESIN-LIKE PROTEIN KIF27.	UniProtKB/Swiss-Prot; Q7M6Z4-1; KIF27_MOUSE; M.	75050	75050							Kinesin_motor(IPR001752)	1394	61	IPI00308962.2:IPI00869443.1		LNGSER:SSQALSTDGLK	30.05	21.14	-	-	-	-	-	-	-	-	2	30.05:M3:20130725:61429:677:1;21.14:M3:20130725:61432:338:2
356	IPI00648554.1	2	0.027027	-	29.94	UNC-13 HOMOLOG B.		22249	22249	GO:0007242;GO:0016082	GO:0001566		intracellular signaling cascade;synaptic vesicle priming	non-kinase phorbol ester receptor activity		C2_Ca-dep(IPR000008) DAG_PE_bd(IPR002219) DUF1041(IPR010439) Munc13_1(IPR014770) Munc13_2(IPR014772)	1621	74	IPI00648554.1:IPI00649330.1:IPI00753193.2:IPI00875727.1		AGITSAMATR:AGITSAMATRTSLKDEELK + Oxidation (M) {7}	29.94	25.24	-	-	-	-	-	-	-	-	2	29.94:M3:20130725:61423:1936:1;25.24:M3:20130725:61430:580:1
809	IPI00470981.2	2	0.05	-	29.88	ISOFORM 1 OF RETICULON-3.	UniProtKB/Swiss-Prot; Q9ES97-1; RTN3_MOUSE; M.	20168	20168		GO:0005515			protein binding		Reticulon(IPR003388)	964	40	IPI00470981.2:IPI00480414.2	IPI00750847.2	KKLDSPQGTNK + Phospho (ST) {9}:SKYSEDSRETTGGAPTMSPDLEQEQLTIR + Oxidation (M) {17} + Phospho (ST) {1,18,27} + Phospho (Y) {3}	29.88	20.25	-	-	-	-	-	-	-	-	2	29.88:M3:20130725:61428:848:1;20.25:M3:20130725:61430:2722:1
616	IPI00113246.1	2	0.0416667	-	28.88	AF4/FMR2 FAMILY MEMBER 4.	UniProtKB/Swiss-Prot; Q9ESC8; AFF4_MOUSE; M.	93736	93736	GO:0007286		GO:0005634	spermatid development		nucleus	AF-4(IPR007797) Transcrpt_fact_AF4(IPR015479)	1160	48	IPI00113246.1	IPI00880790.1	ENSGSSSKSSSSSTAKQK + Phospho (ST) {10,11}:SSSPGKPQAVSSLSSSHSR + Phospho (ST) {18}	28.88	21.6	-	-	-	-	-	-	-	-	2	28.88:M3:20130725:61423:1788:1;21.6:M3:20130725:61428:1744:1
71	IPI00230024.3	2	0.0149254	-	28.19	ISOFORM 2 OF ZINC FINGER PROTEIN HRX.	UniProtKB/Swiss-Prot; P55200-2; HRX_MOUSE; M.	214162	214162	GO:0006306;GO:0008285;GO:0009952;GO:0035162;GO:0045944;GO:0051569	GO:0003682;GO:0005515	GO:0044428	DNA methylation;negative regulation of cell proliferation;anterior/posterior pattern formation;embryonic hemopoiesis;positive regulation of transcription from R...;regulation of histone H3-K4 methylation	chromatin binding;protein binding	nuclear part	AT_hook_DNA_bd(IPR000637) Bromodomain(IPR001487) FYrich_C(IPR003889) FYrich_N(IPR003888) MeTrfase_trithorax(IPR016569) Post-SET_Zn_bd(IPR003616) SET(IPR001214) Znf_CXXC(IPR002857) Znf_PHD(IPR001965) Znf_RING/FYVE/PHD(IPR013083)	3963	134	IPI00230024.3:IPI00315032.9		ESKESTAVKSPLEPAQK + Phospho (ST) {2,5}:SARRATSMDLPMPMR + Oxidation (M) {8,14} + Phospho (ST) {1}	28.19	27.53	-	-	-	-	-	-	-	-	2	28.19:M3:20130725:61423:1593:1;27.53:M3:20130725:61430:1899:1
540	IPI00222562.2	2	0.0377358	-	28.1	ISOFORM 1 OF TAU-TUBULIN KINASE 2.	UniProtKB/Swiss-Prot; Q3UVR3-1; TTBK2_MOUSE; M.	140810	140810							Prot_kinase_core(IPR000719) Protein_kinase_ATP_bd_CS(IPR017441) Ser_thr_pkin_AS(IPR008271)	1243	53	IPI00222562.2:IPI00607047.1	IPI00754147.1:IPI00757903.2	IKDKEQVGSIK:SKSPPSHSGSSSSRR + Phospho (ST) {1}	28.1	21.62	-	-	-	-	-	-	-	-	2	28.1:M3:20130725:61431:916:1;21.62:M3:20130725:61423:1303:1
215	IPI00129428.1	2	0.0227273	-	28.08	POLYCYSTIC KIDNEY DISEASE AND RECEPTOR FOR EGG JELLY-RELATED PROTEIN PRECURSOR.	UniProtKB/Swiss-Prot; Q9Z0T6; PKDRE_MOUSE; M.	18766	18766								2126	88	IPI00129428.1		HPLMSEEGLSWKER:QASQDLQEYQHR + Gln->pyro-Glu (N-term Q) {N_Term}	28.08	23.15	-	-	-	-	-	-	-	-	2	28.08:M3:20130725:61427:1302:1;23.15:M3:20130725:61431:1244:1
111	IPI00229650.5	2	0.02	-	28.07	ISOFORM 2 OF CHROMODOMAIN-HELICASE-DNA-BINDING PROTEIN 9.	UniProtKB/Swiss-Prot; Q8BYH8-2; CHD9_MOUSE; M.	109151	109151							BRK(IPR006576) Chromodomain(IPR000953) DEAD-like_N(IPR014001) DNA/RNA_helicase_C(IPR001650) Helicase_SF1/SF2_ATP-bd(IPR014021) SNF2_N(IPR000330)	2869	100	IPI00229650.5:IPI00758139.1		EMFDRASLKLGLDK:RNESSDELSDAEQR + Phospho (ST) {5}	28.07	27	21.26	-	-	-	-	-	-	-	2	28.07:M3:20130725:61428:1397:1;27:M3:20130725:61428:1396:1;21.26:M3:20130726:61441:1408:1
315	IPI00135182.3	2	0.0212766	-	27.94	ISOFORM 1 OF NEBULIN-RELATED-ANCHORING PROTEIN.	UniProtKB/Swiss-Prot; Q80XB4-1; NRAP_MOUSE; M.	18175	18175	GO:0030036	GO:0003779;GO:0017166;GO:0051371	GO:0005916;GO:0005927;GO:0030016	actin cytoskeleton organization and biogenesis	actin binding;vinculin binding;muscle alpha-actinin binding	fascia adherens;muscle tendon junction;myofibril	Nebulin(IPR013998) Nebulin_35r-motif(IPR000900) Znf_LIM(IPR001781)	1728	94	IPI00135182.3:IPI00399510.2:IPI00785271.2:IPI00785291.1		EMKGMASPVGAEGGMTK + Oxidation (M) {5} + Phospho (ST) {7,16}:LIGAKSAQGDSQMSHSLQMSK + Phospho (ST) {11,20}	27.94	24.67	-	-	-	-	-	-	-	-	2	27.94:M3:20130725:61427:1478:1;24.67:M3:20130725:61431:2166:1
1547	IPI00378560.4	2	0.0869565	-	27.03	ISOFORM 1 OF 1-AMINOCYCLOPROPANE-1-CARBOXYLATE SYNTHASE-LIKE PROTEIN 2.	UniProtKB/Swiss-Prot; Q3UX83-1; 1A1L2_MOUSE; M.	381411	381411							ACC_synthase(IPR001176) Aminotrans_I/II(IPR004839) PyrdxlP-dep_Trfase_major_sub1(IPR015421)	580	23	IPI00378560.4:IPI00895055.1		AYSYITK + Phospho (ST) {3} + Phospho (Y) {2,4}:DKNPSGYINLSTSENK + Phospho (Y) {7}	27.03	20.95	-	-	-	-	-	-	-	-	2	27.03:M3:20130725:61424:608:1;20.95:M3:20130725:61430:1665:1
442	IPI00227314.2	2	0.0526316	-	26.97	ZINC FINGER PROTEIN 609.	UniProtKB/Swiss-Prot; Q8BZ47; ZN609_MOUSE; M.	214812	214812							Znf_C2H2(IPR007087) Znf_C2H2-like(IPR015880)	1413	38	IPI00227314.2:IPI00876135.1		ASPSSANKR:ASRSVAGSKK	26.97	22.47	-	-	-	-	-	-	-	-	2	26.97:M3:20130725:61424:449:1;22.47:M3:20130725:61423:460:1
602	IPI00320979.2	2	0.0454545	-	26.42	ISOFORM 1 OF FAS-BINDING FACTOR 1.	UniProtKB/Swiss-Prot; A2A870-1; FBF1_MOUSE; M.	217335	217335								1173	44	IPI00320979.2	IPI00649183.1:IPI00857467.1	GYTMPTKKPPPSSSK + Oxidation (M) {4} + Phospho (ST) {12,14}:VQGPAASSR + Phospho (ST) {8}	26.42	22.6	-	-	-	-	-	-	-	-	2	26.42:M3:20130725:61429:1621:1;22.6:M3:20130725:61427:617:1
1564	IPI00331372.2	2	0.0666667	-	26.17	ZINC FINGER PROTEIN 354A.		21408	21408								573	30	IPI00331372.2:IPI00648650.1:IPI00857512.1	IPI00135541.1	ALSSHSTLIIHER + Phospho (ST) {3,6}:WDVNASTIERSYK + Phospho (Y) {12}	26.17	24.2	-	-	-	-	-	-	-	-	2	26.17:M3:20130726:61441:1425:1;24.2:M3:20130726:61441:1409:1
110	IPI00649043.1	2	0.0186916	-	26.02	CADHERIN EGF LAG SEVEN-PASS G-TYPE RECEPTOR 2 ISOFORM 1.		53883	53883			GO:0005615			extracellular space	Asx_hydroxyl_S(IPR000152) Cadherin(IPR002126) ConA_like_subgrp(IPR013320) EGF(IPR006210) EGF_3(IPR000742) EGF_Ca_bd(IPR001881) EGF_laminin(IPR002049) EGF_like(IPR006209) EGF_like_reg_CS(IPR013032) GPCR_2_extracellular(IPR001879) GPCR_2_secretin-like(IPR000832) Laminin_G(IPR001791) Laminin_G_2(IPR012680) PKD_cys_rich(IPR000203) TNFR_c6(IPR001368)	2919	107	IPI00649043.1:IPI00649549.2	IPI00127701.1:IPI00313878.3:IPI00850704.1	QYVLAVTASDGTR + Gln->pyro-Glu (N-term Q) {N_Term} + Phospho (ST) {12} + Phospho (Y) {2}:VSETPEGISSLDPSR + Phospho (ST) {2,4,14}	26.02	22.98	-	-	-	-	-	-	-	-	2	26.02:M3:20130725:61431:1290:1;22.98:M3:20130725:61423:1560:1
2642	IPI00828721.1	2	0.181818	-	25.91	ANTI-CD30 MOAB KI-4 SCFV (FRAGMENT).	UniProtKB/TrEMBL; A2IXM7; A2IXM7_MOUSE; M.										243	11	IPI00828721.1		ATLTADK:QVKLQESGTELAKPGAAVKMSCK + Gln->pyro-Glu (N-term Q) {N_Term} + Oxidation (M) {20} + Phospho (ST) {7}	25.91	24.31	-	-	-	-	-	-	-	-	2	25.91:M3:20130725:61429:396:1;24.31:M3:20130725:61431:2257:1
1138	IPI00320605.3	2	0.047619	-	25.89	INTEGRIN BETA-2 PRECURSOR.	UniProtKB/Swiss-Prot; P11835; ITB2_MOUSE; M.	16414	16414	GO:0007155;GO:0007229;GO:0030593;GO:0045123;GO:0050798		GO:0005624;GO:0045121	cell adhesion;integrin-mediated signaling pathway;neutrophil chemotaxis;cellular extravasation;activated T cell proliferation		membrane fraction;membrane raft	EGF_extracell(IPR013111) EGF_like_reg_CS(IPR013032) Integrin_bsu(IPR015812) Integrin_bsu-2_C(IPR015439) Integrin_bsu_C(IPR001169) Integrin_bsu_cyt(IPR014836) Integrin_bsu_N(IPR002369) Integrin_bsu_subgr(IPR012012) Integrin_bsu_tail(IPR012896) Plexin-like(IPR003659) VWF_A(IPR002035)	771	42	IPI00320605.3:IPI00776045.2		KMVKTYEK + Oxidation (M) {2}:VTYDSFCSNGASSIGK + Phospho (ST) {5,8,12,13}	25.89	23.15	-	-	-	-	-	-	-	-	2	25.89:M3:20130725:61424:566:1;23.15:M3:20130726:61441:1859:1
2098	IPI00130155.2	2	0.0869565	-	25.87	EGL NINE HOMOLOG 1.	UniProtKB/Swiss-Prot; Q91YE3; EGLN1_MOUSE; M.	112405	112405	GO:0001892;GO:0007507			embryonic placenta development;heart development			2OG-FeII_Oase(IPR005123) Pro_4_hyd_alph(IPR006620) Znf_MYND(IPR002893)	400	23	IPI00130155.2	IPI00126252.1	AKVKYLTGEK:IFPEGK	25.87	25.22	-	-	-	-	-	-	-	-	2	25.87:M3:20130725:61431:814:1;25.22:M3:20130725:61431:473:2
434	IPI00411109.4	2	0.0322581	-	25.78	ISOFORM 1 OF CASKIN-1.	UniProtKB/Swiss-Prot; Q6P9K8-1; CSKI1_MOUSE; M.	268932	268932							ANK(IPR002110) SAM(IPR001660) SAM_type(IPR013761) SH3(IPR001452) SH3_2(IPR011511)	1431	62	IPI00411109.4:IPI00553792.1:IPI00755229.3		HISSSQELLGDGPPGPGSPMSR + Phospho (ST) {5}:SVSESSPGDSPVKPPEGSSGAAR	25.78	22.51	-	-	-	-	-	-	-	-	2	25.78:M3:20130725:61423:2236:1;22.51:M3:20130725:61428:1978:1
1427	IPI00136356.7	2	0.0625	-	25.77	RING FINGER PROTEIN 207.	UniProtKB/Swiss-Prot; Q3V3A7; RN207_MOUSE; M.	433809	433809							Znf_B-box(IPR000315) Znf_RING(IPR001841) Znf_RING/FYVE/PHD(IPR013083)	635	32	IPI00136356.7		ASEPNGSSWSLSSLPEGPSLKNQDHLRPK + Phospho (ST) {7,8,10,12,13,19}:TPSCPSPVGKMSGSPVQKPSPHR + Oxidation (M) {11} + Phospho (ST) {6,20}	25.77	23.5	-	-	-	-	-	-	-	-	2	25.77:M3:20130725:61428:2652:1;23.5:M3:20130725:61429:2451:1
2143	IPI00133172.3	2	0.117647	-	25.58	SERPIN B11.	UniProtKB/Swiss-Prot; Q9CQV3; SPB11_MOUSE; M.	66957	66957							Protease_inhib_I4_serpin(IPR000215)	388	17	IPI00133172.3		DIFNVANADLSGMSPDK + Phospho (ST) {14}:MIILLPVGTASVSQIEK + Oxidation (M) {1} + Phospho (ST) {13}	25.58	23.01	-	-	-	-	-	-	-	-	2	25.58:M3:20130726:61441:1674:1;23.01:M3:20130725:61432:1596:1
1470	IPI00121353.3	2	0.08	-	25.5	ISOFORM 1 OF RNA POLYMERASE II-ASSOCIATED PROTEIN 2.	UniProtKB/Swiss-Prot; Q8VC34-1; RPAP2_MOUSE; M.	231571	231571							DUF408(IPR007308)	614	25	IPI00121353.3:IPI00788458.1:IPI00788475.1	IPI00788486.1:IPI00788499.1	IVLEKLSK:MADSAVPCSLGPSTRASSTHR + Oxidation (M) {1}	25.5	22.51	-	-	-	-	-	-	-	-	2	25.5:M3:20130725:61423:418:1;22.51:M3:20130725:61423:2115:1
2426	IPI00225939.1	2	0.153846	-	25.34	ISOFORM 1 OF SOLUTE CARRIER FAMILY 25 MEMBER 41.	UniProtKB/Swiss-Prot; Q8BVN7-1; S2541_MOUSE; M.	103775	103775							Aden_trnslctor(IPR002113) Mit_carrier(IPR002067) Mitoch_carrier(IPR001993)	312	13	IPI00225939.1:IPI00886315.1		FLLSGAMAGAVSR + Phospho (ST) {4}:TRMQAQDTVEGSNPTMQGVFK + Phospho (ST) {1,8,15}	25.34	22.78	-	-	-	-	-	-	-	-	2	25.34:M3:20130725:61424:2404:1;22.78:M3:20130725:61427:933:1
135	IPI00652600.3	2	0.0186916	-	25	SIMILAR TO HECT DOMAIN CONTAINING 1.		207304	207304							ANK(IPR002110) ARM-like(IPR011989) ARM-type_fold(IPR016024) Galactose-bd-like(IPR008979) HEAT(IPR000357) HECT(IPR000569) MIB_HERC2(IPR010606) Sad1_UNC_C(IPR012919)	2612	107	IPI00652600.3:IPI00762434.1		GQVKPSTSSQPILSAPGPTK + Phospho (ST) {6,19}:LPEYSSEEIMRERLLAATMEK + Oxidation (M) {10,19} + Phospho (ST) {18}	25	22.95	-	-	-	-	-	-	-	-	2	25:M3:20130725:61431:2006:1;22.95:M3:20130725:61428:2302:1
1574	IPI00626530.1	2	0.0740741	-	24.83	UPF0171 PROTEIN C16ORF35 HOMOLOG.	UniProtKB/Swiss-Prot; Q8VIJ8; CP035_MOUSE; M.	17168	17168							UPF0171(IPR005365)	569	27	IPI00626530.1:IPI00881675.1	IPI00466915.1:IPI00881008.1	FSDVILATILATK:RSQLLMLFDKFR + Oxidation (M) {6} + Phospho (ST) {2}	24.83	22.18	-	-	-	-	-	-	-	-	2	24.83:M3:20130725:61423:1345:1;22.18:M3:20130725:61427:987:1
958	IPI00120066.5	2	0.0512821	-	24.74	PROMININ-1 PRECURSOR.	UniProtKB/Swiss-Prot; O54990; PROM1_MOUSE; M.	19126	19126			GO:0005615;GO:0005887;GO:0005902;GO:0005903			extracellular space;integral to plasma membrane;microvillus;brush border	Prominin(IPR008795)	867	39	IPI00120066.5:IPI00403763.5:IPI00621410.3:IPI00626454.3		DFQTLLTETPK + Phospho (ST) {4}:SPTEVNLLTFASTLEAK + Phospho (ST) {3,13}	24.74	20.53	-	-	-	-	-	-	-	-	2	24.74:M3:20130725:61423:894:1;20.53:M3:20130725:61431:1866:1
511	IPI00117229.3	2	0.0555556	-	24.57	ATAXIN 2.		20239	20239	GO:0040015		GO:0048471	negative regulation of multicellular organi...		perinuclear region of cytoplasm	Ataxin-2_C(IPR009818) Ataxin-2_N(IPR009604)	1286	36	IPI00117229.3:IPI00461237.2	IPI00461238.2	ADNKGMSPVVSEHRK + Oxidation (M) {6} + Phospho (ST) {11}:TSPAGGTWSSVVSGVPRLSPK + Phospho (ST) {13,19}	24.57	24.39	-	-	-	-	-	-	-	-	2	24.57:M3:20130725:61427:1355:1;24.39:M3:20130725:61428:2035:1
269	IPI00130157.2	2	0.037037	-	24.55	BROMODOMAIN ADJACENT TO ZINC FINGER DOMAIN, 2A.		116848	116848								1887	54	IPI00130157.2		EETTGGAVAVSGSGDVLKR + Phospho (ST) {4}:EETTGGAVAVSGSGDVLKRR + Phospho (ST) {3,4}	24.55	21.54	-	-	-	-	-	-	-	-	2	24.55:M3:20130725:61423:2046:1;21.54:M3:20130725:61423:1719:1
2694	IPI00132447.1	2	0.166667	-	24.41	LYSM AND PUTATIVE PEPTIDOGLYCAN-BINDING DOMAIN-CONTAINING PROTEIN 1.	UniProtKB/Swiss-Prot; Q9D0E3; LYSM1_MOUSE; M.	217779	217779;100044319							LysM_PGBD(IPR002482)	226	12	IPI00132447.1		LDSQISLSKKAAAQK + Phospho (ST) {3,6}:RLEHQLEPGDTLAGLALKYGVTMEQIK + Phospho (ST) {22}	24.41	20.49	-	-	-	-	-	-	-	-	2	24.41:M3:20130725:61432:1382:1;20.49:M3:20130725:61424:2679:1
51	IPI00124120.5	2	0.00892857	-	24.41	ISOFORM 3 OF SACSIN.		50720	50720							DnaJ_N(IPR001623) HEPN(IPR007842)	4582	224	IPI00124120.5:IPI00816925.1:IPI00876424.1	IPI00625580.2:IPI00816906.1:IPI00885257.1:IPI00885508.1	KIEALQVSSCQNQDVLMK + Oxidation (M) {17}:QIAKVPGNLAAAVQLSAASATSSASPVR + Gln->pyro-Glu (N-term Q) {N_Term} + Phospho (ST) {16,25}	24.41	22.23	-	-	-	-	-	-	-	-	2	24.41:M3:20130725:61427:2245:1;22.23:M3:20130725:61430:2031:1
1450	IPI00137409.3	2	0.08	-	24.38	TRANSKETOLASE.	UniProtKB/Swiss-Prot; P40142; TKT_MOUSE; M.	21881	21881	GO:0040008	GO:0004802		regulation of growth	transketolase activity		Transketo_C(IPR005476) Transketo_Cen_R(IPR005475) Transketo_N(IPR005474) Transketolase_C-like(IPR015941)	623	25	IPI00137409.3		IIALDGDTKNSTFSELFKK + Phospho (ST) {8,12}:VYCMLGDGEVSEGSVWEAMAFAGIYK + Oxidation (M) {4} + Phospho (ST) {14} + Phospho (Y) {2}	24.38	20.44	-	-	-	-	-	-	-	-	2	24.38:M3:20130725:61423:2763:1;20.44:M3:20130725:61423:2235:1
398	IPI00230067.3	2	0.0307692	-	24.31	PTPRS PROTEIN.		19280	19280	GO:0006470	GO:0004727	GO:0005615;GO:0016021	protein amino acid dephosphorylation	prenylated protein tyrosine phosphatase act...	extracellular space;integral to membrane	Fibronectin_typ-III-like_fold(IPR008957) FN_III(IPR003961) FnIII_subd(IPR003962) Ig(IPR013151) Ig-like(IPR007110) Ig-like_fold(IPR013783) Ig_I-set(IPR013098) Ig_sub2(IPR003598) Tyr_Pase(IPR000387) Tyr_Pase_AS(IPR016130) Tyr_Pase_rcpt/non-rcpt(IPR000242)	1501	65	IPI00230067.3:IPI00653152.1:IPI00754853.1		DFLPVDPSASNGRIK + Phospho (ST) {8,10}:QLRSGALQIESSEETDQGK + Gln->pyro-Glu (N-term Q) {N_Term} + Phospho (ST) {4,15}	24.31	23.77	-	-	-	-	-	-	-	-	2	24.31:M3:20130725:61429:1610:1;23.77:M3:20130725:61423:2141:1
285	IPI00321646.3	2	0.0227273	-	24.1	ISOFORM 1 OF PROTEASOME-ASSOCIATED PROTEIN ECM29 HOMOLOG.	UniProtKB/Swiss-Prot; Q6PDI5-1; ECM29_MOUSE; M.	230249	230249							ARM-like(IPR011989) HEAT(IPR000357)	1840	88	IPI00321646.3:IPI00553357.1:IPI00828748.1:IPI00874955.1	IPI00228092.4:IPI00648265.1:IPI00648871.1:IPI00649083.1	EVKSHLK:QNSSSSSQGSSSNSGGGSGIPQPPPGMSFYAAK + Oxidation (M) {27} + Phospho (ST) {3,4,28}	24.1	20.77	-	-	-	-	-	-	-	-	2	24.1:M3:20130725:61427:2456:1;20.77:M3:20130725:61431:581:2
239	IPI00551112.7	2	0.0243902	-	24.01	ISOFORM 2 OF PROTEIN TANC2.	UniProtKB/Swiss-Prot; A2A690-2; TANC2_MOUSE; M.	77097	77097							ANK(IPR002110) TPR-1(IPR001440) TPR-like_helical(IPR011990) TPR_region(IPR013026)	2004	82	IPI00551112.7:IPI00648438.1	IPI00649069.1	AQIVRSNQPSSAVHSSTVIPTGAYGQVAHSMASK + Oxidation (M) {31} + Phospho (ST) {6,10,11,33} + Phospho (Y) {24}:NSLKMLLTGGKSSR + Oxidation (M) {5} + Phospho (ST) {12,13}	24.01	23.12	-	-	-	-	-	-	-	-	2	24.01:M3:20130725:61429:1455:1;23.12:M3:20130725:61428:2679:1
268	IPI00458460.1	2	0.0246914	-	23.95	ISOFORM 1 OF ZINC FINGER PROTEIN 106.	UniProtKB/Swiss-Prot; O88466-1; ZF106_MOUSE; M.	20402	20402	GO:0008286	GO:0001515;GO:0017124	GO:0005624;GO:0005829	insulin receptor signaling pathway	opioid peptide activity;SH3 domain binding	membrane fraction;cytosol	PQQ_repeat(IPR002372) WD40/YVTN_repeat-like(IPR015943) WD40_repeat(IPR001680) Znf_C2H2(IPR007087) Znf_C2H2-like(IPR015880)	1888	81	IPI00458460.1:IPI00458461.2	IPI00458462.1	DGVPVSVAETQTVISIK + Phospho (ST) {12,15}:TVSGTQKEPDEK + Phospho (ST) {1}	23.95	21.53	-	-	-	-	-	-	-	-	2	23.95:M3:20130725:61427:994:1;21.53:M3:20130725:61429:1795:1
158	IPI00322707.5	2	0.020202	-	23.89	TRANSCRIPTIONAL REGULATOR ATRX.	UniProtKB/Swiss-Prot; Q61687; ATRX_MOUSE; M.	22589	22589	GO:0030900	GO:0003682;GO:0005515	GO:0000228;GO:0000792	forebrain development	chromatin binding;protein binding	nuclear chromosome;heterochromatin	DEAD-like_N(IPR014001) DNA/RNA_helicase_C(IPR001650) Helicase_SF1/SF2_ATP-bd(IPR014021) SNF2_N(IPR000330) Znf_GATA(IPR000679) Znf_PHD(IPR001965) Znf_RING(IPR001841)	2476	99	IPI00322707.5:IPI00857253.1:IPI00858024.2		LTPVSLSNSPIK:MTAEPMSGNKLSTLVQK + Phospho (ST) {2}	23.89	20.64	-	-	-	-	-	-	-	-	2	23.89:M3:20130725:61424:1744:1;20.64:M3:20130725:61424:778:1
1539	IPI00457611.2	2	0.0740741	-	23.87	ISOFORM 1 OF SEPTIN-9.	UniProtKB/Swiss-Prot; Q80UG5-1; SEPT9_MOUSE; M.	53860	53860		GO:0005515			protein binding		Cell_Div_GTP_bd(IPR000038)	583	27	IPI00457611.2:IPI00515330.1:IPI00648786.1	IPI00467599.1	IPEGSAVPATDAAPK:LNEGNSAMANGIEK + Oxidation (M) {8}	23.87	21.08	-	-	-	-	-	-	-	-	2	23.87:M3:20130725:61424:1078:1;21.08:M3:20130725:61424:1017:1
940	IPI00113348.9	2	0.0454545	-	23.76	ISOFORM 1 OF PROTEIN FAM59A.	UniProtKB/Swiss-Prot; Q3UFT3-1; FA59A_MOUSE; M.	381126	381126							SAM(IPR001660)	876	44	IPI00113348.9:IPI00828249.1		DVKWSPVAMPLDLLVSTYR:TRLPVNVTVPSPPPR + Phospho (ST) {1,11}	23.76	23.37	-	-	-	-	-	-	-	-	2	23.76:M3:20130725:61427:1393:1;23.37:M3:20130725:61428:1982:1
408	IPI00661343.2	2	0.0266667	-	23.65	ISOFORM 1 OF PHOSPHOLIPASE B1, MEMBRANE-ASSOCIATED PRECURSOR.	UniProtKB/Swiss-Prot; Q3TTY0-1; PLB1_MOUSE; M.	665270	665270		GO:0004622;GO:0004623			lysophospholipase activity;phospholipase A2 activity		Lipase_GDSL(IPR001087) Lipase_GDSL_AS(IPR008265)	1478	75	IPI00661343.2		KMKSTPTINLQEDWK + Oxidation (M) {2}:NCSCLRHSQNLTAMQELKK + Oxidation (M) {14} + Phospho (ST) {3,8}	23.65	21.38	-	-	-	-	-	-	-	-	2	23.65:M3:20130725:61432:1482:1;21.38:M3:20130725:61424:2337:1
1934	IPI00135068.1	2	0.1	-	23.42	IMPORT INNER MEMBRANE TRANSLOCASE SUBUNIT TIM44, MITOCHONDRIAL PRECURSOR.	UniProtKB/Swiss-Prot; O35857; TIM44_MOUSE; M.	21856	21856			GO:0005743			mitochondrial inner membrane	Import_IM_translocase_TIM44_mt(IPR017303) Tim44-like(IPR007379) Tim44_sub(IPR005682)	452	20	IPI00135068.1:IPI00889924.1		LGELTGTVK + Phospho (ST) {5}:LGELTGTVKESLDEVSK + Phospho (ST) {7,11}	23.42	20.82	-	-	-	-	-	-	-	-	2	23.42:M3:20130725:61428:570:1;20.82:M3:20130725:61432:1729:1
2415	IPI00127577.2	2	0.181818	-	23.4	OLFACTORY RECEPTOR 560.		259117	259117	GO:0007186;GO:0007608;GO:0050896	GO:0004984	GO:0005886;GO:0016021	G-protein coupled receptor protein signalin...;sensory perception of smell;response to stimulus	olfactory receptor activity	plasma membrane;integral to membrane	GPCR_Rhodpsn(IPR000276) Olfact_rcpt(IPR000725)	314	11	IPI00127577.2		AFSTCISHIGAVAIFYIPLISLSFVHRFGK + Phospho (ST) {3,4,21,23}:GTVMLTPMVALLKR	23.4	22.32	-	-	-	-	-	-	-	-	2	23.4:M3:20130725:61424:1186:1;22.32:M3:20130725:61432:2740:1
505	IPI00458368.3	2	0.05	-	23.38	MENINGIOMA 1.		433938	433938								1297	40	IPI00458368.3		ALVDGGDEDKTLAPWEKAK + Phospho (ST) {11}:YSTAPDSGGAPGVSPGQQQAPGSAAGGSSVNEAR + Phospho (ST) {2}	23.38	20.05	-	-	-	-	-	-	-	-	2	23.38:M3:20130725:61424:2013:1;20.05:M3:20130725:61423:2815:1
2178	IPI00395067.1	2	0.133333	-	23.26	ISOFORM 1 OF NEGATIVE ELONGATION FACTOR E.	UniProtKB/Swiss-Prot; P19426-1; NELFE_MOUSE; M.	27632	27632								375	15	IPI00395067.1:IPI00395068.3		MESADQAVAELNGTQVESVQLKVNIARK + Oxidation (M) {1} + Phospho (ST) {3}:QSSSGPASQGGVK + Gln->pyro-Glu (N-term Q) {N_Term} + Phospho (ST) {3}	23.26	22.48	20.7	-	-	-	-	-	-	-	2	23.26:M3:20130725:61427:824:1;22.48:M3:20130725:61427:2385:1;20.7:M3:20130725:61423:2796:1
1975	IPI00453992.2	2	0.0869565	-	23.19	ISOFORM 2 OF VACUOLAR PROTON PUMP SUBUNIT C 2.	UniProtKB/Swiss-Prot; Q99L60-2; VATC2_MOUSE; M.	68775	68775		GO:0008553			hydrogen-exporting ATPase activity;phospho...		ATPase_V1_c(IPR004907)	437	23	IPI00453992.2:IPI00762447.2:IPI00845614.1:IPI00857505.1	IPI00857243.1:IPI00857862.1	MNNVTSKSNLSHNTK + Phospho (ST) {8,14}:RMAQSVVEVMEDSKGK + Oxidation (M) {10} + Phospho (ST) {13}	23.19	21.59	-	-	-	-	-	-	-	-	2	23.19:M3:20130725:61429:1772:1;21.59:M3:20130725:61432:1480:1
746	IPI00352814.6	2	0.0465116	-	23.17	ISOFORM 1 OF MORC FAMILY CW-TYPE ZINC FINGER PROTEIN 2B.	UniProtKB/Swiss-Prot; Q8C5W4-1; MOR2B_MOUSE; M.	240069	240069							ATP_bd_ATPase(IPR003594) Znf_CW(IPR011124)	1022	43	IPI00352814.6:IPI00622278.2		KELGAMNSEELLSLPLK + Phospho (ST) {8}:YGNGLKSGSMRIGK + Oxidation (M) {10} + Phospho (ST) {9}	23.17	22.33	-	-	-	-	-	-	-	-	2	23.17:M3:20130725:61427:1597:1;22.33:M3:20130725:61430:1318:1
1057	IPI00808277.2	2	0.0769231	-	23.07	FORKHEAD BOX K2.		68837	68837		GO:0000287;GO:0043565	GO:0005634		magnesium ion binding;sequence-specific DNA binding	nucleus	FHA(IPR000253) TF_Fork_head(IPR001766)	809	26	IPI00808277.2	IPI00854998.1	IGQASQAMAAAAALSGAGAPPAGGGAGGGGSPPGGWAVAR + Oxidation (M) {8} + Phospho (ST) {15,31}:ITFTALSSEKR + Phospho (ST) {4,7,8}	23.07	22.07	-	-	-	-	-	-	-	-	2	23.07:M3:20130725:61423:2892:1;22.07:M3:20130725:61428:1114:1
1010	IPI00130881.1	2	0.0512821	-	23	ISOFORM 1 OF CAMP-SPECIFIC 3',5'-CYCLIC PHOSPHODIESTERASE 4A.	UniProtKB/Swiss-Prot; O89084-1; PDE4A_MOUSE; M.	18577	18577							Met-dep_phosphohydro_HD(IPR003607) PDEase(IPR002073)	844	39	IPI00130881.1:IPI00228051.1:IPI00316902.5:IPI00403457.4		MLNRELTHLSEMSR + Oxidation (M) {12}:QSLRKMVIDMVLATDMSK + Phospho (ST) {14}	23	20.43	-	-	-	-	-	-	-	-	2	23:M3:20130725:61428:1419:1;20.43:M3:20130725:61423:2043:1
939	IPI00227757.2	2	0.0526316	-	22.73	ISOFORM 4 OF GRAM DOMAIN-CONTAINING PROTEIN 1B.	UniProtKB/Swiss-Prot; Q80TI0-4; GRM1B_MOUSE; M.	235283	235283							GRAM(IPR004182)	878	38	IPI00227757.2:IPI00845535.1:IPI00845844.2	IPI00845682.1:IPI00894912.1	SRSPTPQNQDGDTMVEK + Phospho (ST) {5,13}:SSIETKPDASPQLPKK + Phospho (ST) {1,2,5}	22.73	21.82	-	-	-	-	-	-	-	-	2	22.73:M3:20130725:61429:2026:1;21.82:M3:20130725:61430:1859:1
614	IPI00380793.1	2	0.0408163	-	22.58	SHUGOSHIN-LIKE 2.	UniProtKB/Swiss-Prot; Q7TSY8; SGOL2_MOUSE; M.	68549	68549	GO:0008104;GO:0051754		GO:0000780	protein localization;meiotic sister chromatid cohesion, centromeric		condensed nuclear chromosome;pericentric r...		1164	49	IPI00380793.1		EGSRPAKAVSKMTPK + Oxidation (M) {12} + Phospho (ST) {10}:RTLQNSSDQENIQNTK + Phospho (ST) {7,15}	22.58	21.72	-	-	-	-	-	-	-	-	2	22.58:M3:20130725:61430:1958:1;21.72:M3:20130725:61430:1465:1
646	IPI00130949.2	2	0.0465116	-	22.54	ADENYLATE CYCLASE TYPE 1.	UniProtKB/Swiss-Prot; O88444; ADCY1_MOUSE; M.	432530	432530	GO:0006171;GO:0007190	GO:0004016	GO:0005886	cAMP biosynthetic process;activation of adenylate cyclase activity	adenylate cyclase activity	plasma membrane	A/G_cyclase(IPR001054)	1118	43	IPI00130949.2		MAGAPRGQGGGGGAGEPGGAER + Oxidation (M) {1}:TIGSTYMAAVGLAPTAGTRAK + Oxidation (M) {7} + Phospho (ST) {15,18}	22.54	20.8	-	-	-	-	-	-	-	-	2	22.54:M3:20130725:61429:1808:1;20.8:M3:20130725:61423:2132:1
1714	IPI00135446.1	2	0.0769231	-	22.38	GLYCEROL KINASE.	UniProtKB/Swiss-Prot; Q64516; GLPK_MOUSE; M.	14933	14933	GO:0006071	GO:0004370	GO:0005739	glycerol metabolic process	glycerol kinase activity	mitochondrion	FGGY_kin(IPR000577) Glycerol_kin(IPR005999)	524	26	IPI00135446.1:IPI00224993.4:IPI00404687.5:IPI00654090.2	IPI00123975.1	SKTGLPLSTYFSAVK:TQSTVENLSKR	22.38	20.88	-	-	-	-	-	-	-	-	2	22.38:M3:20130725:61428:801:2;20.88:M3:20130725:61431:1383:1
1162	IPI00468380.4	2	0.0645161	-	22.16	ISOFORM 1 OF SERINE/THREONINE-PROTEIN KINASE DCLK1.	UniProtKB/Swiss-Prot; Q9JLM8-1; DCLK1_MOUSE; M.	13175	13175	GO:0001764;GO:0021952;GO:0030900;GO:0048675;GO:0048813			neuron migration;central nervous system projection neuron ax...;forebrain development;axon extension;dendrite morphogenesis			DCX(IPR003533) Prot_kinase_core(IPR000719) Protein_kinase_ATP_bd_CS(IPR017441) Ser_thr_pkin_AS(IPR008271) Ser_thr_pkinase(IPR002290)	756	31	IPI00468380.4	IPI00119762.4:IPI00474418.1:IPI00761729.1:IPI00856810.1:IPI00881493.1	DASGMLYNLASAIK + Phospho (ST) {11} + Phospho (Y) {7}:TTSASRAVSSLATAKGGPSEVR + Phospho (ST) {1,2,19}	22.16	20.51	-	-	-	-	-	-	-	-	2	22.16:M3:20130725:61427:2012:1;20.51:M3:20130725:61427:1228:1
279	IPI00349296.6	2	0.0232558	-	22.11	ISOFORM 1 OF PROTEIN TANC1.	UniProtKB/Swiss-Prot; Q0VGY8-1; TANC1_MOUSE; M.	66860	66860							ANK(IPR002110) TPR-1(IPR001440) TPR-like_helical(IPR011990) TPR_2(IPR013105) TPR_region(IPR013026)	1856	86	IPI00349296.6	IPI00309636.2	DIHSDLHAYVQHRVHSSQDILSNISLNGK + Phospho (ST) {4,22}:QAQIVKTNQHLGSGQSSMR + Gln->pyro-Glu (N-term Q) {N_Term} + Oxidation (M) {18} + Phospho (ST) {7,17}	22.11	21.86	-	-	-	-	-	-	-	-	2	22.11:M3:20130725:61427:2466:1;21.86:M3:20130725:61427:1904:1
1314	IPI00119508.3	2	0.0689655	-	21.72	SERINE/THREONINE-PROTEIN KINASE PAK 6.	UniProtKB/Swiss-Prot; Q3ULB5; PAK6_MOUSE; M.	214230	214230							PAK_box_Rho_bd(IPR000095) Pak_like(IPR015750) Prot_kinase_core(IPR000719) Protein_kinase_ATP_bd_CS(IPR017441) Ser_thr_pkin_AS(IPR008271) Ser_thr_pkinase(IPR002290)	682	29	IPI00119508.3		HSSEEARPQSCLVGSAIGRPGGEGSPSPK + Phospho (ST) {3,10,15,25,27}:SSPAGSPRTR + Phospho (ST) {1,2,9}	21.72	20.23	-	-	-	-	-	-	-	-	2	21.72:M3:20130725:61428:790:1;20.23:M3:20130725:61427:2436:1
2269	IPI00118235.1	2	0.181818	-	21.69	MITOCHONDRIAL 39S RIBOSOMAL PROTEIN L3.	UniProtKB/Swiss-Prot; Q99N95; RM03_MOUSE; M.	94062	94062	GO:0006412		GO:0005762	translation		mitochondrial large ribosomal subunit	Ribosomal_L3(IPR000597)	348	11	IPI00118235.1:IPI00857677.1	IPI00857256.1	LLAQAGARVLGCGAR:THRRPGAISTGDIARVWPGTK + Phospho (ST) {9}	21.69	20.29	-	-	-	-	-	-	-	-	2	21.69:M3:20130725:61431:1282:1;20.29:M3:20130725:61432:2138:1
1957	IPI00127026.1	2	0.0833333	-	21.59	TRANSDUCIN BETA-LIKE 2 PROTEIN.	UniProtKB/Swiss-Prot; Q9R099; TBL2_MOUSE; M.	27368	27368								442	24	IPI00127026.1:IPI00319369.1	IPI00856161.1:IPI00857623.1	ASSESTRQR + Phospho (ST) {6}:QNQRVRK	21.59	21.18	-	-	-	-	-	-	-	-	2	21.59:M3:20130726:61441:810:1;21.18:M3:20130726:61441:652:2
1075	IPI00132474.3	2	0.0571429	-	21.1	INTEGRIN BETA-1 PRECURSOR.	UniProtKB/Swiss-Prot; P09055; ITB1_MOUSE; M.	16412	16412	GO:0000082;GO:0001701;GO:0008284;GO:0008354;GO:0042685;GO:0045214;GO:0045596;GO:0051726	GO:0005178	GO:0019717;GO:0031594;GO:0042383	G1/S transition of mitotic cell cycle;in utero embryonic development;positive regulation of cell proliferation;germ cell migration;cardioblast cell fate specification;sarcomere organization;negative regulation of cell differentiation;regulation of cell cycle	integrin binding	synaptosome;neuromuscular junction;sarcolemma	EGF_extracell(IPR013111) EGF_like_reg_CS(IPR013032) Integrin_bsu(IPR015812) Integrin_bsu-1_C(IPR015438) Integrin_bsu_C(IPR001169) Integrin_bsu_cyt(IPR014836) Integrin_bsu_N(IPR002369) Integrin_bsu_subgr(IPR012012) Integrin_bsu_tail(IPR012896) Plexin-like(IPR003659) VWF_A(IPR002035)	798	35	IPI00132474.3		SYCKNGVNGTGENGRK + Phospho (ST) {1} + Phospho (Y) {2}:WDTGENPIYKSAVTTVVNPKYEGK + Phospho (ST) {3,11,14}	21.1	20.71	-	-	-	-	-	-	-	-	2	21.1:M3:20130725:61424:1719:1;20.71:M3:20130725:61430:2571:1
183	IPI00420564.3	2	0.0217391	-	21.05	ISOFORM 1 OF PECANEX-LIKE PROTEIN 1.	UniProtKB/Swiss-Prot; Q9QYC1-1; PCX1_MOUSE; M.	54604	54604							Pecanex_C(IPR007735)	2344	92	IPI00420564.3:IPI00625314.2:IPI00751279.2:IPI00876243.1		KVVVPGIRMSIK + Oxidation (M) {9} + Phospho (ST) {10}:LAGISR	21.05	20.12	-	-	-	-	-	-	-	-	2	21.05:M3:20130725:61432:283:4;20.12:M3:20130725:61432:993:1
1959	IPI00395196.5	2	0.125	-	21	SERUM RESPONSE FACTOR-BINDING PROTEIN 1.	UniProtKB/Swiss-Prot; Q9CZ91; SRFB1_MOUSE; M.	67222	67222			GO:0005634			nucleus	BUD22(IPR015158)	441	16	IPI00395196.5		AKDTNTAAKNAASGSK + Phospho (ST) {6,15}:DARQSAPAAESSESTSGEGR + Phospho (ST) {5,15}	21	20.67	-	-	-	-	-	-	-	-	2	21:M3:20130725:61427:1818:1;20.67:M3:20130725:61428:1377:1
1727	IPI00762209.2	2	0.125	-	20.93	STERILE ALPHA MOTIF DOMAIN CONTAINING 1.		666704	666704							SAM(IPR001660) SAM_homology(IPR010993) SAM_type(IPR013761)	519	16	IPI00762209.2	IPI00126767.6	EVVRYLGGSGGASGRLTR + Phospho (ST) {9,17}:SLLLMQRTDVLTGLSIR + Oxidation (M) {5} + Phospho (ST) {8}	20.93	20.18	-	-	-	-	-	-	-	-	2	20.93:M3:20130726:61441:1834:1;20.18:M3:20130725:61423:1901:1
289	IPI00311490.4	2	0.027027	-	20.72	PH-INTERACTING PROTEIN.	UniProtKB/Swiss-Prot; Q8VDD9; PHIP_MOUSE; M.	83946	83946	GO:0008286	GO:0005515		insulin receptor signaling pathway	protein binding		6-blade_b-propeller_TolB-like(IPR011042) Bromodomain(IPR001487) WD40/YVTN_repeat-like(IPR015943) WD40_repeat(IPR001680)	1821	74	IPI00311490.4		HKTKKPESSSDEEEESENQK + Phospho (ST) {3,10,16}:NRSSSLSSSAASSPERK + Phospho (ST) {3,4,9,12,13}	20.72	20.45	-	-	-	-	-	-	-	-	2	20.72:M3:20130725:61432:2304:1;20.45:M3:20130725:61423:2051:1
957	IPI00649005.1	2	0.05	-	20.61	ERYTHROCYTE PROTEIN BAND 4.1.		269587	269587	GO:0030866	GO:0003779;GO:0005198	GO:0005856	cortical actin cytoskeleton organization an...	actin binding;structural molecule activity	cytoskeleton	Band_4.1_C(IPR008379) Band_4.1_N(IPR000299) FERM-adjacent(IPR014847) FERM/acyl-CoA_bd_prot_3-hlx(IPR014352) PH_type(IPR011993) SAB(IPR007477)	869	40	IPI00649005.1	IPI00395157.2:IPI00462873.3:IPI00648008.1:IPI00648227.1:IPI00649753.2:IPI00649865.1:IPI00650000.2	LSTHSPFRTLNINGQVPTGDGPPLVK + Phospho (ST) {3,5,18}:THTEVTVPTSNGDQTQKK + Phospho (ST) {1,15}	20.61	20.54	-	-	-	-	-	-	-	-	2	20.61:M3:20130725:61432:1942:1;20.54:M3:20130725:61424:2641:1
2776	IPI00750109.1	2	0.25	-	20.34	ENGULFMENT AND CELL MOTILITY 2, CED-12 HOMOLOG.		140579	140579		GO:0005488			binding			194	8	IPI00750109.1		DRLDAMK:NRLDAMK	20.34	20.34	-	-	-	-	-	-	-	-	2	20.34:M3:20130725:61431:584:2;20.34:M3:20130725:61431:584:3
2117	IPI00377351.2	1	0.047619	-	103.64	APOLIPOPROTEIN A-IV PRECURSOR.	UniProtKB/Swiss-Prot; P06728; APOA4_MOUSE; M.	11808	11808	GO:0002227;GO:0030300		GO:0005615	innate immune response in mucosa;regulation of cholesterol absorption		extracellular space	ApoA/E_ApoLp(IPR013326) ApoA1_A4_E(IPR000074)	395	21	IPI00377351.2:IPI00775913.1		TDVTQQLSTLFQDK	103.64	-	-	-	-	-	-	-	-	-	1	103.64:M3:20130725:61430:1393:1
1015	IPI00331556.5	1	0.025	-	101.6	HEAT SHOCK 70 KDA PROTEIN 4.	UniProtKB/Swiss-Prot; Q61316; HSP74_MOUSE; M.	15525	15525								841	40	IPI00331556.5		SNLAYDIVQLPTGLTGIK	101.6	-	-	-	-	-	-	-	-	-	1	101.6:M3:20130725:61423:1702:1
2538	IPI00132799.4	1	0.0909091	-	95.62	COMPLEMENT COMPONENT 1, Q SUBCOMPONENT BINDING PROTEIN.		12261	12261			GO:0005739			mitochondrion	MAM33(IPR003428)	279	11	IPI00132799.4:IPI00775783.1		AFVEFLTDEIKEEK	95.62	-	-	-	-	-	-	-	-	-	1	95.62:M3:20130725:61432:1335:1
1151	IPI00223092.5	1	0.0333333	-	90.26	TRIFUNCTIONAL ENZYME SUBUNIT ALPHA, MITOCHONDRIAL PRECURSOR.	UniProtKB/Swiss-Prot; Q8BMS1; ECHA_MOUSE; M.	97212	97212	GO:0006635	GO:0004300;GO:0016509	GO:0005743	fatty acid beta-oxidation	enoyl-CoA hydratase activity;long-chain-3-hydroxyacyl-CoA dehydrogenase ...	mitochondrial inner membrane	3-OHacyl-CoA_DHase_CS(IPR006180) 3-OHacyl-CoA_DHase_NAD-bd(IPR006176) 3HC_DHase_C(IPR006108) Crotonase_core(IPR001753) DHase_multihelical(IPR013328) Fa_ox_alpha_mit(IPR012803) NAD(P)-bd(IPR016040)	763	30	IPI00223092.5		TIEYLEEVAVNFAK	90.26	-	-	-	-	-	-	-	-	-	1	90.26:M3:20130725:61424:1337:1
1943	IPI00466390.1	1	0.0526316	-	74.33	TUBULIN ALPHA-3 CHAIN.	UniProtKB/Swiss-Prot; P05214; TBA3_MOUSE; M.	22144	22144;22147							Alpha_tubulin(IPR002452) Tub_FtsZ_C(IPR008280) Tubulin(IPR000217) Tubulin_FtsZ(IPR003008)	450	19	IPI00110753.1:IPI00117348.4:IPI00403810.2:IPI00466390.1		TIGGGDDSFNTFFSETGAGK	74.33	-	-	-	-	-	-	-	-	-	1	74.33:M3:20130725:61429:1976:1
2535	IPI00343557.1	1	0.0909091	-	69.9	MICROTUBULE-ASSOCIATED PROTEIN RP/EB FAMILY MEMBER 3.	UniProtKB/Swiss-Prot; Q6PER3; MARE3_MOUSE; M.	100732	100732	GO:0007049;GO:0043193		GO:0005737;GO:0005874;GO:0030496	cell cycle;positive regulation of gene-specific transc...		cytoplasm;microtubule;midbody	Calponin-homology(IPR016146) Calponin_act_bd(IPR001715) EB1_C(IPR004953)	281	11	IPI00343557.1		QGQDVAPPPNPGDQIFNK	69.9	-	-	-	-	-	-	-	-	-	1	69.9:M3:20130725:61432:1645:1
806	IPI00115679.1	1	0.0232558	-	65.17	ISOFORM 2 OF NEUTRAL ALPHA-GLUCOSIDASE AB PRECURSOR.	UniProtKB/Swiss-Prot; Q8BHN3-2; GANAB_MOUSE; M.	14376	14376	GO:0006491	GO:0005515	GO:0017177	N-glycan processing	protein binding	alpha-glucosidase II complex	Glyco_hydro_31(IPR000322)	966	43	IPI00115679.1:IPI00403058.1:IPI00421253.1		MLDYLQGSGETPQTDIR	65.17	-	-	-	-	-	-	-	-	-	1	65.17:M3:20130725:61423:1737:1
1685	IPI00114641.2	1	0.0416667	-	60.47	CD98 HEAVY CHAIN.	UniProtKB/TrEMBL; Q60849; Q60849_MOUSE; M.	17254	17254		GO:0005515	GO:0016021		protein binding	integral to membrane	Glyco_hydro_13_cat(IPR006047) Glyco_hydro_sub_cat(IPR013781)	532	24	IPI00114641.2		GQNEDPGSLLTQFR	60.47	-	-	-	-	-	-	-	-	-	1	60.47:M3:20130725:61424:1243:1
3020	IPI00831152.1	1	0.166667	-	55.51	13 KDA PROTEIN.										Ig-like(IPR007110) Ig-like_fold(IPR013783) Ig_V-set(IPR013106) Ig_V-set_sub(IPR003596)	117	6	IPI00831152.1		TLYLQMSSLR	55.51	-	-	-	-	-	-	-	-	-	1	55.51:M3:20130725:61432:689:1
2660	IPI00119239.2	1	0.0909091	-	53.86	PROTEASOME SUBUNIT BETA TYPE-6 PRECURSOR.	UniProtKB/Swiss-Prot; Q60692; PSB6_MOUSE; M.	19175	19175							Pept_T1A_subB(IPR000243) Proteasome_A_B_su(IPR001353) Proteasome_bsu_CS(IPR016050)	238	11	IPI00119239.2		TTTGSYIANR	53.86	-	-	-	-	-	-	-	-	-	1	53.86:M3:20130726:61441:798:1
2631	IPI00125267.4	1	0.1	-	52.29	VESICLE-ASSOCIATED MEMBRANE PROTEIN-ASSOCIATED PROTEIN A.	UniProtKB/Swiss-Prot; Q9WV55; VAPA_MOUSE; M.	30960	30960			GO:0005783;GO:0005874			endoplasmic reticulum;microtubule	Major_sperm(IPR000535) PapD-like(IPR008962) Vesicle-associated_membrane(IPR016763)	249	10	IPI00125267.4		VAHSDKPGSTSAVSFR	52.29	-	-	-	-	-	-	-	-	-	1	52.29:M3:20130725:61432:1280:1
378	IPI00453846.9	1	0.016129	-	51.39	ISOFORM 1 OF ZINC FINGER MYM-TYPE PROTEIN 4.	UniProtKB/Swiss-Prot; A2A791-1; ZMYM4_MOUSE; M.	67785	67785								1549	62	IPI00453846.9:IPI00625993.4		MLPSVPATAVR + Oxidation (M) {1}	51.39	-	-	-	-	-	-	-	-	-	1	51.39:M3:20130725:61428:698:1
2636	IPI00124470.1	1	0.0769231	-	48.22	COMPLEMENT C1Q SUBCOMPONENT SUBUNIT C PRECURSOR.	UniProtKB/Swiss-Prot; Q02105; C1QC_MOUSE; M.	12262	12262								246	13	IPI00124470.1:IPI00788462.1		FNSVVTNPQGHYNPSTGK	48.22	-	-	-	-	-	-	-	-	-	1	48.22:M3:20130726:61441:1773:1
2795	IPI00137730.7	1	0.111111	-	47.61	PHOSPHATIDYLETHANOLAMINE-BINDING PROTEIN 1.	UniProtKB/Swiss-Prot; P70296; PEBP1_MOUSE; M.	23980	23980	GO:0048240		GO:0009986	sperm capacitation		cell surface	PEBP(IPR008914) Phosphotidylethanolamine_bd_CS(IPR001858)	187	9	IPI00137730.7:IPI00340165.5		GNDISSGTVLSDYVGSGPPSGTGLHR	47.61	-	-	-	-	-	-	-	-	-	1	47.61:M3:20130726:61441:2193:1
2822	IPI00138274.1	1	0.1	-	47.56	ALPHA-CRYSTALLIN B CHAIN.	UniProtKB/Swiss-Prot; P23927; CRYAB_MOUSE; M.	12955	12955	GO:0007169;GO:0007517;GO:0043010	GO:0005212	GO:0005625;GO:0005626;GO:0005886;GO:0030018	transmembrane receptor protein tyrosine kin...;muscle development;camera-type eye development	structural constituent of eye lens	soluble fraction;insoluble fraction;plasma membrane;Z disc	Alpha-crystallin/HSP(IPR001436) Alpha-crystallin_B(IPR012273) Alpha-crystallin_N(IPR003090) Hsp20(IPR002068)	175	10	IPI00138274.1:IPI00875000.1		HFSPEELK	47.56	-	-	-	-	-	-	-	-	-	1	47.56:M3:20130726:61441:707:1
943	IPI00227209.3	1	0.0333333	-	46.05	SERINE/THREONINE-PROTEIN KINASE D2.	UniProtKB/Swiss-Prot; Q8BZ03; KPCD2_MOUSE; M.	101540	101540		GO:0004697			protein kinase C activity		DAG_PE_bd(IPR002219) PH(IPR001849) PH_type(IPR011993) PKC_mu_like(IPR015727) Prot_kinase_core(IPR000719) Protein_kinase_ATP_bd_CS(IPR017441) Ser_thr_pkin_AS(IPR008271) Ser_thr_pkinase(IPR002290)	875	30	IPI00227209.3:IPI00652302.1		RPPSSSSSSSSSSFYTGRPIELDKMLMSK + Oxidation (M) {25,27} + Phospho (ST) {4,5,6,7,8,16,28}	46.05	-	-	-	-	-	-	-	-	-	1	46.05:M3:20130725:61424:2787:1
2119	IPI00127930.1	1	0.0666667	-	44.34	ISOFORM 1 OF GUANINE NUCLEOTIDE-BINDING PROTEIN SUBUNIT BETA-5.	UniProtKB/Swiss-Prot; P62881-1; GBB5_MOUSE; M.	14697	14697	GO:0007186	GO:0005515	GO:0005634	G-protein coupled receptor protein signalin...	protein binding	nucleus	Gprotein_B(IPR001632) Guanine_nucleotide-bd_bsu(IPR016346) WD40/YVTN_repeat-like(IPR015943) WD40_repeat(IPR001680)	395	15	IPI00127930.1:IPI00378017.1		YYPSGDAFASGSDDATCR	44.34	-	-	-	-	-	-	-	-	-	1	44.34:M3:20130725:61430:1809:1
1993	IPI00652288.1	1	0.0454545	-	44.18	BONE MARROW MACROPHAGE CDNA, RIKEN FULL-LENGTH ENRICHED LIBRARY, CLONE:I830030D11 PRODUCT:INTERFERON-INDUCED PROTEIN WITH TETRATRICOPEPTIDE REPEATS 3.	UniProtKB/TrEMBL; Q3UAB1; Q3UAB1_MOUSE; M.	667370	667370		GO:0005488			binding		TPR-1(IPR001440) TPR-like_helical(IPR011990) TPR_region(IPR013026)	432	22	IPI00652288.1:IPI00678851.1:IPI00753703.1:IPI00867863.1		KSEHKDQAEIR	44.18	37.68	34.95	34.79	-	-	-	-	-	-	1	44.18:M3:20130725:61432:860:1;37.68:M3:20130725:61427:912:1;34.95:M3:20130725:61429:978:1;34.79:M3:20130725:61428:894:1
2996	IPI00109805.1	1	0.166667	-	43.31	UPF0402 PROTEIN.	UniProtKB/Swiss-Prot; Q9D6Y4; U402_MOUSE; M.	72368	72368								120	6	IPI00109805.1:IPI00881662.1		MEEPEMQLKGK	43.31	-	-	-	-	-	-	-	-	-	1	43.31:M3:20130725:61427:890:1
500	IPI00227236.2	1	0.016129	-	42.87	ISOFORM 2 OF CALCIUM-DEPENDENT SECRETION ACTIVATOR 2.	UniProtKB/Swiss-Prot; Q8BYR5-2; CAPS2_MOUSE; M.	320405	320405	GO:0045921	GO:0005515	GO:0016023;GO:0042734;GO:0045211	positive regulation of exocytosis	protein binding	cytoplasmic membrane-bounded vesicle;presynaptic membrane;postsynaptic membrane	C2_Ca-dep(IPR000008) DUF1041(IPR010439) Munc13_1(IPR014770) PH(IPR001849) PH_type(IPR011993)	1304	62	IPI00227236.2:IPI00403521.2:IPI00404043.3:IPI00626585.2:IPI00678914.1:IPI00679051.1:IPI00856908.1:IPI00857071.1:IPI00857589.1		ATGQSYKPVPAVQSQK	42.87	-	-	-	-	-	-	-	-	-	1	42.87:M3:20130725:61423:1402:1
1287	IPI00474340.4	1	0.0344828	-	42.54	COMPLEMENT C1S-B SUBCOMPONENT PRECURSOR.		317677	317677		GO:0003816			complement component C1s activity		Asx_hydroxyl_S(IPR000152) Complement_control_module(IPR016060) CUB(IPR000859) EGF_3(IPR000742) EGF_Ca_bd(IPR001881) EGF_like(IPR006209) EGF_like_reg_CS(IPR013032) Peptidase_S1_S6(IPR001254) Peptidase_S1A(IPR001314) Sushi_SCR_CCP(IPR000436)	694	29	IPI00474340.4:IPI00653675.1:IPI00761996.2:IPI00849496.1		SPNSPIIEEFQFPYNK	42.54	-	-	-	-	-	-	-	-	-	1	42.54:M3:20130725:61429:1803:1
2293	IPI00467100.3	1	0.0588235	-	42	CYCLIN-DEPENDENT KINASE-LIKE 4.	UniProtKB/Swiss-Prot; Q3TZA2; CDKL4_MOUSE; M.	381113	381113							Prot_kinase_core(IPR000719) Protein_kinase_ATP_bd_CS(IPR017441) Ser_thr_pkin_AS(IPR008271) Ser_thr_pkinase(IPR002290)	342	17	IPI00467100.3		FSNVQPVALSFMK + Phospho (ST) {2,10}	42	-	-	-	-	-	-	-	-	-	1	42:M3:20130725:61423:1309:1
1888	IPI00128195.1	1	0.0454545	-	41.35	ISOFORM 1 OF ANKYRIN REPEAT AND SOCS BOX PROTEIN 18.	UniProtKB/Swiss-Prot; Q8VHA6-1; ASB18_MOUSE; M.	208372	208372							ANK(IPR002110) SOCS_C(IPR001496)	467	22	IPI00128195.1		DTPLHVAAQR	41.35	34.66	-	-	-	-	-	-	-	-	1	41.35:M3:20130725:61428:663:1;34.66:M3:20130725:61427:714:1
2699	IPI00123163.1	1	0.1	-	40.56	ISOFORM 2 OF TRAF-INTERACTING PROTEIN.	UniProtKB/Swiss-Prot; Q8VIG6-2; TRAIP_MOUSE; M.	22036	22036	GO:0007165	GO:0005057;GO:0005515		signal transduction	receptor signaling protein activity;protein binding		Znf_RING(IPR001841) Znf_RING/FYVE/PHD(IPR013083)	223	10	IPI00123163.1:IPI00131731.3		DSQAIIDTLRDTLEER + Phospho (ST) {12}	40.56	-	-	-	-	-	-	-	-	-	1	40.56:M3:20130725:61424:1817:1
1295	IPI00132376.3	1	0.030303	-	39.99	CROOKED NECK-LIKE PROTEIN 1.	UniProtKB/Swiss-Prot; P63154; CRNL1_MOUSE; M.	66877	66877	GO:0000245	GO:0003723	GO:0005681	spliceosome assembly	RNA binding	spliceosome	HAT(IPR003107) TPR-like_helical(IPR011990)	690	33	IPI00132376.3		QKNLPFAR	39.99	-	-	-	-	-	-	-	-	-	1	39.99:M3:20130725:61432:498:1
2455	IPI00153497.1	1	0.0714286	-	39.41	VOMERONASAL RECEPTOR V1RH10.		171269	171269	GO:0007186	GO:0001584;GO:0016503	GO:0016021	G-protein coupled receptor protein signalin...	rhodopsin-like receptor activity;pheromone receptor activity	integral to membrane	Vmron_rcpt_1(IPR004072)	306	14	IPI00153497.1		DGLLVK	39.41	-	-	-	-	-	-	-	-	-	1	39.41:M3:20130725:61427:425:1
732	IPI00411014.1	1	0.0208333	-	39.35	ISOFORM 1 OF ZINC FINGER PROTEIN 532.	UniProtKB/Swiss-Prot; Q6NXK2-1; ZN532_MOUSE; M.	328977	328977							Znf_C2H2(IPR007087) Znf_C2H2-like(IPR015880)	1036	48	IPI00411014.1:IPI00856136.1		SDSGIAAAASSKTKPSSK + Phospho (ST) {13,16}	39.35	29.58	29.41	29.1	-	-	-	-	-	-	1	39.35:M3:20130725:61428:1568:1;29.58:M3:20130725:61429:1713:1;29.41:M3:20130725:61427:1462:1;29.1:M3:20130725:61429:1717:1
628	IPI00127551.2	1	0.02	-	39.2	0 DAY NEONATE THYMUS CDNA, RIKEN FULL-LENGTH ENRICHED LIBRARY, CLONE:A430110N01 PRODUCT:ADENYLATE CYCLASE 7, FULL INSERT SEQUENCE.	UniProtKB/TrEMBL; Q3UU15; Q3UU15_MOUSE; M.	11513	11513	GO:0006171;GO:0007190	GO:0004016	GO:0005886;GO:0016021	cAMP biosynthetic process;adenylate cyclase activation	adenylate cyclase activity	plasma membrane;integral to membrane	A/G_cyclase(IPR001054) Aden_cycl_like(IPR009398)	1140	50	IPI00127551.2:IPI00665662.1		MRASVRVTR + Oxidation (M) {1}	39.2	-	-	-	-	-	-	-	-	-	1	39.2:M3:20130725:61423:560:1
966	IPI00117016.1	1	0.0285714	-	39.14	DNA REPLICATION LICENSING FACTOR MCM4.	UniProtKB/Swiss-Prot; P49717; MCM4_MOUSE; M.	17217	17217	GO:0006268	GO:0003678;GO:0003697;GO:0005515		DNA unwinding during replication	DNA helicase activity;single-stranded DNA binding;protein binding		AAA+_ATPase_core(IPR003593) MCM(IPR001208) MCM_4(IPR008047) NA-bd_OB-fold(IPR012340)	862	35	IPI00117016.1		FSNKVEAIDVEEAKR + Phospho (ST) {2}	39.14	37.36	26.16	-	-	-	-	-	-	-	1	39.14:M3:20130725:61423:1561:1;37.36:M3:20130725:61424:1589:1;26.16:M3:20130725:61429:1670:1
2688	IPI00227745.1	1	0.1	-	38.98	0 DAY NEONATE THYMUS CDNA, RIKEN FULL-LENGTH ENRICHED LIBRARY, CLONE:A430079O22 PRODUCT:HYPOTHETICAL PROTEIN, FULL INSERT SEQUENCE.		380614	380614	GO:0007242			intracellular signaling cascade				229	10	IPI00227745.1:IPI00467917.2		EVIIEEDDSR	38.98	-	-	-	-	-	-	-	-	-	1	38.98:M3:20130725:61429:789:1
2389	IPI00317709.1	1	0.0833333	-	38.87	NUCLEOTIDE-BINDING PROTEIN-LIKE.	UniProtKB/Swiss-Prot; Q9CWD8; NUBPL_MOUSE; M.	76826	76826								319	12	IPI00317709.1:IPI00420389.3		LAQTLDLDVLGDVPLHLSIR + Phospho (ST) {4}	38.87	-	-	-	-	-	-	-	-	-	1	38.87:M3:20130725:61427:1933:1
1233	IPI00881745.1	1	0.0384615	-	38.55	SULFATE ANION TRANSPORTER SAT1.		231583	231583	GO:0006821;GO:0008272;GO:0019532	GO:0015108;GO:0015116;GO:0019531		chloride transport;sulfate transport;oxalate transport	chloride transmembrane transporter activity;sulfate transmembrane transporter activity;oxalate transmembrane transporter activity		STAS(IPR002645) SulP_transpt(IPR001902) Sulph_transpt(IPR011547)	720	26	IPI00881745.1		VFTGEQISQR + Phospho (ST) {3}	38.55	-	-	-	-	-	-	-	-	-	1	38.55:M3:20130725:61432:731:1
1804	IPI00403233.1	1	0.05	-	38.43	2 DAYS PREGNANT ADULT FEMALE OVIDUCT CDNA, RIKEN FULL-LENGTH ENRICHED LIBRARY, CLONE:E230009B04 PRODUCT:CHOLINE DEHYDROGENASE HOMOLOG.	UniProtKB/TrEMBL; Q8BIU1; Q8BIU1_MOUSE; M.	218865	218865			GO:0005743			mitochondrial inner membrane	GMC_OxRdtase(IPR012132) GMC_OxRdtase_N(IPR000172) GMC_OxRtase_C(IPR007867)	495	20	IPI00403233.1		TITAGTVKVLR	38.43	-	-	-	-	-	-	-	-	-	1	38.43:M3:20130725:61431:829:1
2459	IPI00314664.1	1	0.111111	-	38.38	CARDIAC TRIADIN ISOFORM 3.	UniProtKB/TrEMBL; Q8VIN7; Q8VIN7_MOUSE; M.	76757	76757		GO:0005515	GO:0016021		protein binding	integral to membrane	Triadin(IPR010798)	305	9	IPI00314664.1:IPI00457758.5:IPI00849860.1		TKEKTEEK + Phospho (ST) {1,5}	38.38	-	-	-	-	-	-	-	-	-	1	38.38:M3:20130725:61429:732:2
2982	IPI00133334.1	1	0.142857	-	38.24	TESTIS-EXPRESSED SEQUENCE 12 PROTEIN.	UniProtKB/Swiss-Prot; Q9CR81; TEX12_MOUSE; M.	66654	66654								123	7	IPI00133334.1		EINLMLSTYAK + Oxidation (M) {5} + Phospho (ST) {8} + Phospho (Y) {9}	38.24	-	-	-	-	-	-	-	-	-	1	38.24:M3:20130725:61430:1144:1
2359	IPI00381596.7	1	0.1	-	37.96	PROTEIN TMED8.	UniProtKB/Swiss-Prot; Q3UHI4; TMED8_MOUSE; M.	382620	382620							Emp24_gp25L_p24(IPR000348) GOLD(IPR009038)	326	10	IPI00381596.7		GSAGGVGDRR	37.96	-	-	-	-	-	-	-	-	-	1	37.96:M3:20130725:61424:462:1
2368	IPI00223484.3	1	0.0666667	-	37.73	DEAH (ASP-GLU-ALA-HIS) BOX POLYPEPTIDE 40.		67487	67487		GO:0003676;GO:0005524;GO:0008026			nucleic acid binding;ATP binding;ATP-dependent helicase activity			325	15	IPI00223484.3:IPI00453964.1		KCVISTNISATSLTIDGIR + Phospho (ST) {6}	37.73	-	-	-	-	-	-	-	-	-	1	37.73:M3:20130725:61430:2047:1
1348	IPI00848779.1	1	0.030303	-	37.64	SIMILAR TO GUANYLATE BINDING PROTEIN 1.		621605	621605							Guanylate-bd-like_C(IPR015900) Guanylate-bd_C(IPR003191) Guanylate-bd_N(IPR015894)	666	33	IPI00848779.1		ASTKDNVEVMILVMKTQK + Phospho (ST) {3}	37.64	-	-	-	-	-	-	-	-	-	1	37.64:M3:20130725:61423:2020:1
2281	IPI00229286.5	1	0.0555556	-	37.54	UNCHARACTERIZED PROTEIN C4ORF27 HOMOLOG.	UniProtKB/Swiss-Prot; Q8CFE2; CD027_MOUSE; M.	72612	72612								346	18	IPI00229286.5		KISILK	37.54	-	-	-	-	-	-	-	-	-	1	37.54:M3:20130725:61423:320:9
914	IPI00356391.5	1	0.0285714	-	37.54	PROTEIN FAM35.	UniProtKB/Swiss-Prot; Q3UEN2; FAM35_MOUSE; M.	75698	75698								898	35	IPI00356391.5:IPI00874469.1		KISLIK	37.54	-	-	-	-	-	-	-	-	-	1	37.54:M3:20130725:61423:320:10
999	IPI00127338.3	1	0.0243902	-	37.54	PROTEIN VAV-3.	UniProtKB/Swiss-Prot; Q9R0C8; VAV3_MOUSE; M.	57257	57257	GO:0006906;GO:0007229;GO:0007264;GO:0016477;GO:0030032;GO:0043087;GO:0043552;GO:0045785	GO:0005154;GO:0030676	GO:0005737;GO:0005886	vesicle fusion;integrin-mediated signaling pathway;small GTPase mediated signal transduction;cell migration;lamellipodium biogenesis;regulation of GTPase activity;positive regulation of phosphoinositide 3-k...;positive regulation of cell adhesion	epidermal growth factor receptor binding;Rac guanyl-nucleotide exchange factor activity	cytoplasm;plasma membrane	Calponin_act_bd(IPR001715) DAG_PE_bd(IPR002219) DH-domain(IPR000219) GDS_CDC24_CS(IPR001331) PH(IPR001849) PH_type(IPR011993) SH2(IPR000980) SH3(IPR001452) SH3_2(IPR011511) SM22_calponin(IPR003096)	847	41	IPI00127338.3:IPI00162857.2:IPI00649061.1:IPI00756548.1		ELSLLK	37.54	-	-	-	-	-	-	-	-	-	1	37.54:M3:20130725:61423:320:3
2490	IPI00122549.1	1	0.0714286	-	37.48	ISOFORM PL-VDAC1 OF VOLTAGE-DEPENDENT ANION-SELECTIVE CHANNEL PROTEIN 1.	UniProtKB/Swiss-Prot; Q60932-1; VDAC1_MOUSE; M.	22333	22333	GO:0001662;GO:0007270;GO:0007612		GO:0005743	behavioral fear response;nerve-nerve synaptic transmission;learning		mitochondrial inner membrane	Porin_Euk(IPR001925)	296	14	IPI00122549.1:IPI00230540.1:IPI00857067.1		KLETAVNLAWTAGNSNTR	37.48	-	-	-	-	-	-	-	-	-	1	37.48:M3:20130725:61432:1696:1
551	IPI00331076.4	1	0.0204082	-	37.33	ISOFORM 1 OF STE20-LIKE SERINE/THREONINE-PROTEIN KINASE.	UniProtKB/Swiss-Prot; O54988-1; SLK_MOUSE; M.	20874	20874							Prot_kinase_core(IPR000719) Protein_kinase_ATP_bd_CS(IPR017441) Ser_thr_pkin_AS(IPR008271) Ser_thr_pkinase(IPR002290) UvrB/C(IPR001943)	1233	49	IPI00331076.4:IPI00749669.1		GEQEKELSKFQNVLK + Phospho (ST) {8}	37.33	32.01	30.62	30	27.19	-	-	-	-	-	1	37.33:M3:20130725:61430:1682:1;32.01:M3:20130725:61424:1657:1;30.62:M3:20130725:61432:1523:1;30:M3:20130725:61423:1636:1;27.19:M3:20130725:61431:1680:1
17	IPI00678352.2	1	0.0714286	-	36.86	SIMILAR TO PHEROMONE RECEPTOR V3R8.		635467	635467							GPCR_Rhodpsn_supfam(IPR017452) Vmron_rcpt_1(IPR004072)	334	14	IPI00678352.2		QVILSDMAVANALTLFR + Oxidation (M) {7} + Phospho (ST) {5}	36.86	-	-	-	-	-	-	-	-	-	1	36.86:M3:20130725:61423:1811:1
1491	IPI00131168.1	1	0.0434783	-	36.49	CHOLINESTERASE PRECURSOR.	UniProtKB/Swiss-Prot; Q03311; CHLE_MOUSE; M.	12038	12038			GO:0005641;GO:0005783			nuclear envelope lumen;endoplasmic reticulum	AChE_tetra(IPR014788) CarbesteraseB(IPR002018) Cholinesterase(IPR000997)	603	23	IPI00131168.1:IPI00649671.2		YLTLNTEK + Phospho (ST) {6} + Phospho (Y) {1}	36.49	-	-	-	-	-	-	-	-	-	1	36.49:M3:20130725:61432:634:1
1783	IPI00311334.4	1	0.0416667	-	36.26	CYTOCHROME P450, FAMILY 2, SUBFAMILY D, POLYPEPTIDE 13.	UniProtKB/TrEMBL; Q8VCX0; Q8VCX0_MOUSE; M.			GO:0008152	GO:0005524		metabolic process	ATP binding		CarbamoylP_synth_lsu_ATP-bd(IPR005479) Cyt_P450(IPR001128) Cyt_P450_E_grp-I(IPR002401) Cyt_P450_E_grp-I_CYP2D-like(IPR008069)	500	24	IPI00311334.4		NLGLGK	36.26	-	-	-	-	-	-	-	-	-	1	36.26:M3:20130725:61431:335:2
942	IPI00378385.2	1	0.025641	-	36.18	HYPOTHETICAL PROTEIN.		381229	381229								876	39	IPI00378385.2:IPI00751204.1		NMLKAVSATQKQVDLVK	36.18	-	-	-	-	-	-	-	-	-	1	36.18:M3:20130725:61423:1660:1
2475	IPI00654043.2	1	0.1	-	35.97	MAMMARY GLAND RCB-0527 JYG-MC(B) CDNA, RIKEN FULL-LENGTH ENRICHED LIBRARY, CLONE:G930023N09 PRODUCT:HYPOTHETICAL PROTEIN, FULL INSERT SEQUENCE.		100038542	100038542								299	10	IPI00654043.2		TAAAGTRAGSGPR	35.97	-	-	-	-	-	-	-	-	-	1	35.97:M3:20130725:61428:710:1
37	IPI00622912.3	1	0.00446429	-	35.87	RYANODINE RECEPTOR 1, SKELETAL MUSCLE.		20190	20190	GO:0006816;GO:0006937	GO:0005245;GO:0005515	GO:0005624;GO:0016529;GO:0030314;GO:0030315	calcium ion transport;regulation of muscle contraction	voltage-gated calcium channel activity;protein binding	membrane fraction;sarcoplasmic reticulum;junctional membrane complex;T-tubule	B302(IPR001870) Ca-rel_channel(IPR000699) EF-Hand_type(IPR011992) EF_hand_Ca_bd(IPR002048) Ins145_P3_rcpt(IPR014821) Ion_trans(IPR005821) MIR(IPR003608) MIR_motif(IPR016093) RIH_assoc(IPR013662) Ryan_recept_N(IPR013333) Ryanodine_rcpt(IPR003032) Ryanodine_recept-rel(IPR015925) Ryanrecept_TM4-6(IPR009460) SPRY_rcpt(IPR003877)	5035	224	IPI00622912.3		ALPRAYTISVSSVEDTMSLLECLGQIR + Phospho (ST) {16}	35.87	-	-	-	-	-	-	-	-	-	1	35.87:M3:20130725:61432:2614:1
2480	IPI00316348.2	1	0.125	-	35.62	ISOFORM 1 OF UPF0471 PROTEIN C1ORF63 HOMOLOG.	UniProtKB/Swiss-Prot; Q3UC65-1; CA063_MOUSE; M.	27981	27981								298	8	IPI00316348.2		KSPYGLWIPV + Phospho (Y) {4}	35.62	32.35	-	-	-	-	-	-	-	-	1	35.62:M3:20130725:61428:772:1;32.35:M3:20130725:61428:774:1
2615	IPI00315256.4	1	0.1	-	35.34	SPINDLE AND KINETOCHORE-ASSOCIATED PROTEIN 1.	UniProtKB/Swiss-Prot; Q9CPV1; SKA1_MOUSE; M.	66468	66468							DUF1395(IPR009829)	254	10	IPI00315256.4		EFTALKVDKR	35.34	-	-	-	-	-	-	-	-	-	1	35.34:M3:20130725:61429:791:1
170	IPI00759928.1	1	0.00833333	-	34.58	HYPOTHETICAL PROTEIN LOC77700.		77700	77700							RHD3_GTP_bd(IPR008803)	2430	120	IPI00759928.1		SSYENELLER + Phospho (ST) {2}	34.58	-	-	-	-	-	-	-	-	-	1	34.58:M3:20130725:61429:944:1
2417	IPI00126287.1	1	0.0909091	-	34.51	OLFACTORY RECEPTOR 502.	UniProtKB/Swiss-Prot; Q8VG09; OL502_MOUSE; M.	258734	258734							GPCR_Rhodpsn(IPR000276) Olfact_rcpt(IPR000725)	314	11	IPI00126287.1		EIKGALK	34.51	-	-	-	-	-	-	-	-	-	1	34.51:M3:20130725:61423:348:1
1735	IPI00314429.2	1	0.0555556	-	34.48	ADULT MALE LIVER CDNA, RIKEN FULL-LENGTH ENRICHED LIBRARY, CLONE:1300003P04 PRODUCT:ADRENERGIC RECEPTOR, ALPHA 1B, FULL INSERT SEQUENCE.		11548	11548	GO:0001974;GO:0001975;GO:0001987;GO:0001996;GO:0001997;GO:0007512;GO:0007626;GO:0008542;GO:0016049;GO:0035265;GO:0042593;GO:0043278;GO:0045818;GO:0045819;GO:0048148	GO:0004937	GO:0000299	blood vessel remodeling;response to amphetamine;vasoconstriction of artery involved in baro...;positive regulation of heart rate by epinep...;positive regulation of the force of heart c...;adult heart development;locomotory behavior;visual learning;cell growth;organ growth;glucose homeostasis;response to morphine;negative regulation of glycogen catabolic p...;positive regulation of glycogen catab…	alpha1-adrenergic receptor activity	integral to membrane of membrane fraction	Adrene_rcpt_A1B(IPR001115) Adrnrgc_rcpt(IPR002233) GPCR_Rhodpsn(IPR000276)	515	18	IPI00314429.2:IPI00648440.1		SSIAVKLFK	34.48	-	-	-	-	-	-	-	-	-	1	34.48:M3:20130725:61427:642:1
1307	IPI00117114.1	1	0.0344828	-	34.47	FRIZZLED-8 PRECURSOR.	UniProtKB/Swiss-Prot; Q61091; FZD8_MOUSE; M.	14370	14370		GO:0017147;GO:0042813			Wnt-protein binding;Wnt receptor activity		Frizzled(IPR000539) Frizzled_Cys-rich(IPR000024) Fz_related(IPR015526) GPCR_2_secretin-like(IPR000832)	685	29	IPI00117114.1		QMPLSQV + Oxidation (M) {2} + Phospho (ST) {5}	34.47	-	-	-	-	-	-	-	-	-	1	34.47:M3:20130725:61429:471:1
657	IPI00844655.1	1	0.0208333	-	34.45	ISOFORM 1 OF SERINE/THREONINE-PROTEIN KINASE NEK10.	UniProtKB/Swiss-Prot; Q3UGM2-1; NEK10_MOUSE; M.	238944	238944								1111	48	IPI00844655.1		VIYITQLPPALHHDLK	34.45	-	-	-	-	-	-	-	-	-	1	34.45:M3:20130725:61428:1582:1
64	IPI00123886.1	1	0.00518135	-	34.43	ISOFORM 1 OF DNA-DEPENDENT PROTEIN KINASE CATALYTIC SUBUNIT.	UniProtKB/Swiss-Prot; P97313-1; PRKDC_MOUSE; M.	19090	19090	GO:0000723;GO:0001756;GO:0002326;GO:0002328;GO:0002360;GO:0006302;GO:0007420;GO:0007507;GO:0010332;GO:0031648;GO:0033077;GO:0033152;GO:0033153;GO:0035234;GO:0043065		GO:0005634	telomere maintenance;somitogenesis;B cell lineage commitment;pro-B cell differentiation;T cell lineage commitment;double-strand break repair;brain development;heart development;response to gamma radiation;protein destabilization;T cell differentiation in the thymus;immunoglobulin V(D)J recombination;T cell receptor V(D)J recombination;germ cell programmed cell death;positive regulation of apoptos…		nucleus	FATC(IPR003152) HEAT(IPR000357) NUC194(IPR012582) PI3/4_kinase_cat(IPR000403) PIK-rel_kinase_FAT(IPR003151) PIK_FAT(IPR014009) TPR_region(IPR013026)	4128	193	IPI00123886.1		MYAALGDLR + Oxidation (M) {1}	34.43	-	-	-	-	-	-	-	-	-	1	34.43:M3:20130725:61430:629:1
2851	IPI00266188.6	1	0.1	-	34.23	COFILIN-2.	UniProtKB/Swiss-Prot; P45591; COF2_MOUSE; M.	12632	12632							Cofilin_actin_bd(IPR002108)	166	10	IPI00266188.6		KSSTQEEIKK + Phospho (ST) {4}	34.23	-	-	-	-	-	-	-	-	-	1	34.23:M3:20130725:61432:748:1
1773	IPI00331418.7	1	0.04	-	34.06	ISOFORM 1 OF TRNA (GUANINE-N(1)-)-METHYLTRANSFERASE.	UniProtKB/Swiss-Prot; Q9D0C4-1; TRMT5_MOUSE; M.	76357	76357		GO:0009019			tRNA (guanine-N1-)-methyltransferase activity		Unk_Met10(IPR003402)	501	25	IPI00331418.7:IPI00798566.1:IPI00889982.1		HLIGQVMVDK	34.06	-	-	-	-	-	-	-	-	-	1	34.06:M3:20130725:61423:600:1
2644	IPI00227361.2	1	0.0833333	-	34.05	ADULT RETINA CDNA, RIKEN FULL-LENGTH ENRICHED LIBRARY, CLONE:A930007L21 PRODUCT:HYPOTHETICAL ASPARAGINE-RICH REGION CONTAINING PROTEIN, FULL INSERT SEQUENCE.											243	12	IPI00227361.2		HSSVASTFLVHKSSR + Phospho (ST) {14}	34.05	-	-	-	-	-	-	-	-	-	1	34.05:M3:20130725:61430:1511:1
2970	IPI00404513.3	1	0.2	-	33.94	ADULT MALE AORTA AND VEIN CDNA, RIKEN FULL-LENGTH ENRICHED LIBRARY, CLONE:A530031I11 PRODUCT:HYPOTHETICAL PROTEIN, FULL INSERT SEQUENCE (FRAGMENT).	UniProtKB/TrEMBL; Q8BS15; Q8BS15_MOUSE; M.										127	5	IPI00404513.3		SGATADLLK + Phospho (ST) {1}	33.94	-	-	-	-	-	-	-	-	-	1	33.94:M3:20130725:61429:528:1
3011	IPI00850888.1	1	0.2	-	33.86	SIMILAR TO POL PROTEIN.		100040295	100040295								118	5	IPI00850888.1		LIALEVIR	33.86	-	-	-	-	-	-	-	-	-	1	33.86:M3:20130725:61429:502:1
3081	IPI00474955.1	1	0.25	-	33.84	ADULT MALE HYPOTHALAMUS CDNA, RIKEN FULL-LENGTH ENRICHED LIBRARY, CLONE:A230056M16 PRODUCT:HYPOTHETICAL PROTEIN, FULL INSERT SEQUENCE.	UniProtKB/TrEMBL; Q8CAI7; Q8CAI7_MOUSE; M.	668501	668501								101	4	IPI00474955.1		REVADGK	33.84	-	-	-	-	-	-	-	-	-	1	33.84:M3:20130725:61429:429:1
2903	IPI00225442.1	1	0.166667	-	33.82	THIOREDOXIN-LIKE PROTEIN 4B.	UniProtKB/Swiss-Prot; Q8BUH1; TXN4B_MOUSE; M.	234723	234723							mRNA_splic_U5(IPR004123) Thioredoxin_fold(IPR012335)	149	6	IPI00225442.1		EVDQAIKSTAEKGLVLR	33.82	-	-	-	-	-	-	-	-	-	1	33.82:M3:20130725:61424:1653:1
2922	IPI00459590.1	1	0.2	-	33.75	VH186.2-D-J-C MU PROTEIN (FRAGMENT).	UniProtKB/TrEMBL; Q924P6; Q924P6_MOUSE; M.										143	5	IPI00459590.1		QVQLQQPGTELVKPGASVK + Gln->pyro-Glu (N-term Q) {N_Term}	33.75	-	-	-	-	-	-	-	-	-	1	33.75:M3:20130725:61429:1953:1
1834	IPI00666065.3	1	0.0416667	-	33.64	SIMILAR TO GUANYLATE BINDING PROTEIN 1.		621605	621605							Guanylate-bd-like_C(IPR015900) Guanylate-bd_C(IPR003191) Guanylate-bd_N(IPR015894)	485	24	IPI00666065.3		TVVLENASKLLEEIQK + Phospho (ST) {1}	33.64	-	-	-	-	-	-	-	-	-	1	33.64:M3:20130725:61427:1524:1
1910	IPI00221530.2	1	0.0454545	-	33.63	ISOFORM 1 OF F-BOX/LRR-REPEAT PROTEIN 21.		213311	213311							F-box(IPR001810)	460	22	IPI00221530.2:IPI00222297.3		KFEFELNQSATSYFK	33.63	20.14	-	-	-	-	-	-	-	-	1	33.63:M3:20130725:61427:1448:1;20.14:M3:20130725:61424:1626:1
887	IPI00471289.2	1	0.025	-	33.39	CALCIUM-ACTIVATED CHLORIDE CHANNEL REGULATOR 1 PRECURSOR.	UniProtKB/Swiss-Prot; Q9D7Z6; CLCA1_MOUSE; M.	23844	23844			GO:0016021;GO:0030141			integral to membrane;secretory granule	ATPase_F1_gamma(IPR000131) CaCC_prot(IPR004727) Cl_channel_Ca(IPR013642) DUF1973(IPR015394) VWF_A(IPR002035)	913	40	IPI00471289.2		IVCLVLDK	33.39	-	-	-	-	-	-	-	-	-	1	33.39:M3:20130725:61430:563:1
59	IPI00649141.3	1	0.00497512	-	33.37	VACUOLAR PROTEIN SORTING 13D.		230895	230895								4359	201	IPI00649141.3:IPI00664030.3:IPI00849030.1:IPI00874572.1		FAGTLSDGLGKTMDNR + Phospho (ST) {4}	33.37	-	-	-	-	-	-	-	-	-	1	33.37:M3:20130725:61429:1595:1
2994	IPI00137594.2	1	0.333333	-	33.15	MICROTUBULE-ASSOCIATED PROTEINS 1A/1B LIGHT CHAIN 3A PRECURSOR.	UniProtKB/Swiss-Prot; Q91VR7; MLP3A_MOUSE; M.	66734	66734	GO:0000045	GO:0005515	GO:0005776;GO:0031090	autophagic vacuole formation	protein binding	autophagic vacuole;organelle membrane	MAP1_LC3(IPR004241)	121	3	IPI00137594.2		TKFLVPDHVNMSELVK + Oxidation (M) {11}	33.15	-	-	-	-	-	-	-	-	-	1	33.15:M3:20130725:61432:1556:1
698	IPI00227669.4	1	0.0263158	-	33.07	ISOFORM 1 OF SEROLOGICALLY DEFINED COLON CANCER ANTIGEN 1 HOMOLOG.	UniProtKB/Swiss-Prot; Q8CCP0-1; SDCG1_MOUSE; M.	66244	66244							DUF814(IPR008532)	1064	38	IPI00227669.4:IPI00277549.2		EESLNSNDSK	33.07	-	-	-	-	-	-	-	-	-	1	33.07:M3:20130725:61427:724:1
[truncated: 1,186 more rows]

## Sheet: Fig1c
Fig 1c
(160204)

## Sheet: Fig1g S4a
Fig 1g, S4a
(190517)

## Sheet: Fig1h
Fig 1h
(190523)

## Sheet: Fig 1i
Fig 1i
[truncated: 1 more rows]

## Sheet: Fig 2c
Fig2c	PDZD8-ER, PDZD8-LyLE colocalization (200219)
[truncated: 19 more rows]

[truncated: 37 more sheets: Fig 2f, Fig 2g, Fig 2h, Fig 2j, Fig 2k, Fig 3c, Fig 3d, Fig3f, Fig 3g, Fig 3i, Fig 4b, Fig 4e, Fig 5e, Fig 5f, Fig 6c, Fig 6f, Fig 6i, Fig 7b, Fig 7d, Fig 7f …]
